# Supplementary material for: Expression differences in Aphidius ervi (Hymenoptera: Braconidae) females reared on different aphid host species
Source: PeerJ. 2017 Aug 21;5:e3640. doi: 10.7717/peerj.3640 (PMC5572533; doi:10.7717/peerj.3640)
Supplement: Supplemental Information 2 [file peerj-05-3640-s003.fasta]

>TR2|c1_g1_i1	len=1221
TTGCACTTGTGGTTTGTTATTATTTAACAGTTTTAATAATTTGTTGAATTTTTTTTTTTT	
CTTTCTTGTTTTTTAATACATACACAATAATACATGAAATACAGGTGCTCTCATTTACAA	
ATGCCTCATTAATGAAACGGAGAAATTAATATTATAACATGAATATATTTATAAAAAAAA	
AAATATGAGGATTTATTAGACACAATTGTCCACTGTAATATTATTATTAATTAATTTAAC	
TATTATTATTATAATTATTATTTAATTTTATTTGTCCGAGATGGTGGTGTTTTAATAATG	
TGATTGTCAATTTTTTTTTTCGCCTCATTTTGATATCTTTTACATGCTTGACTTCTTTCT	
TCAGCATCAAAATACCATAGTGTTATGGCATATCTTGTTTCAAATGCTGGCTGTACCTCG	
TGAGGATTTCTTCTGTCTGACCAGAAAAATAATATTCTATCAAATAAAGGCTCAATATCC	
GCTACTTGGTCCCGCCAACCTTCCGGAAATATCCTCAATAATCCACCATTTTTCTTGATA	
TCCCAATTAATGTTTAAATAATAAATAGCTGTTATACATCTTCCATCACGATTTGGATTG	
TCAACATGTTTGACATAGTGTGATCCATGTCCAGGGTAACACGCCACCATTGCCTTTGTT	
CTTCCATTGATTGTATAATTTCCCATTTTTCCATTATTTTTCATTTTATTAGCTCTCATA	
ATAATAGCATCAACTTGTGATATAAGCATACCAATATTAATACATTGTTTTTCTTTACCA	
TCAATCCAAGTTATTTGATCACCACGAATTGTTTTTAAATCATTAACACTTGCTTTATTT	
GATACCAATTGTCCATCTTTAAACATACCAGCACTATACATATCAAGTACTTCATTTAAC	
ACTGTACAACCTCTATCAATACCAAGAAAATTATCAACAACACAAACACCAAATTCATCC	
ATGTCTTTAATAACATTACGGCATATATCATCAATTATAAATTCATCAATATTTAAACGA	
TTACGATGTAAAAATGGTGGTAAATAATCATCATCATCATTACCATCACAATTATCAACA	
AATTTTATTTCTGGAAATGTTTTCATTTCGTCGTGATGTTGTTGTAATGATGTATCAGAT	
ACAATTATATTATTTTTATTATTATTATCTTGTATTGGATTTAATAATTCAGCTCTAGTA	
CCAAGTATTATATCTTCATAA	
>TR9|c0_g1_i1	len=338
ATTATGAGGTATTAAAAATTGACAGAGCATTAAACACTGTCAAATAAAAATAGATTATAA	
TTTAAATTAATAATTGACGTGAATTAGTGAGTTATAATTTTTAGTGATGTTGATTAATTT	
ATTAGGCAATTAAATGCCTTTGCAATTGACTTCGTGAATTGTAACACGATCTGGATTAAA	
TGTTCTTTTGCATTTTTTACATGGTACTAATTGGCCCAAGTGTGATTTCCATCTTGCCTC	
TGTTGTTGCTGGCCAATCGATTACATGTTTTGATGATGATGACGACGATGATGATGATGA	
TGTTGGAGAATTTTTAAAAATTATATCCGGTTTTTGTG	
>TR11|c0_g1_i1	len=1392
CAAGTAACCTATAAACAATTTTAAACCAAAAAATGATACAAATTTATAGAAATTGATAAA	
TTTCATATAAATTAAAAAAAGGGATAAATCTCAAAATTAAACAATTGTGAAAAGTAACTG	
CTGTAAACAAGCACAATGTCAGCAATACCAAAAACGCCTATTTCAATACTCCAAGAGATG	
ATGGTGAAGAAAGGTCAAGTGCCAAAGTATCAACTTATTCATGATGGTGGTGGAACACAT	
GAAAATACATTTACATGGAGTGTGGCTTGTGAGGGTTTGGTAGCAAAAGGTACAGGAAGA	
TGTAAAAAAACAGCAAAACATATTGCTGCAAATAAAATGCTTGAACTTATTGCTGATACA	
AATGGATTTTTGGCATTACCACCAACACCAGCTGATTCACCAGTTAGAACTCCAAAGTCG	
CAATTTGTATCTTACATAGTTGATCCATCTCAACCATTTTTAAATGCAATTGGAGCACTT	
CAGGATTTATGTGCTGAAAATGAATTAAGTGAACCAATATACGATGTGATAAATGATATT	
GGACCACCTCATGCAAGAATATTTACAGTTCAATGTACAGTATCAGGATTTAAAGAAGAA	
GGTACAGCAACAACAAAAAAACAAGCAAAACACGATGCTGCCTTTAAAATGTATGAAAAA	
ATAGGCAATGTATTATCAGATATAAGTAGTAACGTTGTTGAGATATCTGAAGTTCCAGAT	
TTATCTGCTGATAATGATGATACTGCACAAATTCATGAAAAAATAAAAAAACTTTTTCTT	
GAATTATCAAAAAATAAAATATCAAGAAAAGCTAATCTTGGTGTAACAATTTCTAAATAT	
CATGAAAAAATGATAGAACGTTATGGAATTGAATTACGACAACAAGTCAATAATGAGCTC	
AATGAATTGATAAAAATAATTGATTGTAAAAGTTATCAAGATCCTTTGGAGTTTAATAAA	
AAATGTATTAAAGAAATGCAAAAAATTTTAGAACAAATGGAACTAGAATTAGATATTTCA	
ATAATGGCAGGAGAAGATAAAAAATTTGTGATTAGTTTATATATTAATGCGATACCTTCA	
ATAACTGAATTAAGTGTTTCAAATGATGCATTTGATGCACTGATACAAGTTTGCTCAAAA	
GCCATCGAAACTTTCCAAATATTACTTTTTTAATTAGACTTAAGTATTAATTAATTTACA	
TAATTTTAGTATGTTCATTAATAATTAAATTATTATGCGTTATGTTGAAACTTTTTTAAA	
GTAAAGGAAACATGAATGTAAATATCCATTTAGTTCAATTGAACATAAGAGAAAATAATT	
GGTTTCTTATAAGTTTATTCCAAGAAGACATAGTTTCCTTGGTTTATGTTAAATTACTTT	
GTTAAATAAAGG	
>TR17|c0_g1_i2	len=764
GCCTTTTCGTTCTGAATATTGCTTCAATAAAAAATTTAAAAATTTAAAATTAATTTAATT	
AAACTTGTTGAGAACTGCTTCCATGAACATCAGCATTAATTTCAGATACAATTTGTTCAG	
CAATATTTGATACTGTTGATTGTTGTCTTTCTACTGGGACAATAGCATCTGAACATTCTG	
GTTCACAAGATATTGAATTATATGTTTGACGAATTTCACTCAAGTTTAAATCCAACAAGG	
CAATACCAAAAACAAAATATCCAATTGCAGCACCTATTACAAGTGCCATACAAATATAAA	
CATTGTATGTCATTGCAGCAAGCATCAAAATATATCCAAGAGTATTGTGAAGTGAAAAAT	
GAAGCACCTCAAGTAACCATTGTCCAAGAGCATGCCAAACAGAAGAACTTGAAGGAATAC	
TGGGTACAATTTTTGATAAAAGTGATGAATTTTCATTGGACCTAGTGGTATTAGCCATCA	
TACTAGCTTTGCTTTTTTTATGAAGTTTTAATTGAAGTGTTTTCATGCCTTCATATGCAA	
TAGCTAATACACCAATTACAATACATGTTGCTATGAAACATCCAACTGTATTGACATTAA	
TACCAGAAAATAAAAATGTACCCAAATCTGTGCCAAACCAAAATGACATTCTCATCATCA	
TCATTTTGTGTTAACGATAAATACTCGGTTGAAGCAACTGACACAATGAAAGTATGTGAT	
ATGTTGATTATTATATATTTTTTTTTTTTTTTTTTTTTTTTTTT	
>TR17|c0_g1_i4	len=960
GCCTTTTCGTTCTGAATATTGCTTCAATAAAAAATTTAAAAATTTAAAATTAATTTAATT	
AAACTTGTTGAGAACTGCTTCCATGAACATCAGCATTAATTTCAGATACAATTTGTTCAG	
CAATATTTGATACTGTTGATTGTTGTCTTTCTACTGGGACAATAGCATCTGTATAATAAA	
TAATTTTTTTTATTAAAATATAATCAAATGAAAATTAAGAAATATAAAATATTACCTGAA	
CATTCTGGTTCACAAGATATTGAATTATATGTTTGACGAATTTCACTCAAGTTTAAATCC	
AACAAGGCAATACCAAAAACAAAATATCCAATTGCAGCACCTATTACAAGTGCCATACAA	
ATATAAACATTGTATGTCATTGCAGCAAGCATCAAAATATATCCAAGAGTATTGTGAAGT	
GAAAAATGAAGCACCTCAAGTAACCATTGTCCAAGAGCATGCCTTGAAAAAAAAAAAAAA	
TCAACAAACAAATGGATTTAAAAAACTTTAATAATTATCAACAACAAAGTGATGATAATC	
TTCAGCTACTTTGTGTTATTTTTAATTATAACAATGGAATTGAATATTTACCAAACAGAA	
GAACTTGAAGGAATACTGGGTACAATTTTTGATAAAAGTGATGAATTTTCATTGGACCTA	
GTGGTATTAGCCATCATACTAGCTTTGCTTTTTTTATGAAGTTTTAATTGAAGTGTTTTC	
ATGCCTTCATATGCAATAGCTAATACACCAATTACAATACATGTTGCTATGAAACATCCA	
ACTGTATTGACATTAATACCAGAAAATAAAAATGTACCCAAATCTGTGCCAAACCAAAAT	
GACATTCTCATCATCATCATTTTGTGTTAACGATAAATACTCGGTTGAAGCAACTGACAC	
AATGAAAGTATGTGATATGTTGATTATTATATATTTTTTTTTTTTTTTTTTTTTTTTTTT	
>TR28|c0_g1_i1	len=944
ATGGAATTTGTTAAATTAATAATTAAAAAAAATTATATTTATAATAAACAAAAAAATTAT	
GATAAATTAATTAAATATATTAAACAATTAAAAATAACATTTGATATAATTTGTGATAAT	
TATATTGATGTTGTTATAAATAAAAATGGTAAACATTCAATTGCCGATAGTTTTGCTGAG	
AGAAAAATATTTTTACTTGTTGCACAACCAGATGATTTTCCAGAAATAACAAGTAAAGAA	
TTAATAAATGATTCATTATTTAATTCAATCAATGTTGATAAAACAATTAGCTCTAATAAA	
ATAATAAATAAAAAACATTTAATTGATAATAATGTTACAACAAAAATTGAGGAAGAATAT	
AGATCATTAAAATTATTTGATTTAGCATCAGATTATTTTATGGAATCGGGTCCAGAATCT	
GAATCTGAAACAGATGATTCAAGACCAATATCACGTGAAAAAAGAATAATTTATAAATCA	
ACAGATAATTTAACAGATAAAGAAATTAATTTATCTGATTTTGAATCAGATGATTCAGAA	
ATATTAAAAAATAATTATAAATTATTTAAAAAAAATATAACATGCACAAATAATACTCAC	
ACTCAGGTTGAATCACATAATTCTAAAATAATTATAAAAAAATTACTCAAAAATAAACAT	
AGAAAAAGTGAACAAAATTTATTAACACGAAATAATTCATTTAAATTTTTTTTAAATAAT	
AATTTTGAATATTCAAATATTAAACGTTCAAAGTCACTTGTAGAGTTTTATAAAAATTCT	
GATTTAGTATTACCTTCAAAAATTACATTAAATAATAATAATTTAAGTGAAAAATTAAAA	
AGAAAAAGATTAATTACTGTTTGTCAAAATGTTGATGAAAAAAATTTAATTTGTCAATCA	
ATTATTCCAACAATTGACGTTGATGATGATGATGATGATGATGA	
>TR54|c0_g1_i1	len=619
AAACCATCAGTCAATTTTACAAGTAATAAACAAGTTATACGAACAACAACAACAACAACA	
ACTCCAATTAGATCAAAATCTGTTGGATGTTTACTTGCTGCTGAATCATGGAGAACAAAA	
ATTGATAAACCAGTTGTTAATACGAATAATAAAGGTCATCGATGGAGTTTATCACTTAAT	
GACATTGACAGACATATTGAGCCAGTATTTCAATATGAAGAAGATACACTTGATGATGCT	
GGTTTGGATGACTTGGAACATGAGCCAGAAGCTATGATTGTTGATATTGAAGATGTCATT	
GAGGAAACAGCAAGTCCATTAACTAAATTACAGCCCCATCAAACACCAGTTTACAGTGTT	
GCAAGTAGTGAAACAACAAGTATTGCAATACCACTTGGTACTGTAACGTCAATACATAAA	
TCATCACCAGCTGGTATTCTTATTGAACCTGATGAAATTCATACAATTACAATAAACAAC	
AACAACAACAATGACGATGATGATGATGAGTCAACAGATAGTTCATTAAGATTTGCTATT	
GCTCAATCTGATCCAATTTTTGATGATGATGATGATGATGATAAATTTACAAGTGATGCT	
GAAAATACAAAAGCGGATG	
>TR64|c0_g2_i1	len=1158
AAACAAACAATTAAAAAATTTAAATATGGAAAATAAATGAAATGAACTATAATACAATGA	
CTGAAATAATTGTTGTGACGAGGAAAAAAGATAAAAAAAAAAATATTTATATATAAATAA	
TTTACAGATGAAAATTATTTAAATTGCCACAGTCGCTAAGAGCACCGTAATGTCATCTGG	
CTTCCCACCAATGGCATCAATACCATTTTGTCTAGCACTTTGTGCAAATGGTGACATAAA	
AGCTTCATCAAATGCTAAACTACGTGCCATCCATGCAATTGTATTAGCAACACCTTGTAT	
TTTTTTTGGATCTTTTTCACCTTCAACTTTTTGCATTTCTGTGACTAGTAATTGATCTGG	
TACATTATCAAATACACCATCTGTTGCAAGAAGAATAACATCACCATCTTCAACACCAAA	
ACTTGATGTATCAGCAGATTCTGGACTATCACTTAAAACTAAACCAGAGTGTCCTGGTGG	
TGGTAATGACAATTGAAATGGTGTATTAAAATAATGCTGTTGTTCTGATGAACGATGAAC	
AACTTCACCTTTTCTAACAATTACAAAACCACTATCACCAATATTTGCAGCATAAATACT	
ACTTGTTTCTTTATTTAAAATAATAACACATGCAGTGCTGCTACCTAAAATTGGTTGTTT	
ATTTTCTAATAATTCATAATAACTTTTAGCTAATAGACCAGCTGGTTCTGATGGTACAAA	
TCTGCCCATTGTGACTAGACGTTCACATGTTCTCATAAGAAAACTTGAAAATTCACCAGG	
ATCAATTCCATAATGTCGCCAGCCACCTACACCATCAGCAACACCAATGACTTCAACAGA	
TTTGAATTTTGCATTGAACCATGCATCATCACCAAATTGTCCTTTTTTTATTTTTTCATG	
ACCAAAATTTTTTGGAAAACCACAAACAGCTGATACAAGTGATGCTTCACGTGATTTAAC	
AAAACCAGGATCAGCACAAGCTGAATAATTTGCTATTCCATTCCAAATAGTACGTGTTAG	
TAATCTACCAGTCCAATAAATTGACTGCATCCTTTATTTATTATTTAATTTTTAACAATT	
AAATAGATAATTTATATTTTTAAAAAATTAAATAACCAGTTTGATTAATATCATTTTACA	
ATAAATAACTTGTTAATA	
>TR81|c0_g1_i1	len=495
GTTGTTGTTGTTGTTGTTGTTGTTGTTGTTGTTGTTGTTGTTGTTGTTGTTGTTGTTGTC	
CTGGTGTATTTTTTACATGTGATTTAATTGATTTAGGAGTGGCATTACGCATACCTTCAA	
GTATTCTCATTAATAATACATTTGGTGGTAAATTATCTATTTTAATATCAACAAGTACAC	
GACATTCTGGACATCGTAATTCACGATGTCGATTCATTATTTCTTCAAGACATTTTTTAC	
AAAATGTATGTTGACATGGTAATACTTTACTTGATGTATCTAATCTTTCTAAACACACTG	
AACACTCTAACAAGTCATTTAACATACACTCATCCATTTTTAAAAAAAAATTATTGTTAA	
TGTAGCTTTAAATTAATCATCAATCAACAATTAAACTTGTGTCATTTTTTTTTAAATTTA	
TTTATTATCATATTGTATTATTTCTTTGAAATTAATTTGTAATTTTAGAAGCTATATTGA	
AGAAGGGAAATGTCA	
>TR81|c0_g2_i1	len=460
TGTTGTTGTTGTTGTTGTTGTTGCCCTGGTGTATTTTTTATATGTGATTTAATTGATTTA	
GGAGTGGCATTACGCATACCTTCAAGTATTCTCATTAATAATACATTTGGTGGTAAATTA	
TCTATTTTAATATCAACAAGTACACGACATTCTGGACATCGTAATTCACGATGTCGATTC	
ATTATTTCTTCAAGACATTTTTTACAAAATGTATGTTGACATGGTAATACTTTACTTGAT	
GTATCTAATCTTTCTAAACACACTGAACACTCTAACAAGTCATTTAACATACACTCATCC	
ATTTTTAAAAAAAAATTATTGTTAATGTAGCTTTAAATTAATCATCAATCAACAATTAAA	
CTTGTGTCATTTTTTTTTAAATTTATTTATTATCATATTGTATTATTTCTTTGAAATTAA	
TTTGTAATTTTAGAAGCTATATTGAAGAAGGGAAATGTCA	
>TR126|c0_g1_i1	len=1768
TTTGTATTTATAATTTGTTTTTTTTTTTTTTTTTTTTCTTTTATAAATTGATATATTTAT	
TATGAATTAATTTAAGCAACAGCACGAGCTTCAGGCAAAAAACTTTCCCAATGTTTAACC	
AATTGATTTTGATGCTGTAACATTGTTTCAAGATATTCAATTAATTGTTTTTTAAAATCA	
TTAACTCTCAATACTTCAAATCTTTCAATTTCTTTTTTAATCATTTGTGATATATTATCA	
AATTCTTCTTGTCCACGTTCAACTTTTGATTCCCATTCAATAACTTCAATTGCTGCTTGT	
GATGTTTTATCACCACGTCCAGCTTGTTCCATACGTGCACGTAATTCACGTTTTTTATTT	
AACATCATTTGTGCATGTTGCCAAATTTGATAAACTTTAACACGTTCATGAAAAACATCT	
TTAATTGCAGCAATAAGAGATACATAATCTCTCAACATTTCACCAAATTGATAAAGATCA	
CAATTACTTTGTGCACGATTAACAACTTCAACTTTTTCAAGTGTCTCAGCAAGTTGTGCC	
AATGCACGACCAAGTGATACACCAACTTCACCATGACCAAGTACAGCAATTGATTTTGCT	
GTTGCACCAGTACAAGTTGCCAATTCACGACGTTGATATGTTAATGCTTCCACAGCACCA	
TGTAAAGAACGTAATTGTGTATCCAAAGAATCAATTTGTAATGTTTTATCTTCAAACCAC	
GAATCACTTTCATCCATTTTATATGTTATTTTATTGACTGTTTCACCAACTTTATTGAAT	
AATCGCATCATACCAGCACCACTTAATGCTGATGTCCTTGATGCTCTTGGTAAATCCATT	
TCAGCTTCTAAAAATTCACGAAAATCAGGATCAACACCTAAAACTGGATGTAATGCTGTT	
CTATTAAGATATCTTTCCAATGCAGCTCTACGTCTTTCAACAAATTCCGTTGAACTTGAA	
TTTTGTTCTTGATTTTTATCACCAGACATTTTAATTTTAGTCATTCCAATAACACTTTTT	
TCTGGTGCTGGTGGTATTATCCTTCCACTTCTTAAATATTTTTCTACAAGTTTATCATGT	
AGACCAAGAAAATCACTGAAACGTCTTGAAACACTGAATACTCGTTTTTTAAATATTGGC	
ATGTTTGTTTTAGTTTTAACAGTATAAGCCATATATGCACCCATTCCATCACCCATTTTT	
TGTGGTTCAGTAACTGTTATTTTTAATAGAATATCTGTTGTTTCAGTTGGTACCTCTTCA	
AGTGAATCAGATTCTTTGATATTTGAAATTGATTTATCATCATTGTTAATTGGTACTTCT	
TGTAAATCAGTATTATCATTTGTCAAAATGCCAAGAGGTGAATTAATTGGCTCTGATGAT	
GCAACTGGACTGGTTAGTGTTGAGTATGAATTGCTTTCTGGTACATCATGAAGTGATAAT	
TTTGGTAGCTCAGCTTGTACACTTGACACTCCATTATACGAATTACTCAAAGGATTTTGT	
TCCATAATTGCAGATGCAAATATATCTTCGTCATCGTCATCTAGCATTTCTTCGTTTTTA	
TCAATATCAACGTTGTCAAACAATGGTGGTGGTTCTTTATTATCAGCCATTTTTTTTTTT	
TTCGTTGGTTTTATTTGATTGTAAATCAACAGGCAAGAAAATTATATGACAGTGAAATCA	
CAAATTGACAATGATAAACGGGATCGGCCCCTTTCGCGTCGTCTGTGCTATCAAAAAAAT	
AAAATAAAAAAAAGGGACAACAAATATG	
>TR174|c0_g1_i1	len=330
GAAAATGAGTACTGTTTTTTATATTATTCAGTATTGAAAATTAATGCTCAGCACAGATGG	
ACAAATACCATCATCATCAACAACATCACCATCATTAAGAAAATATAAAAATGAGAATAA	
AATAATAACAACAAATCCATTTTTAATATTTTATCTTCGTCTTAAAAGTAAAAAACCAAG	
ACAACATGTCACAGTTATTGCTAAAATTGCTGGTAAATTGTGGACAAAAATGACACCAGA	
ACAACGAAAAAAATACATTGATATTGCAGAAGCTGAAAAAAAACGTAGAGAAGAAAAAAA	
GAGAAAAAAAAAGCGAAAAAAACATTACAT	
>TR190|c0_g1_i1	len=251
TGGCACCACAGATTAGCTCATCAAAATTATAAACATATCAAGGAACTATTTAAAAGGAAT	
AATATTAATTTAACAATTCCAAATGGAATATGTGAAACTTGTTCAAGGTAAAAGACATCA	
GAGATCTTTTAAGACAAGTAATAATAAATCAACGAAAATTGGTCAATTAATACACACAGA	
TGTCTGTGGTTATCTACAAACCACATCACTTGGTGGTGCAGATTTTTTCTTACTATTTAA	
AGATGACTATA	
>TR212|c0_g1_i1	len=443
TAATGCTGCTAATGATTTTTCAACTTCATTTGAAAAATCAACATGTCCTGGTGTATCAAT	
GATATTTAAATTATATTCTTCACCTTTGTATGTATATTTTAGTGATACTGTTTGTGCTTT	
AACTGTTATACCTCTATCTTTTTCAACTTGTAAATTATCAAGTACTTGATGTGCACCAGT	
ATTTGCTCTTATTGCACCAGTCATTTCCATAAGACGATCAGCAAGTGTACTTTTACCATG	
ATCAATATGTGCTATTATACCAAAATTACGAATTTTTTCAATTGGTGTATTGTATTCTTT	
AAGATCATCTTTATCTGTTGTTGAATATAATCTTAATTTTATTAATTTTCTACAATATCT	
GTTATTATTATTAAATTGATTATTAAAATTGTTGAAAATTGTTTTAAATTTATTTGTTAA	
AAAACAATTTGCACAAATGTTTG	
>TR248|c0_g1_i1	len=347
GAAAAAACAATTTTTATACTCAAAAGAATTGTTGAAAAACTTCAAGCTGAAAACAAAAGA	
TTAAGATTGAATTCTAAAAATAATAATCGTTTGTCAAAACCACTGTCATCATCATTATCG	
AAAACAAATATAAACAATGACAATATAACGTACAAAAAACAATATGAACAAGCAAAAAAA	
CGTGTTGTAGCCCTCGAAACTGATTTACAATTAGCAGAACAACGGATTTTGATGTTGAAA	
ACCACTCCCAGAGAAGATGATGATTCAGATGAGATTAAATTACTGCAACAACAACTTTCA	
CATAAATCAGAACTATTGGACAGGGTCAAACAATTGTTGACACTAGC	
>TR258|c3_g1_i1	len=1616
GATAATTCGCCAATGAGTCTACGCATTAAGAATAAAAAGAAGAAGAAAAAAAAAATTATA	
TAATTAAAAAAAAAAAGTAAAATAAATATGGTATGATTTAGTTCCATATGCGGAGGAATG	
AATCCCATGAGCCTGTCGCCACTGCCATTCCGTCCTCCGTTACTCCCAGACAAGAGACAC	
GATTATCATGTCCAGCCAAAATTCCTGCACGTTCACTTTTCATTGAATCCCAAACATTGC	
AATTAAAATCATCATATCCAGCCAATAACAATCTTCCACTTTTACTAAATGCAACACTTG	
TTATTCCACAAATAATATTATCATGACTATACATTGCAAGTTCTTGGTCAGCACGTATAT	
CAAAAAGTCTGCATGTTGCATCATCTGATCCAGTTGCAAATGCATAACCATTAGGAAAGA	
ACGTTACAGCATTAATGTCACTTTCATGACCAGGAAAAGTTTGTTTACAAGAGCCTTCAC	
GTATATCCCAAAGTTTAGCACTTGCATCACATGCACCAGATACAAATGTACGCATATCAG	
GTGCCAATGACAATGACATTACATCACCAGTATGTCCAATAAATGAAGTACACTGTTGAC	
CAGTTTCAATGTCCCATAATGCACATGTCATATCACCAGAACTTGTGACAATTTGATTGT	
CATCAAGAAACCGACAGCATGATAAATAACCAGTATGTCCTGGTAATTCACGACTAACAC	
GTACATTACCTTCTCTTGTTTTGAGACTATAAATTGAACATATATTATCAAGACCACCAC	
AAGCAACATAACTACCAGATGGTGCATATGCACATGTCATAACCCAAGATGAACGTAATG	
GTATTGCATGTACTTTATTTGTAGTATAACTGTCCCAGACAATTAACTTGCCATCCTGGG	
ATGCTGATACCAAATTCCTATCACATCTGGAATCACTTCCCCAATGCATTGCATATATTT	
TTGCCAAATGACCACGTAATGTACGTCTCGTTCGCATTTGTATTCTTCCAATTGGATCCA	
TACCTGTTGTTGCTTGACCAAGGGTCGTGTCACATGCCACTTTTCTAGCATCTCGAATTG	
CATTTTTAAGAGTTTCCGCCTCCTGGCGAAGACTATCCAATTCGTTCATGTTGATATCTT	
GTGTCTAATTATTATAATTTATAAATAAATGTCCAATATAAATTTGGACTATTTAAAAAA	
AAACTACTTAATGTTTTTTTTATTTTTTTTAATTTCAGTTATAAATATATAATTATAAAA	
ATTATATATTTTTATTTAATTCGTATTTTTTGTGTTTTTTTTTTTCCTGACAATCCAAAC	
ACCACCACCGTTTTCGGCACCTCCTAACACGCTCTTTGCCACCCCTGATGAAGCTCCCGT	
GTGGAGCCGTGCCTTTTTTTTTTTTTTTTATAAAAAATTAAAATTTCCAAATGTTTTTTA	
TCGTAAATATTTTTTCACTTTAATATAAATTGTTATTAAACTAATCACAAACACATTCAC	
TCAATAAATAATCACTACACATTAAAAATATAAATAAATAAAAAAAAAAAAAACAATTAT	
TCACTGTAAAATTATTGTAAATTATTTTATAAATAAATATTAAATATTAATTGTCG	
>TR258|c4_g1_i1	len=2162
TGTATCCTTCATAAAGTGAACATCTTTATTGTTATCAAAAAAATAAAAAAATAAAATAAA	
AAAAAATAATAAAGTGAGAGTGAGGGGATTTGTGTTTCACACGTTGTCCAAGGTAGAGGT	
TATACCTTACCGGTGTAAAAAAATTATTTATCAATATATTTGGAGTAAAAAAAAATTTAT	
TGTTAATTTATTTTAATTAATATTAATGTGTTAAATAATATTAACAACAAAAATGTCTAA	
TAAAAATATGGATAGTAAATTATTTGGCCCGACAAATGTCGAGAGTGTTGTGCCAAAAGT	
CAGACAGGAATTGTTGAAGTGGAATGGCTGGGGTTACAAGGATTCAGCATTTCGAGTCAA	
TGAAAACTCATTGATTGAGTTTACTGGAACGAGATATCCAATTGGTAATTTAGAATTGCC	
ATATTTTACCGAATGGACGAAGGACGTTTTGGGCGTTGACTTATTGCAGCATAATCCTCC	
ACAAGATTTGCCAACAAATTTTCCTGATTCAATATTGTCAAATGAATTTTATAATGAAAT	
TAAAAAACTCAATTTATCAGTGTCAATTGATGGAATGGACCGGCTATATCGTGCACATGG	
TCATACACTCAGAGAAATTTTTATCCTCAAAGGAGGAAATTTCGAAAGAATTCCCGACAT	
AGTCATTTGGCCAAAGTGTCATGATGATGTAGAAAATATTATAAAACTTTGTGTTAAATA	
TAATGTTGCTTGTATACCATTTGGTGGTGGTACAAGTGTAAGTGGTGCTGCATCATGTCC	
ACCAAGTGAAACAAGAACAATATTATCACTTGATACATCACAAATGAATAGAATATTATG	
GATTGATCGTGATAATTTAGTTGCATGTTGTGAATCTGGTATTATTGGACAAGATTTAGA	
ACGTGAATTGAGAATACAAGGCTTAACATCAGGACATGAGCCAGATTCCTATGAATTTTC	
AAGTTTGGGTGGTTGGGTAGCAACACGTGCAAGTGGAATGAAAAAAAATACATATGGTAA	
TATTGAAGATTTAGTTGTACGTGTTAAAATGGTAACTGGTAATGTTGATGATGATGATAA	
TAAATCATTGACATTAACACGTTGTGCACAAGTACCACGTATATCAAGTGGTCCAGATTT	
TGATCATATTATACTTGGTAGTGAGGGTACACTTGGTGTTGTTACTGAAGTTGTATTAAA	
AATACGTCCATTACCAAAAATAATAAAATACGGAAGTATTGTATTTCCAAATTTTACAAA	
TGGTGTTGATGCAATGCGTGAAGTTGCTAAACAACGTTGTCAACCATCAAGTATACGTTT	
AATGGATAATGAACAATTTAAATTTGGTCAATCATTAAGACCAATGAATGGCTGGGGTGA	
TAAATTATATCAATTAATAAAACATACATATGTTACTAAAATTAAATGTTTTAATTGGGA	
TACAATATGTGTTGCAACATTATTATTTGAAGGACATGATTCAAAACAAATAGCAGCACA	
AGAAAAAAAAATATATGAAATTGCAAATGAATATGGTGGTATGGCTGCTGGTGAAACAAA	
TGGTGAACGAGGATATATATTGACATTTGTTATTGCATATATACGTGATCTTGGTCTTGA	
GTATAATGTATTATCTGAATCATTTGAAACATCTGTACCATGGAATAGAGCTAAAACATT	
ATGTCGTAATGTTAAATCAAGAGTTAAAAATGATTGTCAATTATATGGTATTAAATATTA	
TTTAATATCATGTCGTGTTACACAAACATATGATGCTGGTTGTTGTATTTATTTTTATCT	
TGCATTTAATTATAGTAATTTAAATAAACCAGTTGATATTTATGAACATATTGAAGAAAA	
TGCTAGATCAGAAATTATTGCTAGTGGTGGATCAATATCACATCATCATGGTGTTGGTAA	
AATGAGAGCTAAATATTATACTGAATCTGTTGGTAATGCTGGTCTATCATTATACAGAGC	
AACTAAAAAACATCTTGATCCACATAATGTATTTGCTGCTGGTAATATTGATCCACAATA	
TAAATCTAAATTATAAAAAATTTTATTTTAACATTAACAAATTGGCAAACATTATAATTT	
GTACTTTTATGTTTTTATTATTAATTTTACAAAAAATGGTGACAGTTACCAATGATAACC	
AG	
>TR261|c0_g2_i1	len=981
CATGATTTCAACAAATATCAAAACATTTTGTTTATAAAAATTGTAACAAATTTTTAAATA	
TATAAAAATAAAAAAATGACAACAATAAAAACTCACAGTGGTATTGATATTCTACGACTT	
CCAGTTGATCAAGAAGAACATGTTTTTCCACCCTGGGGTATTAAATACACTCAATCACAT	
ATATTACACTCAAAATGTTCAAAGAATGAAGAAGGTTGTGCTGATGATGACACTGATCCA	
TGCACATTTTGTCTTTATAATACAGCATTAAAAATGCCCCACATGCCAGACATGGTATTT	
CCAAATAACATTCTCATTTTGAAACATGAACGTGGATCAATTATTGAATTTAAAGCAATT	
GATGCATTACAATTAGTTGCCAATGGAAAAATTGATCTTAAATTAGCTTGTTCAGAAGCA	
TGGCATGAATCAAGATCAGATTGTAAAGAATATCTTGAGGAAAAAGTTAAACCATTTGAT	
TGGACATTTACAACAAATTACATGGGAACAATAACAGGATTAAAAGTTTTAGATACTGAT	
GAAAAAATTGATCTTGAAAAATTAAAAAGAAAAGATAAAATATTATTTTATCATGATTTA	
ACATTATTTGAAGATGAATTACATGATAATGGAATTGCATCATTATCTGTTAAAATTCGT	
GTCATGCCAGGAAGTTTTTTTATTCTTCTTCGTTATTTTTTGAGAATAGATAATGTAATG	
TTACGTGTTAATGATACAAGAATGTATCATGAATTTGGTAATGATTATATTTTACGTGAA	
TATACATCGAGAGAAGCTAAAGTTCCAGATATAACTGTATCACCAACATTGTTTGTTGAA	
CCTAGTCTTATTGCTCCACATCTGCCACTGACTAAAAGTCTATATCAAAAACTTGTATTA	
CCATCAAAACCATCTGCACAATCATCATCATCATCATCATCAGACAAAATTTCAAATACA	
GTTGATTCATCTTAGTTCAAG	
>TR264|c0_g1_i1	len=1028
TATTATTATCATCATCATCATCATAATAATATTCAGATTCATTATTTTTATAACCATTTG	
TTTGTGTTTTACCACGTGGTGTTGTTACTGATAATTCAGGCACTTCACTATTTCTTCTTT	
CCGTATTATCAATTGTTGTATTATTAACATCATTATTTTTATAATTATCATCAAATGAAT	
TTTGATATGAATCTTGATAAACATCTTCATAATTATCATCATTATAATCATGATGATAAT	
TATCATCATATATATTATTATAATTATTATCAGTCATTGTTTCATCTTTATTATATGATG	
ATGATATTTGTTGATAATCAATTTGATATTCTTGTGATATTGGTATATTTTTACAATTAT	
CATATGGTTCATTTGTCATTTGTATACTTTGATTATAATTATCACTATAATTTTGATCAT	
CTTTATTTATTATTTGTTGTTGTTCATATGTACTTGTTGTAACACTATAATTATTGTCAT	
ACTGATGATTTATAGATGATGATGAATATTGTTCATGTTCTTGTTGTTGTTGTTGTTGAT	
GATCATTATACACAGATGTTGATATTGTTTTATCATAATTTAAAACACTACAACTACTAC	
TAGTAACTGGTATATTTTTAAAATTATCATCATCATATTGCAATTGATTATTGTCTTTTT	
TATATGTATCTTGATAACTATCATCTTTATAAGAATCAGTATATGAATCAGGATATGAAT	
CTTGTTTATAAGAATCACAAAATGAATCTTGTTTAAATGAATCACCAAATGAATTTTGAT	
AAGTTAATTCACGCTTTGTAAAATCATCATTATACGTATCAATATTATCATAATTATCAT	
CAACAATCATACCATGTGAATTATCAAATTCATCAATTATTTTATCATTTATATTTGGAT	
ATGTATTTTCCTGATAAGTTTCAGTGTAAATTAATTGATTTTTTGTCGATGATGATGATG	
ATGCTGTTGTTGTTGTTGCTATTGTTGTTGATATTGTTGTTATTGGTAATGATGGTTGTA	
TATTATCA	
>TR264|c0_g2_i1	len=1021
ATCATCATCATCATTATAATAATATTCAGATTCATTATTTTTATAACCATTTGTTTGTGT	
TTTACCACGTGGTGTTGTTACTGATAATTCAGGCACTTCACTATTTCTTCTTTCAATAGT	
ATCAATTGTTGTATTATTAACATCATTATTTTTATAATTATCATCAAATGAATTTTGATA	
TGAATCTTGATAAACATCTTCATAATTATCATCATTATAATCATGATGATAATTATCATC	
ATATATATTATTATAATTATTATCAGTCATTGTTTCATCTTTATTATATGATGATGATAT	
TTGTTGATAATCAATTTGATATTCTTGTGATATTGGTATATTTTTACAATTATCATATGG	
TTCATTTGTCATTTGTATACTTTGATTATAATTATCACTATAATTTTGATCATCTTTATT	
TATTATTTGTTGTTGTTCATATGTACTTGTTGTAACACTATAATTATTGTCATACTGATG	
ATTTATAGATGATGATGAATATTGTTCATGTTCTTGTTGTTGTTGTTGTTGATGATCATT	
ATACACAGATGTTGATATTGTTTTATCATAATTTAAAACACTACAACTACTACTAGTAAC	
TGGTATATTTTTAAAATTATCATCATCATATTGCAATTGATTATTGTCTTTTTTATATGT	
ATCTTGATAACTATCATCTTTATAAGAATCAGTATATGAATCAGGATATGAATCTTGTTT	
ATAAGAATCACAAAATGAATCTTGTTTAAATGAATCACCAAATGAATTTTGATAAGTTAA	
TTCACGCTTTGTAAAATCATCATTATACGTATCAATATTATCATAATTATCATCAACAAT	
CATACCATGTGAATTATCAAATTCATCAATTATTTTATCATTTATATTTGGATATGTATT	
TTCCTGATAAGTTTCAGTGTAAATTAATTGATTTTTTGTCGATGATGATGATGATGCTGT	
TGTTGTTGTTGCTATTGTTGTTGATATTGTTGTTATTGGTAATGATGGTTGTATATTATC	
A	
>TR264|c1_g1_i3	len=2299
AAAAAAAAAAAAAAAAAAAAAAAAAAAAAAAAAAAAAAAAAAAAAAATTGAGTAAAGATA	
TTTGAGTATTTTTAAAATATTCATGTAAACAGAGAGAGAGAGAAAGATGATTTTGAAAAA	
AAAAAATAAAATTTTTGATTTTATTAAAAATGTAGATTTATAAAAAATATGTATCCTTGA	
GTTTTGTGATCAATTTTTTTAAGTTTTTATTTATTATTTTAAGTTGTTTTTTTTGTGTGT	
AATTGTTAAAGGAAGATAAAAAAAAATGTCGTCAAATAAAATAAATGAAACAAATTCAGA	
TAATATAATATTATCTGGACAATTAAAAAAAGCAAGTTCAATACCAATTGTATCAGTTAA	
ATCAGTGAGAAAAAAATTTTTTGTACTACGTGGTGATAGACCTGGACAATCACCATCACT	
TGAATATTATGATAGTAAAAAAAAATTTATAAATCAACAACCGCCAAAAAGATGTATACA	
ATTAAGAGGATGTTATGATATTAGTCGTAAAGATTTAAGTAAAAATAAACGTGTTATTGC	
ATTATATGCTAAAGAAGAATGTGTATCATTAATATTTGATAATGAAGAAGAAGTTAAAAA	
ATGGTTTGATGCTATTCAAAGTCTAACTGGTGATGGACCGGATGGTGAAGAGCCTCGACC	
TACTTTTGAACATGTATGGCATGTGTCATTACAAAAAAAAGGACTTGGTGAAAAACAAAA	
TCTTCATGGACCATTTAGATTACGTTTGACTGATAAAACATTGTCAATGACTAAAATAAC	
AAATGAACAAAATTCTGATTATCTTGAATTTCCATTGACAACAATACGAAGATGTGGTTG	
TATGGATCGTATATTTTACATGGAAGTTGGAAGATCAGCAATGACTGGTGAGGGTGATTA	
TTGGATGAAAGCTGAGGATAATAATATTGCAACAAATATGCATTTTGCAATAATGAATGC	
AATGACTAGATCAAAAGAACGTGATAAAGATGATATTTTACCACAAGCTAGAAAACGTAG	
TTCATCAGCAAATGAAGCTAGTAAACCAATATCATTTATTCCACGTCGTCATACTGGTCA	
AAAAATTGGTTTTTCACCAGTTGGCACAACAACTCGTGACAGATGTGATAGTCTTCCATC	
ACGTGCACGTACAACCAGTGAGGGATATCCAGTAATGCCAATACACAATAAAACAGTACA	
TTTAGCACCCCATACATCAACACGTCCACATTCAATGTATGGACGTGGTGTATCATACTC	
ACCACCAGGTACATCAATGCCAATAAGTCCAGCATCATGCTCAACAGATTCAGCTGGTTC	
ATCTCTATCAATGGATGATAATAATTGTGATAATAATGCCATTGAAGAAACAGCAATATC	
ACGATATGGACATTCATTAACACCCGATGAACCAGTTATATTTGAAGAAAATGTTGATGA	
TTATGCAATATGGTCAAATGATAGTCAAATGCAAAAATACTCGCTTAATTTTAAATCACA	
TTCACCTTGTCAGCAAAGTTCCTATGTTGAAATGCATAGCCCATCAAATTCAAGTCCTGG	
TCAAGGTGGTGATTTAAGTTCATATTTACCAATGAGTCCAGCAACTCATCATCATCATCA	
TTATAATAATAATCAACATAATAATAATCATCATTCACGTACATCATCACTTGTTGAAGA	
TATAACATTATCAGGTGATGGTTATGTACCAATGGCACCATTACCAATGACAAATACTGG	
CTATATTGATATGGATCGTTCAAGTAATCATAATAATGGACATTATTCTGATGATATGTC	
ACAACATGGTAGTACATGCTCAGTAACATCTGGTACACCAAGTACTGATTCACGTTTAAT	
TGGTTATTCATTAGATAAAGTTACAAGTTTTTTACCACCAATTGATGATTTAAGACCAGC	
ACGTGCATATTCTGTTGGTTCAAGACAAGATCAATCACGTAAAAATCGTTTTGAACCATT	
TAATAATGATACATCACGTGTACGTGCATTTTCAGTTGGTTCAAGAACAAAACATCCTGA	
ATTATCAAGATTACAAAATGCTATGATTATTAAAAAACAAACAAGTGTTGAAAATATTAA	
TCCAAATAAATCAAATTCAGCACCATTATTATCAAGTTCATGGGGTCATAATTCAGTTGC	
ATCTGATCGTATGGAAGATCTTATGGAAATGGATTTTTCAAAAACACCACCAACAACAAT	
TTCAACTCCACCACCAACAACAACAACAACACCAACAACAATATTATCACCATTGTCTTC	
TTTTAATACACAATTACCA	
>TR265|c2_g1_i1	len=345
TCAACATTTCTTGAAGAAAATCGTCAAAATATATTTTATTTATTTTTATTTTATGTTATA	
ACAATTGCATTATTTGTTGAAAGATTTATACATTATTCATTTATGACTGAACATATGGAT	
TTACGTCATATTATGGGTGTTGGTATTGCAATAACACGTGGTTCAGCAGCAGCATTATCA	
TTTTGTTATAGTTTATTATTATTAACAATGTCACGTAATTTATTAACAAAACTTAAAGAA	
TTTACAATACAACAATATATACCACTTGATTCACTTGTACAATTTCATAAAATTGCAGCA	
TGTACAGCATTATTTTTTTCAGTATTACATACTGTTGGACATATG	
>TR266|c1_g1_i1	len=938
AAAAAAAAAAAAAAAAAAAAAAATACTATAAAATATTTATAATTTTTCTAATATTTTTTT	
ATTATTAATATAAACCAAGATAAATAAATTTAAATATATTAAAATGTGTACAACACTTGG	
GATTTTTATTATTACTTATTGGTGTTTTTATTTTTTTTATATTTCAGACTTCTTGCATTA	
CTAGAGCATTGAGTTCATCCTCACCAGGACAAAGAACAGAATCAATATTGTAAAATGTTG	
AATGAATTGCAATGAAAAAAGAAGAAACACCTAAAACCCAGAAGAGTACAGCACCAGCTC	
CAACCAAATAAAACATTGGAAGTGAACAAACATAAACAACCATGTAAACTTGTGCAAGTG	
TTAATTTGTGATTGAATAATGTCAACTCTTGTTTAGCATGTCGTTGTGATACTTTGTAAC	
ATATAAAAAGTGATATTGCAAGAGTCAATAACAACAAAGGAGAAGTAATTAAACAATAAA	
TTACAAGTCCAATGAAAATACATAAATAATTACTTTGAAAATATTCAACATTTTTAACAA	
TTCTTTTTCCAATTCTTGTGACACTTGGTGGTGCACGAAAATTATTTGAATTTACAAATA	
AACTCCATGGACGTAGTGTTACTCTTTTTGCTTGTATCCATTGTTGTGCATGTGGATATC	
CAAGTTGTGCAAATTGTAATTGTGGTATTTGCAAAAAATCAAATCCACTACTTGTTGTAT	
TTTGTTTTTGAATATTTGGTGTTTCAATATCACCACTAATTTGTATCCCTATGTCACCCT	
CCATCACGTCAACTTGTCTCCTGTTGATCAACAAAAAATAAATTAAAATAAAACTGGTTT	
CTTGTTTATTTTTTTATTTTTTTGCAAAATCAATAATTTAAAATTATATTATTTTTACTT	
ACCAATTGCTTGTAATGCTGATAATTATTTTTGTAGGT	
>TR268|c0_g1_i1	len=702
GTGGTGGAATTTTTTTATAGAAAAAACTTTAATTTTAAAGTTGCTTTTAGATTGCCACAT	
CATCGAGAAAATAGATTGGTACCAGTTGATAATAGCTATAAAAGAATTTGGTCTGATGGA	
AGAAATGATAGAAGTATACGTGGTGATGCTGATGGTGATGTTGGCTTGTTGGTTGGTTGT	
CCAGCTGGTTATGGTCTTCACAATACTCACTGCTGTAAGATACTATTATAATTAATTTTT	
AATTATATGCTAATTGATTTTGTTTTTATTGACAGCACCTTGTTCAACTGGTTTTCATAG	
CCAAGATTTATCATCAAGATGTAAAAGATGTGATTTTGGCACGTATCAGTTGGCTATTGG	
TGCAAGAATTTGTCACGTTTGTACTAATCCTTTTGTAGAAGGCTGCTATGAAACAGTAAT	
GTCTAGTTTTTTTAAAATATTTTAATTAAGAAATTTATATATTTTAATATGTTAATTATT	
GGTTATTTAATTTTCAAGATCTGGACTTGGTCACCACTTATTATTTTCATTGTAATTATA	
ACGATAATTGTCATTGGCTTGATTATTCTTCGAAGAAAATGTTGTAAAAAAAAACAAGCA	
GACAAAATGTCACCAGATAATTCAAATGAAGATGAAACAACATCTCCATTAATTCCTCAA	
ATGGAAATTGAAGAAAATCCATCTGATGATGATGAAATTATT	
>TR270|c0_g1_i1	len=1811
CTTTGAATACAAATTTATTAATTGAATAAAAAAATTATTTATCATCTTCTTTATTATCAT	
CATCATCATTATCTTCGTTATTATTATTTTGTTTAGGTAATAAATTTGAAAATTTAATAA	
ATTTAGCAACGAAAAAACCATCCATATTATGAATATGTGGATAATAACGTCTTGTTAATT	
TAAGTGATGGATGAAATCTATGATGACGATATGATGTAAATCCTTCTTCACCAAAATCAA	
GACCAGTTGATACAAGTTTAACACTTCTTTTTTTTAATGCATAATCAACAATCCATTCAT	
TTTCTTCTGGTAAAATTGAACATGTTGAATAAACAATAACACCACCAGATTCAGAACGTG	
CATTAACACAATCAATTGCTGCTAATAAAAGTTCTCTTTGTAATGTACAACAACGTTGTA	
CATCAGTTTCATCTTTATTTGTTTTAACACTTGGATCTTTAGAAACAACACCAGTACCAG	
TACATGGTGCATCAAGTAATACACGATCAAAATTTTTCATAGCATTTCCAATTTTTCTTC	
CATCATAAGTTGTTATTATTGAATTAGCAATACCAAGTCTATGAAAATTACCAATAACAG	
CTTTAATTCTATCTTGATTAACATCATTTGCAATTATTGCACCAGTATTTTTCATCATAG	
CAGCAATATGTGATGCTTTACCACCTGGTGCAGCACACATATCTAATATTCTTTCATTTT	
CTTTTGGTTCAAGTGCCATTACTGGTAAAAAACTTGATGCACCTTGTAATATATAATGAC	
CAGCTAAATATTCTGGTGTTGCACCCATTGGTACTTGTGATGAAAATACAACAAGACCAA	
TTTTTGTCCATTTACCAATTGGATCAAGATTAACACCTCTATTTATTAATGCTTGTGCTA	
AATCACGTCTTCTTGTTTTTAATGTATTTGCACGTATTGTCATTGGTCTTTGTACTTCAC	
TTGCTTCAAGAAATTCAACTAATTCACCAAATGGAAATATTTGCATTAATGTTTTCATTA	
AAAATTCATTATAACTGTAATAAGAACAAAGATCTGATCTAAGTAAATCAACATACTCAG	
TTCTTGATCTTCCTTCTTGTCTTAAACGTTTAAAATCATTTAAAACCATAACAACATCTT	
TTATTCTTGATTGTATATCTTTTAAACTTGTTTGATCTTTTAATTCTTCTTCAGTTGGAA	
ATTCAAAAACTAATTGTTCAGCCATTTCTTTTGTTTCAGCTTCTTCAAGTTCTTCATCTT	
CTTTTTTTTGTTTTTCCAATTTTTTACTTTCTCTTTCGATAGGAAGCATGTCATCGTCAT	
CGTCATCATCGTCATCATCATCATCATTATCATCGTCATCATCATCTTCATTCTCTGTTT	
CTGATTCACCATCTGATTTTGGTGGATTTAATTTAACAAATGCACCAGGTACATGCTCTT	
CATCATCTTCACTATCTTCATTCTCAGATTCAGCATCACTAGTTGGCTTTTGAATTTTTT	
CAGTTTTTAATTTTTTATTTTTAGGCTCATCTTTTTGTTTTTCTTCTTTTTTTAATTGAC	
GTTTTCTAGCTCTTTGTTTTTGTTTTCTACTTAATTTTTTTGTTTCATCAGCAACAATTA	
ATTCCTTGGGAAATTTTGGATCTCCTTGTTTTTTAGCTTTTCTTCCTGGTCCACTTGCCA	
CAACTGTTCCATCGTATTTTGCTTTACGACCCATTATTTAATAATTTATAATAATTAAAA	
TTACTATTATTTTAATTATATATATCCACTTTTAATTTACAAGCAGTCAAGCACATGTGG	
TTGGTTGTTGG	
>TR272|c0_g1_i1	len=587
ATGGGTTAAATTTTATTAATAAAAAATACATACCAAGATGTGTCATAAAACATGCTGAAC	
GTACTGGTGTTGAGCCAGTATCACTAACAGCATTTATTTCAGCTCCATGTGATATTAAAC	
ATTTAATAACAGCCAATTTACCAGCAACAGCTGCACACCAAAGTGGTGTAACATGATGTA	
CTGATCTGTCATCAGGTACTTCATACATACCACGTTGTTCAATATCAGCATTACATACTG	
TTATTAAATATTCAACAATTTCAACATGACCTCTTTTACATGCAATAAATAATGGTGCAG	
AATCATCTTTTATACGACTAACAATATCACGACGTATATTTTTTTTATGTTTTTCAAGAC	
GTCTACGTACAAAATATGATAGTCTAGCACCTGGTGCTGCAAATTTACATTCTTTTATTA	
AATCTTCAAATAATTGATCAATCACTGACTTAGAACTGTGACTTGTCATTTTTATTTGTT	
GCTTTTTTTCTTTCTTTCTTTAAAGTCACCTTGTACTAGCTTCAATCTGAAAAACTGAGT	
TAATTAATACGTATGATACTTTTTTTGTAAATATTAAATTTTAAAAT	
>TR272|c0_g1_i2	len=2157
TGTGCTATGGTTTGTGATATTCTAAAAATTGATGAAGTGTTTTTGGTAAACCAGTACATG	
GAATTTTATATTTAAATATTGCTTGAGCTGCATAACAACGTAGACTCATATAATTAACTA	
AATTAACATTATTATGTGGATTTGATGATATAAGACGTGCTGGAGTATCACCAGCACGAT	
TTGGTGTATCAAGATGAGCTCCATAATCAAGCAATAGCTTAATTAATGGATTCATAAAAT	
TATATGCATTACTTGCAATATGTAATGGAGTTGATTTTGATTCATTTCTTGCATTAACAT	
GAGCACCACATTCAAGAAGAAGTTTAGCAACTTCAGTATGTGGAAATACAGTCATTCTAT	
CGTCAGTTGTAAAATAATTTGATGTTATTGCATTTAATGATGATACACAAAGATGAAGTA	
ATGTATCACCAGTTGATGCTGATCTTGGATTTTTTTTAATTAACTCACGAACAAGTTTAT	
GTGCTTCAGCATCTTCTTTTTCAGTTAAACTTGTTTCTACCAATAAATATATTAAATGTG	
TAACACATTTTAAAATTCTATCATAACTATCTTGTTGTCTTTTGTGAACTGGACGTTCCT	
CAAGAAGTTTTCGTGATTCAGTTAATTGACTTGTTAACAATTTAAATACAGCAACAACAT	
CACTAAATTTTGGTTCTTCTTTGTCACGATTACGATCAGTTAATTCATTTAAATCAACCA	
TTATTCTTACCAATGCTTGAGCAGTAAAACACGTATCAGTATATAAAATTGAATCTTTTT	
CAACTCGAATTTCTAATGTTCTTCTCCATAAATCAATACAATTTTGATATCTCAATGCAT	
CAGCATATGAAGCACCACGATACATTAATCTATAAAGTGTATCTTTATGATGTTCACCAA	
GTATTCTTTCACATATTAATAAACTTTGTATTCTAATAGCATCAAGATCAAGTGCAATTG	
AATTTAATTCTTCAATTGTTGTAAATTCAATCATATTACCAAAACTATCTCTTTTTGGCA	
TTATTGGTAATTTTGGTAATGGATTATTATCAATTGAATTATCATTTCTTATTTTCATAG	
CATTTCTCCAGTATGTTAATGCTGTTTGTGTATCAGCATGTTCATCAAAAAATGTTGAAC	
CCATTAATTCATTTGCATCAGCAAGTCTTTCTTGTGTATAATGAACATTATCAACTAAAT	
AATCAAATATTTGTGTTGCACCCTTGAGACATGCTGTTTGTAATGCATCATCATTATATC	
TTGATTTAAGATGTGGATCAGCATTATGTTCAAGTAGTAATTTTGTTGTTTCAAATCTAT	
GCTCTTGAATTGCATAATGTAAGGCAGTTTTATTTTGAATATCTCTTGCATTAACATCAG	
CACCATGTGTCAATAAAAATGTACATAATTCAACACTTTGTACTGAATTTATAAGACAAG	
TACCACGATTATAATTTGGTCTTAATATATCAGCACCATTTTCAACAAGATACTCAACAA	
TATCAAGATGTGTCATAAAACATGCTGAACGTACTGGTGTTGAGCCAGTATCACTAACAG	
CATTTATTTCAGCTCCATGTGATATTAAACATTTAATAACAGCCAATTTACCAGCAACAG	
CTGCACACCAAAGTGGTGTAACATGATGTACTGATCTGTCATCAGGTACTTCATACATAC	
CACGTTGTTCAATATCAGCATTACATACTGTTATTAAATATTCAACAATTTCAACATGAC	
CTCTTTTACATGCAATAAATAATGGTGCAGAATCATCTTTTATACGACTAACAATATCAC	
GACGTATATTTTTTTTATGTTTTTCAAGACGTCTACGTACAAAATATGATAGTCTAGCAC	
CTGGTGCTGCAAATTTACATTCTTTTATTAAATCTTCAAATAATTGATCAATCACTGACT	
TAGAACTGTGACTTGTCATTTTTATTTGTTGCTTTTTTTCTTTCTTTCTTTAAAGTCACC	
TTGTACTAGCTTCAATCTGAAAAACTGAGTTAATTAATACGTATGATACTTTTTTATTGT	
AAATATTAAATTTTAAAATGCACAACATTATATATTTGTTAGAAATTATATTATTTTTTA	
TAACGTAATTAATCTACACATGTTGTTTGTTAAATTGATCAAAATAAAATGGAGCAG	
>TR273|c0_g4_i3	len=1513
TGATGATGATGATTATGATGATGATGAAGACTATTACTATTACTATTATTATTAATATTA	
TTATGATTACTATGATTATTATTATTATTATTATTATTATTATTTATAATATTATTTGGT	
AAATGTATTGGTGGAACTGGTGTTGATGGTCCATTTTCATACATTTCGTAGTCTGGCTCT	
TTTATTCTTTGACTATGTTGTGTTCTTCCAGAATCACGTTTTAATGTATCAGTCTCATTG	
TTACCATATCTACGATGTAATCTAGCAGCATCAAGTTCATGATAATCATCATCTTCACCA	
GGCATTAAACCACCATCGTCATATGTTGAACTACTACGTAATTGTAATTGTAAATCACTA	
GCATAACTTGCTGTTTGTGAATCTAATTCAGCATATAATGCTTCATCAGTTTGCATATGT	
GTATAATGATTTTCAACTGGTATATTTATTTGACAACGATGTTGTGGTAAATTTAATGGT	
GTTGTTACAACACCAGCAGTACCACCACCACGACGTGAACCAAGCCATGACCATACATTG	
TGTCCTGGTGTTGGTGTTACATCATGATACGGTGGTAATTTGTCAAGTTCTAATGGTGGT	
CTATCAGGAATAACTGAAACACCACCAGCAACACCACCAGCACCACCACCAAGTGCTTCT	
TGAGGATTTGATTCATCATCAACACCACAACAGTTTGCTCTGCCACCAGAACTCTTCATT	
CTTCGACAGTGAAGTAAAGTAACCATAACAACAGCTCCAATTGCTGCTGATATAAGTGAA	
ACAATGACTAAAGTAAGTAACCATCCAAATTCTCCAGATGCTTCCAATGTACCATCAAGA	
GAAAATGATGAATGCCTGTCATTTCGCAATGCCCAGGTACACAAATCACAGGTAGTTAAG	
CCATCAGTTGCAATTGCTTCTTCTGGTAAATATGGTGGTCTTGGTGGAGGTGGTACAAAA	
TTTCCAATCACAGCCCATAATGAATCAACATCATTACTTGTATAATAAAGTAATTCTTCT	
TCAGCAACACCAGAAAACCAATCCATGTCATTTGCACTTGAGCTTGGATTTGATGCTGTA	
CTACCAGAAATACTTAAGTCATCCATCGTTATATTTGTCTTTTTTTTTATCTTGACAGAT	
TCCACGAAAGGCTTAATCCCACAGGCGCCACACAAAAATCCCGGAAATTCACTCTTATAA	
AAACCGACCACCTTCACTTTCACATTAATAGCAAATTTATTTATATAAAAAAAAAAAACA	
ACCAATTAAACCAATGTATATTTAAATAATTAATTATTTATAAAAAAAAAAAAAAATAAA	
TTGATTTTAAAAATTTGGAGTTGAGGTGCCAATTACTGCTAGCCTCCAACTCCAACACAG	
TTGAATAATAAAAACACCGACAAACAACATTGTCTGTCAATCGTTGAAATCACCAATAAA	
TAAAAAAATTAAATAAAAAATTTGTTAAATAATATAAACAAATTCACAAAATAATTGTAA	
TTAAAAAATAAAT	
>TR273|c1_g1_i1	len=459
TGATGATTTGGGTCTTGATGAAATTGATGATGACATGAGTGACATGGAATTTGATGATTT	
TGATGACGATGTTGATGATGATGATGATGATAATAAACCTAAAAAATCATCAAATATATT	
TGGTAAATTTAAAACATCTGGTAAAAAAGGTGGTATTGATAGCAATGTATTTGTTGCTGC	
TGAAGAATTTGCTGAAATGCTTGAACAACAAGGTCGTAATAAAGGTAAAGGTAAACAAGG	
TACTTCTCATGCATTTAGTGATGCTGATGGTGCTTCAGCAAAACAACTTGATTGGGAAAT	
TGGTAGAAATCAAAAAATTGAAGGTAAAAAATATGGTAAAAAAAGACCATTTGGAAACAA	
AAGTGGCTTCAAAGGAAATAAAAATTCTAAAAAATTTAAACGAAGAAATTAATTTGTAAT	
AATTTTAAATAAATCATTTTTAAATAAAAAAATAAAAAA	
>TR274|c0_g1_i1	len=3021
ATTAAAACCTTCAAAATTTAATAAAAATTCAGGTAAATAAAAAAATTCTGGTATTAATTC	
TTTAACATCTGTTGTTGAATCACAAGATGTTAATCTCCATGTTGTTGCTAAAGCATGAAA	
TGTACGATCAGGTATATCAAAATTATCATCTTGATAACAAAGAAACATACTTGTAAATGG	
TGGTAATCTAACTAAAAAATGTAATACAGTACCAGAATTACTATAATGTGAACCATAATG	
AAATGGTTCTTGATTTAATGAAATTAAATTTAAACCTTCAGCTAATGTTTGTTTTAAATA	
ATTATAATTATTAATATAATGTTGTTCATTTTTTTCATCTTGTATTGCCATTGGTTTTTT	
AAAATTTCTATATATATTTGAATTATTTAAATTAATTTTTTTTGATGTATAATCAGCCAA	
TACAAATGGAAATACTGGATATTGCATTAAATCATTATATGATCTACCAGCTAATTTATT	
TAAACACATAATATATTCCCAATTTGTTAATGATCCACTTCTCCATAATGCAAGTGCTTC	
ACCTAAATCATCACCTGGTACTCTTCTTGGTAAATTACATGTTGATAATTCAGCAGCAAA	
ATCATCACGTTCTTTTGATGTATTAAATGCCAACAAATATGTTCTACCAGTAACTAAAAA	
AATTTCAATAGCTCTTTCTTGTAATTGATATCTTCTTCTGTGTAATTCACGTATATCTTC	
AAGTCTCCATGCTGTACCACCAGCCATTGCAAGATCTAAACCACCAAGTGCAATATCAGT	
ATATTGTAATTGTGGTATATCTGGTGTTTCAGGAATAAAATATAAACAATTTTCACCAAT	
TAATGCTTCACCTAAAAATTCCGAATGTGGTGTTACAACTCTTGCTTGTGACATTTTACG	
TATTCTTTCACTTGTATGAAGTCTTTCAATAAGTGCTGTTGCATTTGTATCATTACGTAC	
AGTCATAAATAAATATGACAATGGACTATCAACATTTGCTGCATCAATTTTATTTTTATA	
TTCATTTTTAAAAAATCTTTTATCTATTTTTAAATGACATCTTTGCATTCTAATTCTAAC	
TCTTGCTGGACCCTCAGTTGGATCAAGTTCCCAACTTCTTGGATATGATTCTTTAAAATA	
CCATGGTGCACGTTCATGTGTTAATCTTTTAGCTAAATCACGCCATTTAGCCATTAATTG	
TGCTTCAATTGCACGTGAATGTTTTAGCTTTTCCATTAATATTTTACGTTCACAATTTTG	
TTCTTCAACAACTGTTCTTGTTATTGTCATTGCACTATCTGTTATTTGTTTACTAAGTAT	
ATCAAATTTATTACCAATTCTTTGTATTGCAATTATATTATTATCAAGCCATATATCACG	
TTCACGCATTAATTCTCTTCGTAATAATAATAATTCTTCACCCCATAAATCTGGTGTTGC	
TTTTTCAATACCTTTAACTAAATTCCATATACATAATGCTTCTTTTAAATCAATACAAAT	
TCTTGCATCAGCACTTGGCATATCATCTTTTTTTTGTAATAAATCCCAAAAAAAAACTGT	
AAATTTTTGTTCAATTTGTGGATGTATTTCAAGTAATGATGAAAGTATTTCACGTCCACG	
TGGTTCTTCCATTAAACATCTTACAGCATATACTCTTGTATTATTACTTTGATGTGGTCC	
CAATAACCATACTAATATTCTTGCTGTATTTTTTCTTAATATTGGTCTTGATGACCAAGA	
ACCACCCCAATAATTTTTTTTATCTAATGGACTTGTTAAACCATGAAGTAACATTGAAAA	
TAATCTTTTAGTTAATTGTAATTCATTTGTTGATGGTGAATTATCAGCAGTTGTTATAAA	
TTCAACAGCTCTTATTATAATTGATCTAAATCTTTCATTAATTTCACTTTTACCTGGTTC	
TTTTATTGATAAATTTGAACTATGTAAACTTCCATAACTTGATGAACGTGATTCATGATC	
ACTTTGTTCACTTGATGTTGTCAATACAGATGTTAAATATGATGCTGATGCTAAATATGA	
TGCAGTACTTAATAATCTAAAACCCGAGTGTGTTGTTACTTTTGACATTAATGTATCTAA	
TTCACCATCAAATAGTACAACTTGTGTATCACGTATAACTCCAACACAATGAGTTGATTC	
ACCACATTGTGATCTTTCATTAAGCTCAACATGATTAAGAATTAAATGAATATCAGATAT	
TGCTTGCATATGATGATTACCTGGTGTTTCTAATAGTTTTGTTGCAATTGTAACAAGAAT	
AACATGTATATCATTAAATAATGATATTGAATTACCTTTGTGAGCTCCATTAACAAGTGC	
TTTTACAAGTATCTCAATTAAACCTTGATCTAATAATATTTTTAATAAATTTGGTTGTTT	
TGTTATAATACCAGTTACAAATGATACCATTGGTCTTGCAATACTTGGATCAGTTAATGA	
TGCTTTTGCTAGCATTGCTAATAATGGTGGCATTGCTGATAAATTTGGTCCTTTTGTTGC	
TAAACTTTCAAGTGCAGCAACAAGTGGTTCACTTGGTGGATAAAGTGATATTTGATTTGC	
TAAATGTATAAAATATTTTTGTTTTATAAATTTATTAATTTCATCATCACTTGCACGTTG	
AAAATATGCTTGTACAACTTTAATTAATGCTGTTCTTACTCTTGTATCTGGATTATTACC	
AAGTACAAGTAATAATTCAGCACGTAATACATGTTTTAATACAGAATCAATTTGACTATC	
TGGTAATACACGTATTGCATCACGTAATAATAATAATAAACCTTCACAAACAAGACCTTG	
ACATGCACGTTTTTCATCAATCCACATTGTATGTGGATATGTATTAAATTGATTATTTGA	
ACAATCACTTGCTGCAATACCAGAATCTTCACCAGCACTTGTTTCCATATTATTATTATG	
ATGATGATTATTGTTGTTATTATTATTATTATTATTATTATTATTATTACGTCTACGTCT	
TGATACTCTATCACGTTGAAT	
>TR281|c1_g1_i1	len=1113
CAGTTGTACAACGTTTAGAAGCTGATTTTAAAGTAACATTACAACAACAAAATTCACTTG	
AACAATGGGCAATTTGGTTGAAGAGTGTTGTAACACAAGTTTTAAAACCTTACGAGGGTA	
AACCAACATTTGCCAAAGCTGCTCGTCAATTTTTACTAAAATGGTCTTTCTACAGTTCAA	
TGGTTATTCGTGATCTTACATTGAGAAGTGCTGCAAGTTTTGGATCATTTCATCTTATAC	
GATTACTTTATGATGAGTACATGTTTTATTTAATTGAACATCAAGTTGCACTTGCTACTG	
GAACAACTCCAATTGCTGTTATGGGAGATAAAAATCAGGGTTGTCAGATAATCAGTAGCT	
TTGGAAATACATCAAATGGAGATACATCGAATACAAATCAATCAAAACGCATGAAAATGA	
GCTAACTGAGTGATAGCATTTTTTAGTTATAAAATAGCCATGTCAGTACACAAATATTAT	
ACCAATAATGACAAAAATAGAAAAAAGAAAAAAAAAATGTCAAATAAGGCCTATCAAGTT	
AAATAGATTTAATAGATTAATAGATAAATTTTAATTATCTAATATCAAAGAAAGAAGAAA	
ATAAAAAAGACAAATTCTCTTAGGACATACCAAGTTTAATAATAAAAAAATATTATCGTG	
ATAACTTGGTAAATAATGTAAATTAAAAATTAAAAATTAATGATTATTTATTTATCAATA	
ATATTAAAAACAAGGTCTAGTCGAAATATCAACGATTTGATAAAAGGGACCATGATTATT	
TCATGTCCTAAAATTAAAATTCAATCGAAAAATTAACAAAGAGTATTTAAAATTTAGCTA	
AGGCTGGATATAAAATTAAAATGAAAAAATGATCCTTAATCGCCCGTCCTTTGCACAAAC	
GCGCGGTTCAATGTGTAATAATTATTCCGCCCTATTGATTATTATTAATATTAATAATAA	
ATAAAAAAAGTAAAATGAAATTTTAAGAAAAAATAAAAAAATAGTATGAATATTATTTAT	
TCATGCTGGAGTATATATATATATGGAGATAAAAATAATAATAATAAAATTAAAATTAAT	
AATTATTTATATTAACAATTATTATTAGATAGG	
>TR286|c0_g1_i1	len=1538
GTCTTATCATAATTAACAAAATAAATAAACAATAATTAATCAAATTTATTTTATTGATTA	
ATTTAATTTTATCATTATTTTTTTAAACAAATTTAATAACTGTGACATATTTTGGTGTAA	
GAAAAAAATGAAGCCAAAACGTAGTAGATCAATGTCACCAGAAGCATCAAGTAGTCGTGA	
TACTAAAATCCAAAAAATTTCTGATGTCAAGACAGTGCCATTTGATGTTCAACCAGTACA	
AAGAGTTCAATTATTAGATTTTTCAGATGACGTTATTCTAAATATTATGAAGTATTTAAA	
TCCACAAGATCTCATGTCATTGAGTTTATGCTGTCATTTGTTAAATCGAGTTGGTCGTGA	
TAGAACAGTATGGCATACTGCAGATTTTCGTTCAAAACCAATGCCATTTGATGAGCTACG	
TTTGTACCTTAAATATTTTCATCCAACAACATCAAGCATATCAATTAATGGAAAAATTAA	
TAATAATAATGAATTATATGAACTTAAACATTATTTTTTAAATACTGTTTGTAAATTATG	
TACGTCACTAAAGGAATTAAATATTGAAGAATATAAAATTATCAGTACAGAGATAAAAAT	
TAGTGATTTTCCAACGACACTAGAAACTTTGTCATTAAAAGGAACTAAAGTTTGTAATTT	
ATCAACAAATAGATCATATTTTTTTAAGCTAGATCAACTGATGCCCAATTTAACAACTTT	
AATATTGACAAATTGTCAATGGTTAACTGGTCATTCATTAATGGTAATAAGTAAAATACC	
AAAATTAAAAGAATTACGTATAAATTCATGTAAAAATCTTGGTGAATGTGTTGCATATGC	
TAGTTTATCAACACGTTTTGGTTTTAAAACATTAGAAAAATTAGATTTAAGATGTACAGC	
ATTTGGTGATAGTGAATTACGTTGTTTTGGTAATACAACAACATTAACACATATTTATTT	
GGAATATTCACAAGAATTAAATAATCAACAATTAGAAAATAGACCATTACAACAATTTGG	
ACGACCAGTTTATGAAGATAATCATCTTGTACAATATGTGGCAAATAATGATATTAATAT	
GCTTAGACCAGATCAATCAAGTTGTCGTATTACTGACAGATCAATATGTGCACTAGGAAG	
TTATTTATGTGATAGACGTGTACTTGATAATGCAATAAGAAATGTTATTCTTGTTGAAGA	
AGATATTCGGGTTTTAAATAATCCAAATTTAACTACTCTAGTACTTAGAAATTTTCCAAA	
AGTTACCAATCAAAGTTTGATACATTTGGCAGCAAATGCCAATAAACTTAAGTATCTTGA	
TGTCACTGGCTCGGCAGTAACTGCAGAAGGAGTCAGAACATATTCTTTGGCCAGACCTGA	
TGTTACACTTATATCCTCTTATTACTAGCCATAAAATCATATGTAAATTATCAATTTATA	
TAATCAAAAATCATGGAAACCAGTAAAGGTAATAGACATATAATTATATCAATTTTTTTT	
CACACACTGGGTGGTGTTTTTTTTTTATCATTTATTAA	
>TR286|c0_g1_i2	len=1527
AAACTTGTTTGTTAATATAATATTTAATAATGTCAACAAATATTGAAAATTTATTTATGA	
AATTATCACAAAAATCAACATCATATTCACAAAAATGCATTATGTGTAAGAAAAAAATGA	
AGCCAAAACGTAGTAGATCAATGTCACCAGAAGCATCAAGTAGTCGTGATACTAAAATCC	
AAAAAATTTCTGATGTCAAGACAGTGCCATTTGATGTTCAACCAGTACAAAGAGTTCAAT	
TATTAGATTTTTCAGATGACGTTATTCTAAATATTATGAAGTATTTAAATCCACAAGATC	
TCATGTCATTGAGTTTATGCTGTCATTTGTTAAATCGAGTTGGTCGTGATAGAACAGTAT	
GGCATACTGCAGATTTTCGTTCAAAACCAATGCCATTTGATGAGCTACGTTTGTACCTTA	
AATATTTTCATCCAACAACATCAAGCATATCAATTAATGGAAAAATTAATAATAATAATG	
AATTATATGAACTTAAACATTATTTTTTAAATACTGTTTGTAAATTATGTACGTCACTAA	
AGGAATTAAATATTGAAGAATATAAAATTATCAGTACAGAGATAAAAATTAGTGATTTTC	
CAACGACACTAGAAACTTTGTCATTAAAAGGAACTAAAGTTTGTAATTTATCAACAAATA	
GATCATATTTTTTTAAGCTAGATCAACTGATGCCCAATTTAACAACTTTAATATTGACAA	
ATTGTCAATGGTTAACTGGTCATTCATTAATGGTAATAAGTAAAATACCAAAATTAAAAG	
AATTACGTATAAATTCATGTAAAAATCTTGGTGAATGTGTTGCATATGCTAGTTTATCAA	
CACGTTTTGGTTTTAAAACATTAGAAAAATTAGATTTAAGATGTACAGCATTTGGTGATA	
GTGAATTACGTTGTTTTGGTAATACAACAACATTAACACATATTTATTTGGAATATTCAC	
AAGAATTAAATAATCAACAATTAGAAAATAGACCATTACAACAATTTGGACGACCAGTTT	
ATGAAGATAATCATCTTGTACAATATGTGGCAAATAATGATATTAATATGCTTAGACCAG	
ATCAATCAAGTTGTCGTATTACTGACAGATCAATATGTGCACTAGGAAGTTATTTATGTG	
ATAGACGTGTACTTGATAATGCAATAAGAAATGTTATTCTTGTTGAAGAAGATATTCGGG	
TTTTAAATAATCCAAATTTAACTACTCTAGTACTTAGAAATTTTCCAAAAGTTACCAATC	
AAAGTTTGATACATTTGGCAGCAAATGCCAATAAACTTAAGTATCTTGATGTCACTGGCT	
CGGCAGTAACTGCAGAAGGAGTCAGAACATATTCTTTGGCCAGACCTGATGTTACACTTA	
TATCCTCTTATTACTAGCCATAAAATCATATGTAAATTATCAATTTATATAATCAAAAAT	
CATGGAAACCAGTAAAGGTAATAGACATATAATTATATCAATTTTTTTTCACACACTGGG	
TGGTGTTTTTTTTTTATCATTTATTAA	
>TR287|c3_g1_i1	len=582
CACTGCAGTTGCTGCTGTTGTTGCTGTTGTTGATGATGACGATGATGATGTTGTTGTTGT	
TTTTGCTTTTGTTGTTGTTGCTGCTGCTACTGTTGCTACTGCTGCAGCTACTGTTGTTAT	
TGTTGCTGTTGTGGTTGTTGTTATTGTTGATGGTGTTGTTGATGATGTTTTTGAAAATTC	
AATATTACCACTTTGATTTATAATTGAATCATCAATTAAACGACTTTTACTTGATGTTGT	
ACTTGATGATATTGTACGATCTACACTCGCCAATAATGGCTTGGATATTTTTCCTTTTCT	
CGACGCAATGCCTGAATTAGAGAATCCTGGAAAACAGCAAAGTGCCCGCTGAAAACAAAA	
GAAAAAAATTCCCGAAGATTGGACAAGGAAATTATAGGATATGGATTATGGGTTAGTGCT	
CGCAAAAAAAAAAAAATAAACCACAAAAGTTAAAGAAAAAAAAAAAATTAAAAATAATAA	
AACAAAATTATGTAAAAGGAAGTTAGTTTATAGTTAAAATTTCTGAACGTGGGTTGATTT	
GGTTATATTATTGGAGTATAAAAAAAAAAAAAAAAAAAAAAA	
>TR287|c3_g2_i1	len=1820
CACTGCAGTTGCTGCTGTTGTTGCTGTTGTTGATGATGACGATGATGATGTTGTTGTTGT	
TTTTGCTTTTGTTGTTGTTGCTGCTGCTACTGTTGCTACTGCTGCAGCTACTGTTGTTAT	
TGTTGCTGTTGTGGTTGTTGTTATTGTTGATGGTGTTGTTGATGATGTTTTTGAAAATTC	
AATATTACCACTTTGATTTATAATTGAATCATCAATTAAACGACTTTTACTTGATGTTGT	
ACTTGATGATATTGTACGATCTACACTCGCCAATAATGGCTTGGATATTTTTCCTTTTCT	
CGACGCAATGCCTGAATTAGAGAATCCTGGAAAACAGCAAAGTGCCCGCTTGCTGAGAAG	
TTGTGAATCAAGTTCTTTAAGTTGATCATCAAGACTTTTATTAGTTTGTTCAAAACTACC	
CTGTTTTCTATACTGATAAGAATCACCATAACTACCAGTACTTGTATAATTAGCAGCACC	
ACCTAATACACTACTAACAGTTGATACACGTGATGCAAGTTCTGGTGTATTAGTTAAACC	
ATTATGATCAATAGATGTACTAGAATGAGTTGAATGTACTGGTGGATAACTTCCAACTCC	
ACTACTAGTACTACTTTCTTTATCATATGTATGTTTTTGTAGTACTCTTATCATTGCATC	
TCTTTCAGCTAGCTTTGATTCAAGATCTTTCATTCGTGATTCAAGATCAGTAAGTTTTTT	
TTGTGCAGCATAAACTTCATCCATATGACGCATTTTTTCTGATCTTGCTTCAGCAATCAT	
TTTTTCAGCATCTTGACTTGTTTTTTCTAATGCAGCAATTTTAGCATCTTTTGGAAGACT	
TGCTGCATCAATGGCTGCTTGTCTTAATGCACTTTCTTCTAAATAACGTTGTTCCCATTT	
AGCAACATCACCTTCAAGTGACATAATTTTTTCATCTCTTTCACGTACACGTCTTTTAAA	
TTCTGCTATTGTTTCACCATTGTATGATTGTTCATTATTATTATTACAACCACCACCAAC	
ACCACCAGTACCATTAACACCACCACCACCAACACCAGCACCAACATTATTTAAATTAAA	
ATTACCACCTTCACGTAATTCACGTTCAAGTTGTCCACGTAATTGTCTTTCTGTTTCTTC	
TCTTCTATCACTTGATGCTTGTAATGATGATAATGCACGTTGTAATTGTCCAACTCTTTC	
AACATACATTTGTTTTTTTCTACTTTCTTCTTCTAATCTAACAACATTACTTTGTGCATT	
TGTTAATGCTGTATCAAGTATATCAATATGTGTACGTTGTTCTTGTAATGTTGCACGTTG	
TGCTGCTAATTCAATTTCTTGTCTTTCTTTAGCAGCAACAAGTTCTTTATTTTGTGTTAT	
TAATTGTCCAATCATTAATTCACGTTGTGTTAATTCTTTTTTTATTGTTTCAATAATTTT	
TGGATTATCTGTTCTTGATGATAATAAATCAATTTGATCACGTAATGCACGATTTAATTC	
AGTTAATCTTTTACAATCACTTTGTAATCTTATTCTTGCTGCACGTTCAAGTTTTTCACG	
TCTTTCACATGATGCTGCTAATTCTTCATGTGCACGATGTACTTTTGATATTTCTTGTTC	
TAATTTTTGTGATTTTGATACTTTACTATAACAACGTTCAAGTTCAAGTTTTAATGCACT	
ATTTTCTTGTATGACTATTTGAAACATTTCTGTTGCTGGCCATAATTCACCAATTGTTGA	
ATCTATTTTTTCACGTCCTTTTGTTTGTGGACGTGTTGTTGTTGTTGTTGATGCTGCTGC	
TGCTGCTGCTGCTGCTGCTG	
>TR287|c3_g2_i2	len=1798
CACTGCAGTTGCTGCTGTTGTTGCTGTTGTTGATGATGACGATGATGATGTTGTTGTTGT	
TTTTGCTTTTGTTGTTGTTGCTGCTGCTACTGTTGCTACTGCTGCAGCTACTGTTGTTAT	
TGTTGCTGTTGTGGTTGTTGTTATTGTTGATGGTGTTGTTGATGATGTTTTTGAAAATTC	
AATATTACCACTTTGATTTATAATTGAATCATCAATTAAACGACTTTTACTTGATGTTGT	
ACTTGATGATATTGTACGATCTACACTCGCCAATAATGGCTTGGATATTTTTCCTTTTCT	
CGACGCAATGCCTGAATTAGAGAATCCTTGCTGAGAAGTTGTGAATCAAGTTCTTTAAGT	
TGATCATCAAGACTTTTATTAGTTTGTTCAAAACTACCCTGTTTTCTATACTGATAAGAA	
TCACCATAACTACCAGTACTTGTATAATTAGCAGCACCACCTAATACACTACTAACAGTT	
GATACACGTGATGCAAGTTCTGGTGTATTAGTTAAACCATTATGATCAATAGATGTACTA	
GAATGAGTTGAATGTACTGGTGGATAACTTCCAACTCCACTACTAGTACTACTTTCTTTA	
TCATATGTATGTTTTTGTAGTACTCTTATCATTGCATCTCTTTCAGCTAGCTTTGATTCA	
AGATCTTTCATTCGTGATTCAAGATCAGTAAGTTTTTTTTGTGCAGCATAAACTTCATCC	
ATATGACGCATTTTTTCTGATCTTGCTTCAGCAATCATTTTTTCAGCATCTTGACTTGTT	
TTTTCTAATGCAGCAATTTTAGCATCTTTTGGAAGACTTGCTGCATCAATGGCTGCTTGT	
CTTAATGCACTTTCTTCTAAATAACGTTGTTCCCATTTAGCAACATCACCTTCAAGTGAC	
ATAATTTTTTCATCTCTTTCACGTACACGTCTTTTAAATTCTGCTATTGTTTCACCATTG	
TATGATTGTTCATTATTATTATTACAACCACCACCAACACCACCAGTACCATTAACACCA	
CCACCACCAACACCAGCACCAACATTATTTAAATTAAAATTACCACCTTCACGTAATTCA	
CGTTCAAGTTGTCCACGTAATTGTCTTTCTGTTTCTTCTCTTCTATCACTTGATGCTTGT	
AATGATGATAATGCACGTTGTAATTGTCCAACTCTTTCAACATACATTTGTTTTTTTCTA	
CTTTCTTCTTCTAATCTAACAACATTACTTTGTGCATTTGTTAATGCTGTATCAAGTATA	
TCAATATGTGTACGTTGTTCTTGTAATGTTGCACGTTGTGCTGCTAATTCAATTTCTTGT	
CTTTCTTTAGCAGCAACAAGTTCTTTATTTTGTGTTATTAATTGTCCAATCATTAATTCA	
CGTTGTGTTAATTCTTTTTTTATTGTTTCAATAATTTTTGGATTATCTGTTCTTGATGAT	
AATAAATCAATTTGATCACGTAATGCACGATTTAATTCAGTTAATCTTTTACAATCACTT	
TGTAATCTTATTCTTGCTGCACGTTCAAGTTTTTCACGTCTTTCACATGATGCTGCTAAT	
TCTTCATGTGCACGATGTACTTTTGATATTTCTTGTTCTAATTTTTGTGATTTTGATACT	
TTACTATAACAACGTTCAAGTTCAAGTTTTAATGCACTATTTTCTTGTATGACTATTTGA	
AACATTTCTGTTGCTGGCCATAATTCACCAATTGTTGAATCTATTTTTTCACGTCCTTTT	
GTTTGTGGACGTGTTGTTGTTGTTGTTGATGCTGCTGCTGCTGCTGCTGCTGCTGCTG	
>TR288|c0_g2_i1	len=1051
GTGTGTTTGTGTTGGTTTGTGTGTTAATTTTTTCGTGATTTGCTTTATTTTCTGTGACAG	
TGAGTTGAATTTTTTTAACTGCTAAATAAAATAAATCAACAAATTTACAAAAATGGCAAC	
AGCTTTAGCACCAGAAATTCCAATTCCAGGATTTTCTTTTGATCTTTGCAAAAGAAATGA	
AATGCTTGCAAAGAAAGGTTTTACTGGACCAACACCTCAAAAAACTGGTACAACTATTGT	
CGGTATTGTCTACAAAGATGGAGTAATTCTTGGTGCTGATACAAGAGCAACTGCTGGTGG	
TATTGTTGCTGATAAAAATTGCCGAAAAATTCATTATTTATCTGCCAATATGTTCTGCTG	
TGGTGCTGGTACAGCTGCAGACACTGATAAAGTAACTGGAATGATATCAAGTCAATTGGA	
ACTTCATCGTTTAAATACTGGACGTGTACCACGAGTTGTTACAGCAAATAAATTGTTGAA	
ACAACATTTATTCCGTCATCAAGGACACATTGGTGCTGCATTAGTACTTGGTGGTGTTGA	
TATTGATGGTGCACATCTTTATTCAATTCATCCACATGGTTCAAGTGATTATCATAAATT	
TACAACAATGGGATCTGGTTCATTAGCTGCAATGGCTGTATTTGAAAGTAGATGGAAGCC	
AGATATGACTGAAGAGGAAGGAAAACTTTTAGTTGCTGATGCAATATCAGCTGGTGTATT	
TAATGATCTTGGATCTGGTAATAATATTGACATGTGTGTTATTCGTAACACAGAAGTTCG	
TGGTTCAACATTTGATACACGTGCTGCTGATTATATTCGTCCATATAATATTGCTAATGT	
CAAGGGTACACGTGAAGGAAGTTATCGTTATAAACGTGGTACAACAGCAATATTGGATAA	
AACTGTACGTCCAATAATCATTGAAAATGAATCAATAAGAAAAATTCAAACAGAATCAAT	
GGATACATCATCATAAACATTCAAGGGAATATAATATTTAATATCCCATTATTTCTTTTT	
ATATTTAAATAATCATTTAATTAAACAGTGG	
>TR292|c1_g1_i1	len=888
CTAAATGTGATTTTTCTAATGATGTTGTTGTTGTTGTTGTTGTTGATGTGGTTGTTGTGG	
CTGTTGATGTTGTTGTTGTTGTTGATGATGTTGTACATTCTTTTTCCCATGCTTCCATTT	
CAATTTCATGTGATTGTTGTTGTTGATTTATTGATATATCTTCATCAATTGAACCATTAA	
GTAAACTATCACCATTTTCACTTCTTCTACCTGGTTCTCTTGTTGATACAACTAATATAT	
TTTTTTCAATTGCTCTCATAAATTTATCAACACGATTATATTCTTTTCTTGGTGATGTTA	
ATAATTCACATAAACGTTGTATTGTAAATGGTGCATTTGCAAATGATTCAAGTAAATCCA	
ATAAATTACATTTCATTATATCATAATTAAAATTTTCAATATTTGGACTTGATGCTAAAT	
CAAGTGTTGGACAACTTTCATAAAAATCAGTCATGACGCGAACAAGTTTTTCACGAAATA	
ATGGCTTAACTAATGGCCATTGATATACTGAATCACCTGTTTTAGCAACAAAATTTATAT	
ATTCATCCAACTCACGTGGAATTTCTGTTGGTCGCATTTTTTGAAATTCTTCTAATGCTT	
GAAGTACCTCTTCTGGATTTTCCATTTTGTTTATTGTTTATTTTAATCTTAATTTATATT	
ATATATATTAACCCAAAAAATAACACTAGCTTGTTTACAATTTACAATTTTATTTTTTTA	
TTAAGAAAAATTTAATTATTGGTTATGTTGTTATTGTTAAATGTTTTTTTATTTTTATAT	
TTATTTATCTATTTGTTTATTATTATTATTAATAGAATGTTAACGTCAATTTTTTATATG	
ATAATAATAATATATAGTAATAATCGTGGCTGTAAAATTTTCACCGGG	
>TR292|c2_g1_i1	len=482
TGGCACAATTGTTTGTGAATGATTAGTTGAATGATTATTATTTCTACCAAATCCACGTGT	
TCCATCAGGTCCAGATGGCATTCTCGTAACATTTTCTGGTAAATGTGCCATTAAAACAAA	
TCCACTATTACTACGTGAACGAAAACCAGAGCATGAATCAGATGATGATGAGCATGATGA	
TGCTCTTCTTGTTCCATCATAACCAGAATCACGACTACAATTTGATAAACGTCGCAAAAA	
TGGTCCACAATCAGCTGATGCACGTCTACCAGTTTGATAAAATGCTGAATTATAATCAAA	
ACCATAACCAGCTGGTATATTATTTGATAATCCAGTTGTTCCAGTTGTTGTACAACATGA	
AAATCTTCTTGGTGTTTGATTTGTCCAATAATTAAATGATGGATAAAGTGGATTTTGATG	
TGATTGTTGTTGTTGATGATGATGATGAATTAATGGTGATGAATAACCATTTTCTGAACT	
TG	
>TR296|c1_g1_i1	len=816
ATCAATCATTGGAAGCATTGTATGCAAATGCACAATATATTTATAGAAATCTTGCTGGTT	
TTCCAGTAGCATCAACAACAGCAGCAGCAGCAGCATCAAATATTGGCAATACATTAATAC	
CACCATATATGTTTAATCCACAATTTCAAGATTATGCTATTAGAGAAAGATTACAAAAAG	
ATTTTGTACGTGGTTTACAATTAACAAGTGGTGGTAGTATTATTGATACAACAATAAATA	
ATACAAATTTTTCAGCAGCTGCTGTTGTTGCTGCTGCTGCATATGAAAAACAACGTACAC	
GTGATATTATAACAACAACAACAAAAAGACCAATTGATATACATAATAATGATTTTATAA	
AAATAACAACAAATATGCAAAAAAAAATTAAACTTGATAATCAAATTGATAAAACACAAT	
CAAATTCAGTTAAAATGGTATTAAAAAATGGTGTATTAATGCCAAAACAAAAACAAAGAA	
GATACAGAACAGAAAGACCATTTGGTTGTGAGCATTGTTCAGCAAAATTTACATTAAGAA	
GTAATATGGAAAGACATATTAAACAACAACATCCACAATGTTGGACATCAAGACCACGTG	
GTGGACATTCAACACGTGGTAGACCACCAGCAAATCCACCAACATTATTAAAAAATTATA	
ATCATCAAAATTCAACATCATCATTATCACTTGGTGATTTAATAACAAGAACAGAACAAT	
TATCTAATAATAATAATAAAAAACAACATATTTCTGATGAAGTTAAATATGCCATACTTG	
CTCAACAATTAAAAGGTAACAATAATAATAATAACA	
>TR296|c3_g1_i1	len=377
GATATTATAACAACAACAACAAAATGACAAGCAGTGGTGAAGTTTGGATTCAATGGTTTA	
CCTGTTGTTTGAGTCAACAAGGACCTGGTGCAAGAAATAAACGTCAACGACCACAAAATA	
GAATTAGAATTGATAGAAGTATGATTGGTGCACCAACGAATTTTCAACATACAACACACA	
TTGGTTCTGGTGAACTTGATATGTCAAGTGCACATTTAACAGCAATACAAAATCAAATGG	
AAGGAAAAGGTGGATATGAAGCATCATTTGGAGTTAAGGCTTGTTGAGAGGTGATTATCA	
AACTTGGTGGATTTACAATATCTGTGACATCCTGCAACTTTTTTTTTTTTTTTTTACATA	
TTAAAAATATAAAAAAA	
>TR297|c1_g1_i1	len=832
GATGACGAAAATGAAAATTTAATATCTAGAATTCGTGCACTTAATAAAAGTACAGATGAT	
TTACAGTCAATAAAGGATTTATTAAATTGTACGGTTTTAGGAAACTTAACGGATATTAGT	
TTCGATATAAATGATGATATTCGCAGCGGAATCAGCAATCCAAAATTACAAAACGCATTT	
AAAGATATAATTCATAATCATACTGAAGGAAGAATAGAAAATTATCGAAGAAAAAAGAGG	
AATATTAGAACATATGTTGATAGTAAAAAAAATGAGTCGATGCAAATTAAAAACATTAAA	
AAATGTTTGCCAGAAATTCAGAATGATTTAAAAACCGGACTTAATGAAATTTTATCGAAA	
ATATCAACTAATCTCAATACCTCGAGACAAAATACATTTGATGAAGATACTCAACACAAA	
ATCAAGCCGAGGAAAACTGGAGCTATTGTGAGTAAAAATAAAAATGCAAGAGTAATTTCT	
CGAGACAAACGAAGTACGCAAGACTTAAGGAATGTCCTTGAATGGTCGAAAGAACGAATT	
CATAAGTCAGCTGATGGATCTCAACTGAGGAGTGTAACAGAACTAACGGCTTTTAGAGAC	
TTTGAAGAACTGCCTGAAGATTCTTAGAAAAATTGTTTTGATTAATGCTATAAAGTTACT	
TGAAAACTATAATTACTAATGGAAATAAAATCTTTTGAATAGTAAGAAAATTATCTTGTG	
TTTTTTTTTAAGTTTTAGGAATTTCTCGTATTTTTGTTCTATGATTTTGGGGCTTCTCAT	
GTAGGAGAACACAACATGGGCAAGCATTGGCCAATAATCGGCAAACATTAAT	
>TR300|c0_g1_i1	len=1903
GGAATCTTCAATGTAATTCCCCCCTACTATAATAAAGGTGAGGTTGTGGTGGTAGTGGTT	
CCACAACCTGAGACAGGAGTGCAAGTTAAAATATTCAGTCAATGTTAATCCAACGCCAAA	
GTGTGAAACAATAATTTAATTTAAAAAAACAACAACAAATTCAAGTTAATAAATATATAA	
TAAACAAAAAGTGTAAATTGTTTTAGCTATATTGTGAAAATGTTTATTAATTTAATGATA	
AAAACGATAATAATATGATGATAAACGAAGATAACATAACGTGACAATAAATTAATAGTT	
CCAAATATTTTTTGGAGTTTACAAATTAAATTTAATTAAGGAGAAAACTTTTTGTTTTTT	
TTTTGAAAATGTTGGATCATATGCTACTTGGAATGTGGGGTAATTGTGGAAATGAATATT	
TCAAAAAATATGTTGGTGGTCTTATTTTACTGATAGGACTTGTACTTGGACAGGTCAGTG	
GTCAGTTACTTGATACAGAATTTCAACCAACAGTAACAGCAACATGTAAAGCTGGATATA	
TGACAATAAGAGTTAATTTAAATGACAGTTTTGTTGGTGCTCTTCATGCAAGAGATTACA	
GAACACCAGGTTGTATGATGGCTGGTAATGGCTCATCACAAGTAACACTTGGTATTAATT	
TACTTGCACCAAATGGAGCACCAGATTATTGTGGTGTTCTTGTTAATAATCATACAGAAG	
AGAGATCAGTACCAATTGCTGTTAGAATACATAAAACTCTTGAATTAGCTGACGATAAAT	
TTTACGTAATAACATGCGGAAAAGCTGGTTTTAAAAATGCCAGAAATGAAACATCACTGG	
TGTCACTACGACTACTTGATGGTGGTCGACGTGTGCAGGAGGCAATATACGGTCGTCAAT	
ATACACTACGAGCGGAAATATCGCGGCCCGATGGAATGTATGGAATTCGTGTTAAATCTT	
GTTTTGCATTTAACAAAAAAAATAGTAGTGTACCTTTAATTGATGAACGTGGTTGTCCAG	
TTAAAAGTCATATTATAACAAAATTTATATATGACAAAAGTACTGGAATTGCTGATGCAA	
CATTATATTCAATGTTTCGATTTCCTGATTCAACACAAATACATTTTCAATGTGACATTG	
CAGTTTGCAGAGGAAATTGTGGAAATAGTATATGTGAAGGTGATGAAAATTTAGGAATTA	
AAACAATTGGATCATCAACTGGTCCAAGTATTTTAGAAGAAGAAGGAGTACTTCTTGCTT	
CAACAAGTGCATTTGTTTTAAATCCTGGTGATACACCATTACTTGGATCACTATATGATG	
ATAGTAGTATATATCCACAATGGTTATTATGGCTTGCTGTTGCATTTGGAGTATTATTTT	
TAATAATGTTAATAATAAATATATTCCTTTGTTCTGCAATGTCATGCAGTTGTGCAAGAA	
CAGAAATAATTGAAAAAGAACCATCAATAATCGAAGATTATGATCCTTATAGAAGTTGGC	
CAGGCTCACAATATGGATCCAGATATTCATTAAATGGAAAACCTGGTTATCCATCTGGTG	
GATCAACAATGAATTCAACACGTTCAATATCAACAAATAGTGATCACTATGCAATTGTTC	
ATAGTCCAGGTATACATTCTCGTCCAGGAAGTAGATATTCTGGACCTGGAAAAAATCATC	
ATCATCATCATCATAGAGGGCCACCTTCAAATATTGGCTCTCATTATTCAGCAAAACTTC	
CAACAAACTGAAATATATATTTTTTATTAATATTTTATTTTGTTGAAATATAATTAATTT	
GTAAAAAATAAACAATTACCATGATTACAATGTTTATTTGAAATTTATAATTTTATATTT	
ATTTTGGATATATATATTTATATATTTGACATTTTAAAATGGG	
>TR301|c0_g1_i1	len=1222
AGTGTGTGCACAGTTTTAATTTTGTTAAATTAATAAATTCACGTGGTATTAATATTAAAA	
AAAATAACATTGTTTATAACAGATAATTGACAATGGGACCAACGAAAAGTAAAAGAAAAC	
CATTTGAACAGATAAAAAAAAAAATAAATCCATTTGAAATTCATATTAATAGAGATAAAC	
AAAATGTACTTGGTCGACAATTAAAAGCAGACAGAGGTTTACCAGGTGTTGCAAGATCAA	
AAGCACTTAATAAACGTAAAAAAACATTACTTCAAGAATATAATTCAAAAGACAAAGATA	
ATGTATTTAAAGATCGTAGAATTGGTGAAAAAGATTTAACAATGTCATTTGAAGAAAAAG	
CACAAGCACGTTATTCTGCTGAATTAATGAAAGCTCATAAAAAAAAAAATATTTATAATC	
TTGGTGAAGAGGTAATATTAACTCATCGAGGTAATACACTTGAAGAAATTGAAAGATTTG	
AAAATTTAAATAGTGATGATGAAGATTATGATGATGATAGTGGACAATTAGATAAAAAAT	
TTGTAAGTGAAGCTCATTTTGGTGGTGGTATGTTTACTAAAGGTGATGGTTCTACAGATG	
TACTTGCTAAATTAATACTTGAATCAAAAAAAAAAAAAGCTGACCAACAAAAAACACGTG	
AAGATAATATTAAAAAAACAGAAGAACTTGATTCAACATGGAAAGATTTACAAGCACTTG	
TTGTTGGTTCATCTAAAATAATAACAGAGACAGAAGAAAAATCAAAAGCTGATGATTATG	
ATATTGCTGTTAATTCATTAAAATATGAAAGTCGTGCTCAAGCAACTGATCGTTTAAAAA	
CAGATGAAGAAATACAAAAAGAAAAAAATGAAAAATTTGAAAAACTTGAATTAGATAGAT	
TAGCTAGAATGAAAGGTCCTTTAAATGATGCTGATAGTAAAATTAATCATAAATCAGCTG	
ATCATTTAGATGATGGTTTTCATATTGAAGATATTGAAGAAGAACAAGAAGATGAAATAT	
TGACTTATGATGATGATGGTGTTATGGTGGGAATTAAAAAAAAAGTTGAAGATATTGAAA	
AAAATAATAAAAATTTACAATCTGATGATGAGGATGTTGATGATGATGATGATGATGAAG	
AAGAAGAAGAAGTTGACGACGAAGAAAAAGAAGAAAAAGATGATGATGACGATGATGATG	
AAGAACAAGAAGATGAAATATT	
>TR304|c0_g1_i1	len=1544
AGAAAAAATTAAAATACTTGAAAAAACAAATAAAACAACAATTAATAATAATAATAAAGA	
AAAAGAAATTATTAAAGAACAAAAAAAAGATTTAATTAAAAATGATGATAGTGGTTATGG	
TAAAGATATTAAAGATATACCAAGAAGTATGTTACGACTTGTTTGTAATCCAGTATATGT	
TATAACATGTCTTGGTGCTTGTATGGAGCTAATTATTGTATCTGGTTTTGTTGTATTTTT	
ACCAAAATATTTAGAAACACAATTTAGTCTTGGTAAAAGTGAAGCAAGTATATTTACTGG	
TTCAATTGCAATACCTGGTGCTTGTATTGGTATATTTTTTGGTGGTTGTTTATTAAAAAG	
ATTAGAATTAAAACCAAAAGGTGCTGTACAATTTGTACTTGTATCAAATGTTGTTTGTTT	
AACATGCTATGGATTACTATTTTTTCTTGGTTGTGATAATGTTAAAATGGCTGGTACAAC	
AACACCATATTATTATAATAGCAGTACCAAAGGACCAGAACCATTTCAAGTTAATTTAAC	
AGCATCATGTAATTTTGGATGTGAATGTCTTATGAATGACGTTGAGCCTGTTTGTGGTAA	
TAATGGATTAACATATTTTAGTCCATGTCATGCTGGATGTACAGCATTTAGTTCAAAATC	
TAATTTTACAAATTGTGCATGCATCAATGGAAATTTGCCAGGTGTTGTATCATCATCTGC	
TGAATTTGCTGAAGTTACTGTTGTTCCAGTTGCAACAGCTGGACCATGTACATCACCATG	
TAAAACAATATTTCCATTTCTTATATTATTATTCTTCATGACATTTGTTGTGGCAGTAAC	
ACAAATGCCACTACTAATGATTGTGCTGAGATCAGTTGGCGAGGAAGAAAGATCATTTGC	
ATTGGGAATGCAATTTGTTATATTTAGATTATTTGGATATATACCTGCACCAATATTATT	
TGGTAATTTAATTGATTCAACTTGTCTACTGTGGAAAAGTACATGTGGTGAAAAAGGTGG	
ACGTTGTTTAATATATGATATTGAACAATTTAGATACAGATATGTTGGACTATGTGCTGG	
TATTAAAGTACTGGCATTGGCATTATTTTTATTTGATTGGTGGCTTGTTAAAAAACGAAC	
ACAACTTGAAGAAAAACCAGTTATGACAGCAAATGAAGCTGTTGGTTCAATAATTAGTTT	
AAATAAATTATTTGAAGAAAAATCACACAATCAAATTGTCTCTGATGATGATACACCAAT	
ACAATGTTCAACTAAAAATTCATTATCATCAACAATTGAACAATTAAAAATTGATAATAA	
TGATGATGAGTCGGCTCATTTAACACAAGACTCAATGGATTCAAGTCCAACGAAATTGCT	
GCCACATTATTCTGATACTAGGCAAGATGACGATGTTGATTTTCAACCACTTACTGGTAA	
ATCACAATCATATGATAATCATGTTTAATTTTTTTTATTTTATCAAATATCTTTGAACGT	
TTCTTTTTAAAATTATTATTATTTTTTTTTCTTTTAAATCGACA	
>TR306|c0_g1_i1	len=426
TTGTCCACTTGCACCTTTTTGATTAACGTGTCCAACTCCATCAGCTGATTTATTACGTGC	
CCTTCGCATAACACGTAGAGAAAATGATGATGTCTTCATTTTCTTGAAGTGTTGATTAAA	
TATTTACGAAATAAATTAATTGTAAATTAAATCGTTGGTTTTTTTTAAAGTCTTTTGTAT	
TTACCGACAAGTGCAGTTGGATGCTTTTGCCAAATAAAAAACTACAGGTGGTTGAATCAC	
CTTTTTCAAAAAATATCTGATGGATTAAAAAATAATTTAAACTATCAGTTTTTATGCAAT	
TAATTAAATGGAGGATGATAAAATTGATAATTTGATTATTTGTAGAAATAAGTATAAAAT	
TATGAAAAATAATAATATATTTATAGAGGAAGAAGAGCACAATAACCGGGTGTATATGTC	
AGATTG	
>TR312|c0_g1_i1	len=655
GTTTAATGTATAATTAATTATGTTATCATCTATAAGAAGAATATATTCTCAAAGGTTTTT	
TGAAAATTCCAACAAATTGATCAATAATTTAGAACAATGTTTTCTCTCATCAACAAATAC	
TGCAAGTGTCAATTCAACAAGAGGTTATACATTGTGTCATTCTCTAAATGTACTCAAAAA	
TTATAACAATAAATTGTTTATTAAAAAGAAATTAATATGCTACAATAATCAAGTTAATTA	
TTCACATTCTTCAAGCCAGGAAATAAATACTGTGGAGTTCATAAAAGTATCAGACAAAAC	
TTTGGACTTGTTAACTGAATATTTTGATGAATTAGTTGAAGCTGCAGTTCATCTTGATGA	
AGCTGATGTATCATGTCAGGATGGTGTTTTAACAGTTAAACTTGGAACAAATTATGGTAC	
TTATGTTGTTAATCGTCAAACTCCCAATAAACAAATTTGGTTATCATCACCAACATCTGG	
TCCAAAACGTTATGATTTTATAAATGGAAAGTGGATCTACAAACACGATGGAAAATCACT	
ATTACAACTTCTCGATGAAGAAGTATCATTAATAGTAAAAAATAATACATCATTTAAAGA	
TAAATGTTCTTGCACAAGTGATTCATAATGTAATTTAACAAACTAAATAATTAGC	
>TR315|c0_g1_i1	len=836
GTTCGAAAAAAGAAGAAGAGAAGAAATGAGAACCTGTCTGTCATTTTTAGTTTGGTGTGG	
TTGAGCGCGTGGTTAAACTTGTACATAAGCCACGCTTCATTTTTTTTTATTCCCACAACA	
CGTGATACTGTCTTAAAAGTCAGTAACGATAAGTAATTTATATTGTAATATTATACGTAA	
ATAATGACGTCGTTGGTTTATAAAAATTCAATGAAGGCCATTAGTCGGTTTGTTCCTGAA	
AAACTTCAACCTTTGTGGAATCATCCGGCAGGTCCACAAACAATATTTTTCTGGGCACCA	
ATGTTTAAATGGGGACTTGTTATGGCTGGCCTAGGTGATCTTTCAAGACCAGCTGAAAAA	
ATATCAATTAGTCAATCAGGTGCATTAGGAGTCACTGGATTAATTTGGACAAGATATTCC	
CTTGCAATCACACCTAAAAATTATAGTTTATGCAGTGTTAATTTTTTCGTTGCATGCACT	
GCTTTATATCAAGTTGCACGAGCAATCAAATACCAAAGAGATCAAGAAGCAATTGCAGCA	
GCAGCAGCAACTACTAATCATTGATAAAAAAAACATTCCTAGATAATAGCTAAAAATTTA	
TTGTGCTATATGCAAATGCATTGGCCAATTCAACAATTACATTTCTAATTCAATGATTAA	
AAATAACTTGACCATTTTTAAATAAATTTTTTAGATAGCGACGTAATTTATAAAACGAAA	
AATTAATTAAAATATTTAACGATATGATATTTAATATATCATCAATACTGTTGAGTCTCA	
CTACACTATTTCTATTTATTTTCTAATAATGCTCAATTATCAAATCTTAATACACA	
>TR319|c0_g1_i1	len=1060
TTCCAATCTGGTATAGTTAAAGAAAACTACAACAATAATAACTACAACAATAACTACAAC	
AACCAAGATCACTCAAAAAATCCATTTTTAAATGGTGGCTCATCAGCAACAGCTGCAGCA	
TCAGCAAATACATATCCAAAACAACAAATATCATCAACTACTGCCAAGGCTATTAGTGCT	
GGTAATCCATTCTTTAATAATGCAGGCTTTGGATCATCACAAGCAACAGCATCAGCATCA	
GCATCAGCTTTAGCTGCAGCATCAGCAAATGCATATCCATCAGAACAAATATCATCAACA	
ACTGTCAAAACAATTGGTGCTGGTAATCCATTCTTCAATAATGCTGGTGTTGGATCATCA	
CAAGCATCAGCTGTAGCAACAGCATCAGCTTCTGCATCAGCAAATTCATTTTCAAACGGT	
AATTCAGCTTCAACATTTGGTTTAAATAATCAATTTGTAAATTCAGTTGCACAAGTACCA	
CAAAGTACTGAATTACCACCATTTGAAAATGATGTACCAAATAAAAATTATGATCAATCA	
TATGATAATTATGAACAACAAAATATACAAAGTGGATTTGGACTTAAATTGACATGCAGT	
GGACAAGGAAAAATATGTGTTGCTAAAAATTTGTGTAACAATGGATATGTCAGTCAAAAT	
TTCCAGGGACTAACACAAGTACGATCTGGCAATCAACAGTGTGATGTTAATCGTGAAGTT	
TGTTGTAACATAAAGAATGATTATTCAGTTGTAAATAATGATCAATCACCAGAAAGTACT	
GTTTTTGGTAATGTTAATTTACCTGGTAACAATGGAATAATTTATCATCCAGATCAATCA	
AATGGATTATTTGGTGATGCTAATATTGATCAAGATTTTGATTTTAATTCTGGTGATCAT	
GTATCAAAAGGTAGTGGAGGTGGAACATTAAATGGATATTTGCCACCAGATGGTAATCCA	
TCAAATACTATTGAAAATGTTATAAAACCAAAACCAACAACAACACCACCACCACCACCA	
CCAACAAGAAAACCAATTGAACCAGCACCAACTCATCTTG	
>TR321|c0_g1_i1	len=2407
AAATAATAATGCTAATATTATATTTTCATGATGATATATTAAATTTTTAGTTTGATAAAT	
AGAGTTATTGGCCGATGCTGATATGAGTTACTTACTGACACGTAAATCTCATACATTGCT	
CATACATGTGTAGCTGCCCTGAATAAATGATTGTCGCTGAAAACCTGTCTCACGCTGAAA	
GCAAATCTAAAATATCTTCAAAATATGTTTTAAATATTGAAATTCAACCTAATATTTAAA	
TCATGAGGACTCTAGTCTTTAAGATCTAAATTTTAGAAACAGTGTACAATTCACGACTAA	
AAATATATTCTGTATCAAACTCTGGCTTTCCGTGATTCACTCGACACAATTATTGATTAA	
CATACAAACATGAATGACTGTCTCATCTACATCAATTGTCAATCGTTTAAAAAATTTAAC	
TACAATGTAAATATGAGTTGAAAACATGTCTTAACAAGGTAATTTTATTTATACAACACT	
GTGGCGAAAATAATTGATACATTTCCATTGTGTAATTCACATACTTGAAAAAATCACTAA	
AGAAAGCACAAAACTAGAAAAAATTATTTTCTCAAAATGAGTTTGTTACATTGATCACTA	
AATTTACAATTATCAATTGTTTTATTTACGTATTGTATTTTCATTTCATATTTGTTTTTG	
TGTAACACTCTCAAAAAAGTTAAACACATCAATTATTTATATCCGTATTAATTGGAAAAA	
GAAAAAAAAAAAAAAGATATTTGTAACAAATTGAATTTAAATGTTTGTTCTTTTTTTGTT	
TTATTGCAATACAAGACCAATTCTGTCTGGTGTCATACTTGGACAACGCCAGTTGAAAAG	
ATAATATTGAAGATTTCCATCACCAATACCAAACTTCAAGGTTTCCAAGAATTCTTTGTT	
TTCCATTAGATCAAGAGCATTGAAAACGTCAAAGCCAAGATTTTTTGCTGAAATAAGAGC	
ATCAGTCATCAGATCAATCCAAGGTGTTTTTGTTGAAACATTGTAGAAGCTATACGCTGC	
ACGTAAAGTTTTATGTGTCTGATGATGCATGACAGAACTTGGTAGAGTATAATAACTAAC	
AAGATCAGTAATTATTCCATTATTTTCTACAACAAAACTATTAATAATACCATCATGAGG	
GAAAAACCAGTGTCGAAATTCATCTTCAGTAAAGACTGGTGATAAATCAAACTTCTCGAG	
ATACTTGTTAAGTAATTTTTGTGCTTGTGGCACATCACTTTCTTTTAATTTTCTGTAACC	
AGGAACTTTTGTATTTTCTGGTAACTTGTAAAATTTAAGAGTTCTTTGCATTGTCATATT	
ACGTGAAAGATGTGAAAATTTAATTTCAATTAATTTTTTTGGATTTAATGAACGATGCCA	
GTAACGACAAGTTGATACTGGTTTTGGTAAAACAACACCAGCCGTATAAACAGCTTGAAA	
AATACCTTTTAAATTTACTCTTCTTGTTATTTCACGTATCAAAACTGGTGCAACACGTTT	
TGATCGTAATTTTTTGTGTACACAAAGAAAATTAATTTCAACCATTTTTTGTGAGTGATT	
ATAAACTCGTAGATTTGCTGGTATTGCTGATATAAAACCGACTAGTTTACCACTTTTTGA	
TACACGAACACCACAGTGCCACTCTTTGCACCAACCTGGTGGTTGTAAATTCCATTTAAG	
AAAATCTTGTGGATAATCAAATCTGAACATTGCATCGTCATCTTCAACATAATTTTCCGA	
AAGCAATGCATAAAGTTCAGCAAGAATCAATGGATCTTCAAGGTTCAATGTGTCCCATTG	
AAAATCAACAGGTAATGAGTAAGGCTCTTGTCTCACTGAAGTTTTATTTGGTTCAATTGG	
TTCATTAACAACAATTTTTTCATCCATTTTTGGAACTGGTTGAGTGCTCCAAAATTGATA	
TGATTTGTGCAAAGCTTCTTCTTGAGTTTTTGCTGGTTTATGTTGAAGTTCAAATGCCTC	
CAAGGCCAATTGAATTTCCTTCAGTTGAATGTTACAAGTACTTGGAGTCTCGCCATTTTT	
AACAACGACATCAGTTTGATTTTCACTGGCACTACTAGCATTGACAACTTGATTTTTCTT	
TTTACGATTACGTTTTTTCGAACTTTTGCTTTTAGAATCTTTCTCACTATTATCCTCTTT	
TTTTATATCTTGATTAACGACTTCATTTTCTTCTTCCATTTTTTATGATTCCTTATTTCC	
TCTAGGAGGAATTATAAATTGTATTAAATTATATGGAATGCCCTTGTAGTTGGTTCTTCT	
TGGTTCATTCCGGTGCAGTGTTGGGCAATGGTCGACTTTTAAGGTTTAATACTCTCATAC	
CGTTTCGGCGGTATAATACCGATATGTATGAAAGTATAAAAAAATATGAAACTCAGAAAC	
TCCCCTA	
>TR323|c0_g1_i2	len=785
CGGACATGTTGAAAATATATTTTGAAAATTTGTGGGAGAAAATGTGAGTAATTATTTGTA	
TGATTTTTTACCTGCCACGTTTTTGCAATTGCAACGTCATATGTTGGTGGTGGTGATGTC	
ATTGATGGAATTGAATAAACTGGTTGTGCACGATTTAATGATGTATCTGGTAATTCACTT	
GTTAAATTTGAACTTGTATTTGGAAGTTCTGGTATTGTTGCATAAATTGCTTCAGGAATT	
CTATCTTCACGTAGTCCACTACCAACTATACTTGAACCAGAATCTATATAAGTATAATGT	
GATTCATTTCGTTCAGCACTTCTTGTTCTTCTTGTTGAATTAAGACGTTTTTCTTGTTTA	
GTACTATTTTTATTTGGTCTTAATTGTTCAGTAACTGAACTTGTACTACCATTATCAAAT	
GTTCTTATTTTTGATAATTTAGTAACATCTCTATCATGTTTTTTTGAACGTACATCTTTA	
CTATTTTTAGATGGTTTTGGCATGACAATTGTTAAATTTGATATTGATGTTAATCCATTA	
CGTGGTTGTGGTAATTCAAGTGGTTTTCCACAGTCACAAATTGGTGTATTTTCTTTTGGC	
ATTCTTGATTATGTTATTACAGCTTGACAACAGCAAATAAATTAATAAACATGCATGACA	
AAATTTGTTTATCAGTTAAAAAAACCACAATATTATATTAAATAAAAAAAAAAAAATTTA	
AATATTATTATTATTATTAAATTTTTGAATGAATTTAATCCGTTGATGTTGCTTTTCAAG	
ACAGT	
>TR323|c0_g1_i3	len=1311
GTGTCAATGAGGGAAAACACATCCGGAGAACGACAAGAGGCACGCACATGTATTTTTATT	
TTTTTTTTATATTTTAAAAATTTTTTTTTATTCAAGTATTTTAAATTTAATTATAAATTT	
CTCATTTTCGTGAGGTTTAATGTTGTTATTTATTTTTTACATTAAACTACAAAATGCAAC	
TCCATTTTCAAATGCTGATTGTATAACTGTTGTTTCCATGCAAAATGCACCGTCTTCACA	
CATTGTTGCAAGTCTTTGTTGATGTGCTCGACTTTCACTCAGTGATCTTCGATTCATTGC	
TCTTAATTTTTGTTGTTTAACATGTTTACGTAATGCTTGTTGTGACGTTGAAATACTATC	
ATTATCATCATAATTATTGTACTGATGATGTGAATTTTGTTGAATATTATTAGCAAGTGC	
TAACCGTGCAAGATATTCACGTAATTCTGGTTGGCTTGCTAGCAAATCACGTCTTGTATT	
TTGTATATTAACTGATTGATTTGTTGTATCTGACCATGGTGGTGGTGGTGTATGTGAACG	
TGAAAACATTGCAAATTTTGTACATAAATAATCTTCATATGATGGTGGCATACCATTCTG	
CCACGTTTTTGCAATTGCAACGTCATATGTTGGTGGTGGTGATGTCATTGATGGAATTGA	
ATAAACTGGTTGTGCACGATTTAATGATGTATCTGGTAATTCACTTGTTAAATTTGAACT	
TGTATTTGGAAGTTCTGGTATTGTTGCATAAATTGCTTCAGGAATTCTATCTTCACGTAG	
TCCACTACCAACTATACTTGAACCAGAATCTATATAAGTATAATGTGATTCATTTCGTTC	
AGCACTTCTTGTTCTTCTTGTTGAATTAAGACGTTTTTCTTGTTTAGTACTATTTTTATT	
TGGTCTTAATTGTTCAGTAACTGAACTTGTACTACCATTATCAAATGTTCTTATTTTTGA	
TAATTTAGTAACATCTCTATCATGTTTTTTTGAACGTACATCTTTACTATTTTTAGATGG	
TTTTGGCATGACAATTGTTAAATTTGATATTGATGTTAATCCATTACGTGGTTGTGGTAA	
TTCAAGTGGTTTTCCACAGTCACAAATTGGTGTATTTTCTTTTGGCATTCTTGATTATGT	
TATTACAGCTTGACAACAGCAAATAAATTAATAAACATGCATGACAAAATTTGTTTATCA	
GTTAAAAAAACCACAATATTATATTAAATAAAAAAAAAAAAATTTAAATATTATTATTAT	
TATTAAATTTTTGAATGAATTTAATCCGTTGATGTTGCTTTTCAAGACAGT	
>TR324|c1_g1_i2	len=861
ATTAAACATCAAGGTATTTTTTGTGTTTTAAAGTAATATTGTTATAATATTAATTAATAA	
TTATTAAAGTGTATTAATAAAATTTAAAAAATGCCACTGGGATCAAAACCAACATGTATA	
AAGTGTAGTTCAATTGATACAACACTTTGGCATTCAACAGAACTTGGTAGTATATGTAAT	
ACATGTATAGAAAATGAAAAATCAAGTTCCAGTAAAAATGATGATGAAGACAAGGGTGGT	
AAACCACCAAGAAAAAGTACAAGAGTAACAAGATGGTGTAAACCAGATCAAAATATAAAT	
ATGGTTGTCAAAGGTGTATCAAAAGGTAAAGGACGTCGACATATATTTAAAAAACAGCCA	
ATGAAAGCACCAACATCAGTTGCAACACCAGTTACAAGTAATTTTGTTTTTTACAAAGGT	
TCATATTTTCAAATTGGTGATATTGTATCAATGGAAGATGAAGATGGTGGTATTTATTAT	
GCACAAATACGTGGTTTATTGACTGATCAATATTGTGAAAAAAGTGCTGCTGTTACATGG	
CTTTTACCAACGACATCCAGTCCACCTCCTGAAGAAGGCTTTAGTCCAGAAACTTATATA	
ATTGGACCTGAAGAAGATTTACCAAGAAAATTAGAATGTATGGAATTTATAATGCATGCA	
CCATCTGATTATTATAAACTTAAAAATACACCATATCCAAAATCACTTGATGAAACTGGT	
GCTGGATACATTTGGACATCAATGAGAAATGAATATAATTATGCAAGAAGATAAATTTAA	
TTAATTATAATTTTGTAAATAACAACTGTTTTTCTTTTTTTTTTTTCTTTTTAAAAGCCA	
TTATCACGTTTTATTTTAACA	
>TR327|c0_g1_i2	len=1431
CATCTCTTCTAATAGTGTGTTATGAATAATCAAATAATAATTTTGTTAATATCAACATAA	
ACACCATAAAAAAAAAAAAAAAACCGACCATCTAAATTGAAGTATTAAACAAAAAAAAAA	
CTAATAATTAAGAAAGCTTTAAAGATAATAATGTTGTAACAATTGTTATAACAAAAAAAA	
TTTTGTAAATGTAATAAAATATTTAATGGATGTTGAATAGAGGTTGGGAATAACAAAACG	
TTTCAACAACTCGACAATTGCCGAAATGGAAGATAATCAAACATCGGAAAATGTCGCTAT	
AATACCGGACATGTCCGAATCATTAGCGAGTGAAACCGAGGAATCATCAAATTTGACGAC	
TGAACACGAGGCACATCCTGTTGCTGTAACAACAACAACATCATTACAAGGTGTATCAAA	
TGTCCAGGGTGTACCAGTATCAGTACCACTTGATACACTCATTGGTGTTGCTAATGGCAG	
CAATGGCACCTACAACGTCATCACTTCTGACCAATTACAGCTTCCTGCCTCTGGAAATTA	
CAAGCACATGCTATGCGTTGATAATGCATATGTACACGACAAAGATTCACCCTGGAATGG	
AGAAATAAAAACAGCTCATATTGTTTTACATGATGATAATGATGGTGATATACGTATGAC	
AACAAGTAATAATCAACCATTATGTTCATGGACTGAATCAGCAAATATGTCTGTATTACC	
AGTTAGATGTAAAAATACAAATGCTGATTTATATAAAGAACGTTTTGGATCTGGTGGACG	
TGGTAAATGTATTAAACTTGATAATAAATGGTATACACCAAGTGAATTTGAAGCAGTATG	
TGGACGTGCATCAAGTAAAGATTGGAAACGTAGTATTAGATTTGGTGGTAGATCATTACA	
AACATTAATTGAAGAAAATATACTTAAACCACATGCAACAAGTTGTACATGTTCAGCATG	
TTGTGATGATGAAAGTGCAACTGGACCAATACGTTTATTTACACCATATAAAAGACGTAG	
AAGAACACGTGAACCAATTGATGGTGAACCACCAGTTAGAAAAATGAAAAATGATAATTC	
ACATGATGGTAGTAATAATGATGATAGTGATATTGATAATACTGAAAATAAAGATGTATG	
GCCACAATTTTTAACAACAGATGGTCTTGTTGTACATCAATCAGGTGAACAAGAAATTAT	
ACAAAATGTTCATACAGTACAAGAGAATATACCAATTGATGAATCATTAAAAAAATGGGA	
TGAATTATCAAAAAAAATGTTACAAATGTCATATGAATTTCGTCGTACTGTTGAAGAAGC	
TATTGAACTTGGTAAACAAAGAAAAAGAGAACAACAACAACAGCAGCAACAGCAGCAACA	
ACAGCAGCAACAGCAACAAATTGTAACACTTGATTCAAGAGAAGAAGTTAT	
>TR332|c1_g1_i1	len=1514
GTACTTCTCTTTTTTTTTTTTTTTATTATTTTTTCATGATTTATATAGACTTATAATGTA	
TTTCATTCGTTATGACAGTGTATTATTATAAATTTAAAAAATATCATTAAGACAATCATC	
GTTGTGTGCTCTTAGCAATTTGTTCTTTGAGCACAAGAATACTCTGTCGTTGTTCTGGTG	
GTAACATGGCGATTTGTTCATCAGACAACTGTAAAACTTGCATTATCAATGCAGCCTTTT	
CTTGATCGGAAGCACCACTGGGAATATTTCCGGCAGGTGACATGCCAGCCATGAGACGTG	
ATGTTGCTGTACTACTTGCAATTGAAGAAAGACCACTTGGTGGTGTTGCTGATGTCATTG	
TATTTGGTACAATTGGTGTTACAACTGGAGCTGCAACTGGACGTGGTACTGGTGGTGGTA	
CAGTTGTTACTGGTGTTGGATTTATTTTATTCATTCTCGGATCAACTGGCATTCTTGGAT	
CACGTGGATCTCTTCCAAATCTATCAGCTCTTGGATCTCGGCAAAAAGCATTGTCAGGAA	
GACTAAATGCAGCACGATTATCAACAACAGGTGGAATAACTGGTGGTACAACTGGAGCTG	
GTTGAATGACTGGTTGTGTTCTAAGATCTTGATCCATTCGAGCTAGTCTTGGATCCATTT	
GTCTGTCCAGTGTACGTAAATCAACATCTTGTCCAGCAAATATTGGAGTTGGTGGATTAA	
TAACAGGTGGTGGTCTGTTGATAGTTGCCCATGGTTCTTCAATTCTTGGTGGTGGAATAT	
TATGTAAAGTTGATGATTTATCATTTGGCAATAATAATGGTGGTATTGGATTTGCTTTTT	
GAAGCATAGTAACAGCAGTATGTGGATCAACAATTCTCATGACAACTTGTGCTTGTAATA	
ATGCATATGCAAGTTGAGGATTTTGTAGTAACATTTGTCTAGCTTCATTTGGATTATTTT	
GTACACAAAGTTTCATTTGTTTCATTAATTCAAACATTTGTTCTGGTGGCAATGATGCAA	
CTGCTTTGCTAATAGCTTCTGGTGCTTTATCTGATTGTACAGCTTCACCATATGGATTTT	
CAGTATTTTGTCCTTGAAGTAAACTTTGCATTTCCATACGTGATTTTTCTGTACATGCAT	
TATCAACACGTAATGTACGTCCACCAATTTCATAACCATTTAAATTTCTCATTGCACTGT	
GAGCTGTTTGTGTATCTTTGTATTCACAAAAACCATATCCTTTTGGTTTACCAGTTTCAC	
GATCATAAACAAGTTTGAAAGATAGAACTGGTCCAACTTCACTAAAAATATCCTTTAAAT	
TTTCTTCAGTTGCTTCGTAAGGAATATTTCCAACAAATACACTTCTCATGGATTTATCCA	
TGAGATTTTGATCAGTTATCGGTGAATCATTCATTTTATTTGTCAATTGTTTATATACTT	
TTCAAGTTAAAATATAAACAAACAAGCCGGAAAATTGCTTGAGGTCTGTTTGGCAATTTT	
TCTATTTGTTTCTG	
>TR332|c1_g1_i2	len=1562
GTACTTCTCTTTTTTTTTTTTTTTATTATTTTTTCATGATTTATATAGACTTATAATGTA	
TTTCATTCGTTATGACAGTGTATTATTATAAATTTAAAAAATATCATTAAGACAATCATC	
GTTGTGTGCTCTTAGCAATTTGTTCTTTGAGCACAAGAATACTCTGTCGTTGTTCTGGTG	
GTAACATGGCGATTTGTTCATCAGACAACTGTAAAACTTGCATTATCAATGCAGCCTTTT	
CTTGATCGGAAGCACCACTGGGAATATTTCCGGCAGGTGACATGCCAGCCATGAGACGTG	
ATGTTGCTGTACTACTTGCAATTGAAGAAAGACCACTTGGTGGTGTTGCTGATGTCATTG	
TATTTGGTACAATTGGTGTTACAACTGGAGCTGCAACTGGACGTGGTACTGGTGGTGGTA	
CAGTTGTTACTGGTGTTGGATTTATTTTATTCATTCTCGGATCAACTGGCATTCTTGGAT	
CACGTGGATCTCTTCCAAATCTATCAGCTCTTGGATCTCGGCAAAAAGCACTTTCAAGTC	
CATCAACTGGAAGTACGCTAGGCAAAGTAGGAAGAAATTTGTCAGGAAGACTAAATGCAG	
CACGATTATCAACAACAGGTGGAATAACTGGTGGTACAACTGGAGCTGGTTGAATGACTG	
GTTGTGTTCTAAGATCTTGATCCATTCGAGCTAGTCTTGGATCCATTTGTCTGTCCAGTG	
TACGTAAATCAACATCTTGTCCAGCAAATATTGGAGTTGGTGGATTAATAACAGGTGGTG	
GTCTGTTGATAGTTGCCCATGGTTCTTCAATTCTTGGTGGTGGAATATTATGTAAAGTTG	
ATGATTTATCATTTGGCAATAATAATGGTGGTATTGGATTTGCTTTTTGAAGCATAGTAA	
CAGCAGTATGTGGATCAACAATTCTCATGACAACTTGTGCTTGTAATAATGCATATGCAA	
GTTGAGGATTTTGTAGTAACATTTGTCTAGCTTCATTTGGATTATTTTGTACACAAAGTT	
TCATTTGTTTCATTAATTCAAACATTTGTTCTGGTGGCAATGATGCAACTGCTTTGCTAA	
TAGCTTCTGGTGCTTTATCTGATTGTACAGCTTCACCATATGGATTTTCAGTATTTTGTC	
CTTGAAGTAAACTTTGCATTTCCATACGTGATTTTTCTGTACATGCATTATCAACACGTA	
ATGTACGTCCACCAATTTCATAACCATTTAAATTTCTCATTGCACTGTGAGCTGTTTGTG	
TATCTTTGTATTCACAAAAACCATATCCTTTTGGTTTACCAGTTTCACGATCATAAACAA	
GTTTGAAAGATAGAACTGGTCCAACTTCACTAAAAATATCCTTTAAATTTTCTTCAGTTG	
CTTCGTAAGGAATATTTCCAACAAATACACTTCTCATGGATTTATCCATGAGATTTTGAT	
CAGTTATCGGTGAATCATTCATTTTATTTGTCAATTGTTTATATACTTTTCAAGTTAAAA	
TATAAACAAACAAGCCGGAAAATTGCTTGAGGTCTGTTTGGCAATTTTTCTATTTGTTTC	
TG	
>TR332|c1_g1_i3	len=265
GTACTTCTCTTTTTTTTTTTTTTTATTATTTTTTCATGATTTATATAGACTTATAATGTA	
TTTCATTCGTTATGACAGTGTATTATTATAAATTTAAAAAATATCATTAAGACAATCATC	
GTTGTGTGCTCTTAGCAATTTGTTCTTTGAGCACAAGAATACTCTGTCGTTGTTCTGGTG	
GTAACATGGCGATTTGTTCATCAGACAACTGTAAAACTTGCATTATCAATGCAGCCTAAA	
AACAAAAAAAAAAAAAAAAAAAAAA	
>TR336|c1_g1_i1	len=810
GTTATTCAAAATAAACTTGAAAAGTTGGTTTTATTAATTTATATATATTTTTTTTTTTAT	
TAAATAAGAATAATTATTTTTTCATTTTTCTATTATTTTAGTGCTGGTTATCCTGGTAAA	
AAATGTTTACTTCGTGCTATTTGTGAAGCTTCAATAGCACCTTTGATAAACAATGGTATT	
ATTGGTGATATTCTTCATATTATTTTTACGTAAGTTATCAATGTATTAAACAATAACAAC	
AATGATAATAATAATAATAATTTTTTATTTTATATAAAGACCTTCAAGTTCATATAATGA	
AAATTTACCAGACGATATTGTAAACGCTGAGAGAAAGACTGAATGTGCAAATCAATACTG	
TGAATGTCCCATTAGTCTGTTAAATCTCATTAGTCATTTTGAAGATTATTAATTTACCAC	
GTTATTAAATATAGATATATATATTAACTTTGAGGAATGATGTAACAATAAAATATGAAA	
ATTCAATGTTAACTTGTGCCAAACCAATCGGTACTCATTGCACCAAAAAATGCAGCAGCA	
CCAGACTTTATTGTTGCACCGGTTGAATCATTTCTTTTGTGTTCCTTAACTGGTGTTTTT	
TTTCGCTAAAGTAAAAAGAAAAAAAAATATGTTTAACATTAATATATTCAACAATATTAT	
TATAATTTAATTTAAGAAAAAAAAAAAATGATTAATTAATAATTTTTATTGGGAAAATCA	
AAAAAATCATGCTTTTTAAATTAAAAAAAAATTATTTATCTGAAATAATAAATAATGTAT	
TATTTTTTATTAAAATATAATCACAAAAAC	
>TR336|c1_g2_i1	len=1012
TTTTGTTTTGTAATTTGATATTTATCATCATAAATAATAAATAATTGTTCCATTAATTTT	
AAGCAATCGAAAAAATAAATAAATAAATAAGAAAAATCAAAACCCATTGTTACCTGCTTA	
CCTCAAGCAAGCGCCAATCAGAGTTTTGTCGGGTATTGTAACAGGTATAAGAGGTAAATT	
TCTTGATGGTACAGTTACAGCAAGTGGTGGAAACCATGGTGCACCATTACAAAGTGCAAG	
TACACCTGGTGGATCTGTTATTGATTTTGTATTATCACCTAATTCACTACGAGCACCAAG	
TACAGAGTGCAATTGTTCCATTTGAGGCACCAAATTTCCAAATATTAGCATTGATCTTTG	
TACACTTTTTTTAACATTAGCATGAATAAATGGATAAAAAACATCAGAATCAAATGGATC	
AATTTTAGCAAGTACATTGTTTACAATATCTTGAGATTTATCTACAAGTATTTTATTTTC	
TCTTGGTACCATCAACAAAGTGACATACTTAATATCAAGTAATATTTGAAATGCTTGTTT	
TTCACGTAAATTATCATTTTTAGTAACTTTATCATAATATTTAAATAGGTCTTGTACAAT	
ATATTCAATAATTTCATGTAAAACTTTTTTTGGTACAGTATGTGGTATAATTTTATTTAG	
TTCATTTGTTATTTCAGATAAAAATTTATCCAGTGATACTGATGGTTGATATGGTACATA	
AATTTCCGATTTAATTCTTTTACCTTCTTCAGCTTCTTCTTCAATAATAACTTTTTCCCA	
TTCAGTTATTATATTTGAAATATTTAAACCATAAATATTATCATTTAATAAATATTTATT	
CAAATAATCATTAATATTATTACGATAATTTTTAGCATATATTGACCATATTTTAATACT	
TTCATTTTTAATTTTATCACAAACATTTTGCCATTTAATATTTGTTATTGTTAAACCAGA	
TATTTTTGATAATGTAAAACATTTATTTAAATTTGGTGATAATGTTGTTAAT	
>TR336|c1_g2_i2	len=1496
GTTATTCAAAATAAACTTGAAAAGTTGGTTTTATTAATTTATATATATTTTTTTTTTTAT	
TAAATAAGAATAATTATTTTTTCATTTTTCTATTATTTTAGTGCTGGTTATCCTGGTAAA	
AAATGTTTACTTCGTGCTATTTGTGAAGCTTCAATAGCACCTTTGATAAACAATGGTATT	
ATTGGTGATATTCTTCATATTATTTTTACGTAAGTTATCAATGTATTAAACAATAACAAC	
AATGATAATAATAATAATAATTTTTTATTTTATATAAAGACCTTCAAGTTCATATAATGA	
AAATTTACCAGACGATATTGTAAACGCTGAGAGAAAGACTGAATGTGCAAATCAATACTG	
TGAATGTCCCATTAGTCTGTTAAATCTCATTAGTCATTTTGAAGATTATTAATTTACCAC	
GTTATTAAATATAGATATATATATTAACTTTGAGGAATGATGTAACAATAAAATATGAAA	
ATTCAATGTTAACTTGTGCCAAACCAATCGGTACTCATTGCACCAAAAAATGCAGCAGCA	
CCAGACTTTATTGTTGCACCGGTTGAATCATTTCTTTTGTGTTCCTTAACTGGTGTTTTT	
TTTCGCTCAAGCAAGCGCCAATCAGAGTTTTGTCGGGTATTGTAACAGGTATAAGAGGTA	
AATTTCTTGATGGTACAGTTACAGCAAGTGGTGGAAACCATGGTGCACCATTACAAAGTG	
CAAGTACACCTGGTGGATCTGTTATTGATTTTGTATTATCACCTAATTCACTACGAGCAC	
CAAGTACAGAGTGCAATTGTTCCATTTGAGGCACCAAATTTCCAAATATTAGCATTGATC	
TTTGTACACTTTTTTTAACATTAGCATGAATAAATGGATAAAAAACATCAGAATCAAATG	
GATCAATTTTAGCAAGTACATTGTTTACAATATCTTGAGATTTATCTACAAGTATTTTAT	
TTTCTCTTGGTACCATCAACAAAGTGACATACTTAATATCAAGTAATATTTGAAATGCTT	
GTTTTTCACGTAAATTATCATTTTTAGTAACTTTATCATAATATTTAAATAGGTCTTGTA	
CAATATATTCAATAATTTCATGTAAAACTTTTTTTGGTACAGTATGTGGTATAATTTTAT	
TTAGTTCATTTGTTATTTCAGATAAAAATTTATCCAGTGATACTGATGGTTGATATGGTA	
CATAAATTTCCGATTTAATTCTTTTACCTTCTTCAGCTTCTTCTTCAATAATAACTTTTT	
CCCATTCAGTTATTATATTTGAAATATTTAAACCATAAATATTATCATTTAATAAATATT	
TATTCAAATAATCATTAATATTATTACGATAATTTTTAGCATATATTGACCATATTTTAA	
TACTTTCATTTTTAATTTTATCACAAACATTTTGCCATTTAATATTTGTTATTGTTAAAC	
CAGATATTTTTGATAATGTAAAACATTTATTTAAATTTGGTGATAATGTTGTTAAT	
>TR336|c1_g2_i3	len=1479
GTTATTCAAAATAAACTTGAAAAGTTGGTTTTATTAATTTATATATATTTTTTTTTTTAT	
TAAATAAGAATAATTATTTTTTCATTTTTCTATTATTTTAGTGCTGGTTATCCTGGTAAA	
AAATGTTTACTTCGTGCTATTTGTGAAGCTTCAATAGCACCTTTGATAAACAATGGTATT	
ATTGGTGATATTCTTCATATTATTTTTACGTAAGTTATCAATGTATTAAACAATAACAAC	
AATGATAATAATAATAATAATTTTTTATTTTATATAAAGACCTTCAAGTTCATATAATGA	
AAATTTACCAGACGATATTGTAAACGCTGAGAGAAAGACTGAATGTGCAAATCAATACTG	
TGAATGTCCCATTAGTCTGTTAAATCTCATTAGTCATTTTGAAGATTATTAATTTACCAC	
GTTATTAAATATAGATATATATATTAACTTTGAGGAATGATGTAACAATAAAATATGAAA	
ATTCAATGTTAACTTGTGCCAAACCAATCGGTACTCATTGCACCAAAAAATGCAGCAGCA	
CCAGACTTTATTGTTGCACCGGTTGAATCATTTCTTTTGTGTTCCTTAACTGGTGTTTTT	
TTTCGCAGAGTTTTGTCGGGTATTGTAACAGGTATAAGAGGTAAATTTCTTGATGGTACA	
GTTACAGCAAGTGGTGGAAACCATGGTGCACCATTACAAAGTGCAAGTACACCTGGTGGA	
TCTGTTATTGATTTTGTATTATCACCTAATTCACTACGAGCACCAAGTACAGAGTGCAAT	
TGTTCCATTTGAGGCACCAAATTTCCAAATATTAGCATTGATCTTTGTACACTTTTTTTA	
ACATTAGCATGAATAAATGGATAAAAAACATCAGAATCAAATGGATCAATTTTAGCAAGT	
ACATTGTTTACAATATCTTGAGATTTATCTACAAGTATTTTATTTTCTCTTGGTACCATC	
AACAAAGTGACATACTTAATATCAAGTAATATTTGAAATGCTTGTTTTTCACGTAAATTA	
TCATTTTTAGTAACTTTATCATAATATTTAAATAGGTCTTGTACAATATATTCAATAATT	
TCATGTAAAACTTTTTTTGGTACAGTATGTGGTATAATTTTATTTAGTTCATTTGTTATT	
TCAGATAAAAATTTATCCAGTGATACTGATGGTTGATATGGTACATAAATTTCCGATTTA	
ATTCTTTTACCTTCTTCAGCTTCTTCTTCAATAATAACTTTTTCCCATTCAGTTATTATA	
TTTGAAATATTTAAACCATAAATATTATCATTTAATAAATATTTATTCAAATAATCATTA	
ATATTATTACGATAATTTTTAGCATATATTGACCATATTTTAATACTTTCATTTTTAATT	
TTATCACAAACATTTTGCCATTTAATATTTGTTATTGTTAAACCAGATATTTTTGATAAT	
GTAAAACATTTATTTAAATTTGGTGATAATGTTGTTAAT	
>TR337|c0_g1_i1	len=494
GTTAAGTTAACTTTATTACCAATAATTTTTGGAGTTATTATTAATTTTTATTATGATATT	
CAATTTAATATTATTGGTACAATTTATGCAACACTTGGAGTATTAATAACATCATTATAC	
CAAGTGTGGGTCAATAGAAAACAAATGGAGTTACAAATGGATCCAATGCAGTTGCTGTAT	
TATCAAGCACCATTATCTGCTGCTTTGCTACTTGTTCTTGTACCAATTGTTGAGCCAGTT	
CAACAAACAATAACTCATAGCTGGTCATACATGGACATTCTAATGGTACTCAGCTCAAGT	
GTTGTATCTTTTTTTGTAAATCTAACATCATACTGGATTATTGGACACACATCACCACTC	
ACATATAATATGGTGGGACATGGTAAATTTTGTTTATTGATTATTGGTGGATCCATTATG	
TTCAATGAATCATTGGAGTTCAATCAAGCTATTGGCATCACTTTGACTTTGATTGGTATT	
GTTTTATATGCTCA	
>TR338|c0_g1_i1	len=1006
GTGAGAAAAAAATAAAATTAAGAAAATATATAAATGATTAAGAATTGAGACAAGGATGAG	
ATGAGATGAAGAAGAAAAATTAAAAAAAAAAAATATACACGTTGATGCATTGGAGGAGAA	
TAGCAGGGATGACCCCTTTCACTGCATCAACATTTGCTGACACACCAACAATTGCAAGTA	
TATAAAGACTTGCATTTGACCAGAGATTCACAAGTACCAATCTTCTCAATTCTTCAAAAC	
AAATTATCTATTATTTTTTTTTTTAAATTTATAAAGTTATGTTTATCACAAAGATATCAT	
TGGTGGTGATTGCACTAAGTGCAGCATCAATTTCAGCAGCACCTGTACTTCCACCACCAT	
CAGGTAATGCTGATCCAGGTGCTGTGATAACATCACAACAACTTGAAGTCAATTTTGATG	
GAAATTATATTAACAATTTTGAAACGAGCAATGGAATAAGTCATCAAGAAACTGGTCAAC	
CAAAACAAATTGATCAAGAGGTTGCAGTTGTTGCACAAGGTGCTGATTCTTTTATTGCAC	
CTGATGGACAACAATACAGTTTGACATGGACTGCTGATGAAAATGGATATGTTGCCCAAG	
GAGCCCATCTCCCAACAAGCCCACCAATACCACCAGAAATTCTTAAAGCTCTTGAATACA	
ATGCTGCCCATCCTGAGCAAGATGATGATCAAGGACAACCACAAGCAAGACCTCAAGCAC	
GAGGCTAATTGACAAAGAGAAGAAGAAGAACCTTGCCAACACTCTCAACAACATGAGTTA	
TTGATCCAGCAACTTTAATCTACCAAAATAAAAAAATTTTTAATAAATTAATCAATATTA	
AATAAATATAAATTTATATATATTAAAAAAAATTATTAAAACAAGTGAGCAGTGAGCAGT	
GATTTATAAAAAAAATTAATTGTATTGTCTTTATTTTTTTAAGTAAATAAAATTTATCTA	
GTTATGAAAAATTAAAAAAAAAAAAAAAAAATTATTAAAACAAGTG	
>TR342|c1_g1_i1	len=1353
GCTTGATTAAAGTTAAAAAAATATGACAATAAAAAAAAAAAAGATAATAATATATTTTCT	
CAGATCAGCAGCAACACCCCTTTTGTTGACAAACTCCATATTAATAATCTATAATGACTA	
CAGAATATTTCATCTAACCTCGAGTGATAAAAATATAAAATTAATCATACTTTGTAATTG	
TTTGCATAGATAAACAATTAACATTAAACTAAATCACAAACACACCATCATAACCACCAA	
TTTTTTGATATAAAAAAATAAATAAAATACTATTAAAAATGAAGAAAAAGGTATTGTTGA	
TGGGAAAAAGTGGTTCAGGAAAAACAAGTATGAGAAGTATAATTTTTGCAAATTATATTG	
CTCGTGATACACGACGTCTTGGTGCAACAATTGATGTTGAACACAGTCATGTACGTTTTC	
TTGGTAATTTGGTGCTTAATCTATGGGATTGTGGTGGTCAAGAAGCATTTATGGAAAATT	
ATTTTGCCTCACAAAGAGATAATATATTTAGAAATGTTGAAGTATTGATTTATGTATTTG	
ATGTTGAATCAAGAGAGCTAGATAAAGATATGCATTATTATCAAAGTTGTTTAGAGGCAA	
TATTACAAAATAGTCCAGATGCTAGAATATTTTGTCTTGTACATAAAATGGATTTAGTAC	
AAGAAGATCAAAGAGATCATATATTTCGTGAAAGAGAAGAAGATTTAAAAAGATTAAGTT	
TACCTCTTGAATGTACTTGTTTTAGAACAAGTATTTGGGATGAAACATTATACAGAGCTT	
GGTCATCAATTGTTTATATGCTTATACCAAATGTCAAAGAATTGGAACAAAGTTTAAATC	
AATTTGCAAATATTATTGATGCTGATGAAGTTTTATTATTTGAAAGAGCAACATTTTTAG	
TTATTAGCCATTGTCAAAGAGCATTTCACAAAGATGTTCATCGTTTTGAAAAAGTATCAA	
ATATTATTAAACAATTTAAATTAAGTTGCAGCAAACTTGCATCACAATTTATGAGTATGG	
AAGTAAGAAATTCAAATTTTGCTGCTTTTATTGATGTTTTTACTTCAAATACTTATGTCA	
TGGTCATCATGTCAGATCCAGGAATTCCATCAGCAGCAACACTTATTAATATTCGTAATG	
CTAGAAAACATTTTGAAAAACTTGAAAGAGCAAGTCAAAGTTCAGCACTGACTGGATAGA	
AATCAGCCCGGACTCGACGAGCTGTCGTTCGAGTCCCAAAACTTGATTGGTTTTAATTTT	
TTTAAAATGATTTTTATCTAAATTATGATATGGAAAATTATCTTGAAACAATTAAAACAT	
GTTGGATGTTTTTTTTTTTTTTTTCTTTTTGAG	
>TR343|c0_g1_i1	len=2638
TACTTGAATCATTATCAGCATAAAAAAATGGATCACCATCAACAATTGTTGTTGGAGTTG	
TTGTTGTTGTATTATTATTATTTGTATTTTTTATATTATCATCATTTATTAAATCAACAT	
CGTCATTTAATTCTGGTGGTAATGATGGACTTAATAATGGACAATAAACTTCATTACCAA	
GTATAAATTCATCAAGCATATCTGATATAAATGGTGTGTCTTCAAGTGGTACACATACAT	
CACCAGGTGTTGGTGCTAAATGTGTTAAATCTTCTGGTTCATCTTTCAACATTGTTAAAC	
CTGGTTGATCCTCACTAAATGTAAGAAAACCTTTGCTCATGTCCTCAGTACGAGGTGCAA	
ATATACTTGCTGTTGTTGTTTGTGGTCTACCTGATAATGGATTATCCTGACAAAAAATAT	
TTCTAGTAACAGCTTGTGGTCTATTACCACCACTACGATTACGTAAAATTGTTGTATCGT	
AATCAGCAACTAATTTATCCTGATTTTGCCAATTTGATGAACGTTTATTATCTTTTTTAT	
CATCAACATTCGTTGTTGTATTATTATCATTAGACAATTTTTTATCTGGTACACGATCTT	
TAAATATTGATGCTGTTACAGAACATGGTCTAGTAATTCTTTTTTCACTTATTATTTTTG	
GATTTATATTTTCAATATTTGTATCTTCAATATTTAATGATATAATATTATTATTATTAT	
TTTCATTTGATGTTATTAATTGTTTGTCATTTGTTGCTTCCAATTGACGTATACTATAAA	
TTTCATCCTTGCACTCGACACCACTCAGGATGTAATTGACACAAACAACTGACAAGGGCT	
TTTGTTGTTTTGTACATCGTATGAGTGTTGCCTGTGTAACAACCCAAACAAAACCACCAG	
TTTTATTCAAAAAACGATATGCCATTGTTTCACATTGTCCTTTACTAAATAGTGATTTGA	
GGGATTTATCAAGGGCTGAATTATCAAGTGCATGATAAAATTCAAAGACTGATTTACCAA	
CTAAATCATTATTACTCCAGCCAAGATATTCAGAGAGTCTTTCATCGACATAAGTAAATT	
TCATATTGAGATTATGTTTTGATAAAATAGTATCATGACCAAGTGGTACTTCAATATTAC	
TTGGATGAGGAATTGGACATCCAACAACAACAAGACAAACACCAGTTGTTTGACGATTAA	
CATTAACATTATCAGAACAATCTTGACTGTCTTCTGAACATGTAACTGAACCTGATGATT	
CAGAGCTTGGTAAATCTGTATTATCATTTGATTGAATAGCTTCTTTAATCATCATTGGAC	
GTCCAATACAATGTATAACCTTGTATGAAGCACTTTTGAGATTAACTTTACGACCCTTGT	
TGGTCAATGTACATTTAAGACGTAAAAAAAAATTACAAGGTGGCTTTTCATTAATGTCAC	
TGGTTTTCATTGATAGACATTCACGAATTTCAGCATGATCACATGGATGACTGTATTCAA	
ATACACTTTGACCCATCAATTCAATCTGTGATATACCCAAGTATTCAGTAACATTTTCCG	
ACAGATAAACCATGTCTCCATTGCTTGAAAGAACCAGCATAAAGCCATTTAATGCATCAG	
GAAATAGTGAACTCATTTTAGAAACATTATTTGTTTCAACAACTGGCTCAATTGCAGATT	
CATCAATAACACTTCGAACTTTAAGATAGGCAATAGCAAGTCTCATGATACTGGCTTTGT	
CAAGATTTGATGCTTGATCATTTGATATTGGTAATGCAGCAGCAAGTTCACCAAAAATAT	
CTGTTTCTTTACTTCTACGACATCTTGCTGCATCACGTGATTTTTCTTTTCTTTTTTCAT	
TGCTCCTTCTTCTTTCCTTGGGTTTTTTCTTGCTTTCCATGACGAACAAAATGAAAATTT	
ACTTAACAAAAAAAAGTCACCAAACTTTTCACCAACACTTGCTTACAAAAAAAAAATATT	
TTACTCACAAAAAAAAGAAAAACCTAAATATATTTAGTCCTTGTCTTTTATTTATTCTCT	
TTTTTTTTATATATTGTCTCTATCTCTGCTTAACTCACAATAAATTAATTTTTTTTTCTC	
TTTTTTTTTCGTCTCTCACTGTTAATTTTGACTAAAAAGTCACGTAAAATCATGCAATAT	
ATTAATTAAACAAAACTTTAATTATAATTAAAAAATAATTAAAAAATTATCAATTGTTAT	
TAAACACACATAAACATTATTATAATAAATTAATAGACAAATAAAAATTTATCTATTTTT	
TTTTAACCATGCTTTTTTGGAGCAAGAGAAAAAATAATGAAAAAAAAAAATGTTAAAAAA	
CGTCTGACGAATTGAGACACTGATGCTATTGGGGCTTGACCAATTCACTCTCAACTTTCA	
CAAAAAAAATTTATTTATTATTATTATAATATAACAATAATAACAAGATGAAAAATGGTA	
TTAATTTGTTGGTATATTTTTGCGTATTATGGATGGCAACTAAAGCAAACTGAAGTTAAT	
TTATTTTATATTTTTATTTGTGTGTATTCTCTCTTGATTCTCGAGCAACATCACCAAAAA	
TATTAAGAGGGGAATTAAAACTGGCTTCTGACAAACTCACATATACACTTGATATATG	
>TR352|c1_g1_i1	len=1729
GTAAGTTTTTATTAAAATTTCAGCACAAAAATAAAAATAATAGCCGGACTAGAATATAAT	
AATATTTATCGTGTTAATGAAAGAAAAAAAAATGGATAATTTTAACTAAATAAAATTGAC	
TAATGCTGAAGAACAAAAACTCGAAGATGTCGAGGTACCCTGTTGATATTAATTTTAGAT	
TTAACAATAACACGAGCAGCTAAACACATAAGACTTGTATATTTAATTGGATTAATTGAA	
TCAAAACGTTGTTTATTATTTAATAAACTTTCAAAATTTTGTTTTTTCTTATTAACCGTA	
TCAATATGAGCGCCATTATCTAATAATATTTTAGCAAGATCAGTTCTACATGGATGTGCA	
ATAGCACTTAAATGAAGTGCAGTATTACCATCATAATCAGTTAAATTTGGATTTGCACCA	
GCTTCTAATAATGCACTTGTTAATTTTGGTGATGTTAATTTACATGCTGCATAACTACTA	
GTATCAACAGTTGCAGCATCAGCATTATGAGTCATTTGTAAAACATCTCTTCCCTCTTTA	
TCCTTGGCATTTATTCGTACAAGTTCATGCAATGCACGATGAAGATCAATATACTCTTCG	
CTATCACGTGTTGGTGTATTTCTTGTTAATAAACAAGCAAGATGTAGTGCAATTACAAGT	
ATTCTATTTAAATTTGTCAAATCACTTTCTGATACTGGTCCATCATCAACCATTTGTTTA	
CCCAATTTAACTTCCATTATAGATTTTTTAAATACTCTCATAAGATCATCACGTTGTACA	
GGTGGTATTCTACGTCCTCTACCAGTTTGTCTACCTTCTTCACCAACCATAAAACTAAAT	
AATTCAATAAAACTAAATAATGAAGATTGTGTCATTGGATTTAATGGTTCAAGCATACTT	
TGTTGCATATCTAATGCATAATTCCATAGTTCAATACATCTATCAAATTTACCAGCATCA	
GCATAAATTGCACCACGATATCTAATATAATAACTTGTATCTGGATGTGCTGGTCCTAAT	
ATTCTTTCTCTAATAACTAATGCTTGCATTCTCATGCCATCTGGATCAGCAAGTAATTCA	
TCAAGTTCATCAATATCAATAACTTCTTTAGCATAATCATATGCAGCAACAATTGTTAAT	
TTTTTTGGTTTTTCAATAATAATATTATCATCATCATCATACTTATTATTTGTTTTATTT	
AAACTACGTTTATTTTTTTGTAATGTATGATTTTCTGGTACTTTCCAACTTTTAATTTGA	
CTCAATCTTGAATCATCAATTGTAACTTCCAATGGAAATTCTGGCATCCATACAGTAAAA	
CTTGCAAGTCCAGTATATGTACCGTATTTAACAAGTACTGATGCATTACTTGAACCTCGT	
ATTTCAGAACCATCAACGTAAACACTACTGCATGATGAAGATACTTTTAAGACACTTTCA	
TCCTCTGAGTGACAAGATGACTGAAGTGTTACATCTGCTACTGTGCCTGCTTGACTTACT	
ATAAAAACTTTCATCGCTTGGGATACTTGTCTACCTGTCAGTACAGCAGTATTCATAACT	
TCCCAGTTCTTTGAAATTGGTAAAACAGATTGTATATCATCTTTTTGAATTTCAAGACGT	
GCTTGAATTTTTCGTCTGTCAGCATGATGATGATGATGGTGATGATGATGTCCTTGTTGT	
TGTTTTTGTTGCTGTTGTTGTTGTTGTTGCTGTTGGCGTTGTATTTGTT	
>TR353|c0_g1_i1	len=2983
CGGTTGTTGAGTGTGATCATTGACAATTGAATAACTCAATTGTTATTATTTACATTGTTT	
GTTTAAACATCAATATTAAATTAGTATTGTTTAAAAAAAAATTAATAGTGATACAAGAGA	
ATAAAAATGCCATTGACATTGAGGCCAATGCGATATGCCCATCCTGAGGGACATACTGAT	
GTTTGTTATTTTGAAGGAGAAAGGGGTGGATTGATAACTTGTGGAGTTGATGGTGATGTC	
AGATTTTGGTTAGATTTACAAGATGATGATCCATCATGTCAGTGTGTTGGTGAAATAGCA	
ACCTCATGTTTATCAAAAAATGAAAAAATATATGTTGGTAATGATAGTAATACATTACAA	
ATATTATCATGTCCAGAACTTGAAAAAGCTGGTATTGTAACAAGATTTTCAGCTGCAGTA	
TCAGCACTTTCAACAACAAAAAAAAGTAAATTAATTGTATCTGGTGCTGAAGATATGAGA	
ATACAAATAACAAATATTGATACAAATGAAAGTATTGAATTAACTGGTCATGAAGCACCA	
ATATTAGGTTTATCATTGGATCCACTTGAAGAATATATTGCATCATCAAGTTCTGATGGA	
ACAATTCGTGTTTGGAATATTAAAGAAAAAAAACAAATTAAATCATGGAATGTTGTACCA	
AAATCAAATTCATTTAATACAGCAAAATCATTATCAATTCCTTCATTTGAAACAACTAAT	
GGTAAATTTTTAGCATATCCACATGGTAAAGAAGTTGTTGTTATTGAACGTGATAGTTGG	
AAAGAATTATTTAAATTAAAATATTCAACATTAAAAGCTGATATAAATATTTGTAAAGTA	
TCTAATTGTGGTAATCGTTTAGCTGGTGCAACATTACATGGTGAAATTGTTGTTTGGAAT	
ATGCAAAATGAAGATGTCATTGGTTACATTGAACATCCACAAGATTCTAAAATAACATCA	
CTAAAATGGAATCCAAATAATTCAAATGAAATTGCATTTTGTGATAGTTCTGGTCAACTT	
GGTGGTGTTGATGTTGTATTACCACAAGTAACACTTGATAATTTTATTTGTGAAACAAAA	
ACTAATGGTCATAAAATTGATGATAATAATGATGACAATGATTTTTTAAATGATGATAAT	
ATTGATAATTATGATGAAGATGATGATAATGTTATATCATTAAATAAAATAAAATCAACA	
ATTAATATTGATGATGATAAACTCAGTCATTCAGATATTGGTTCAGTTCGTCATGAAAAT	
ACTCGTCAAGTTGTACCTGAAATTTATACACAAGAACCATTTCAACCAGGTTCAACTCCA	
GTTCATTTACTTTCACGTTTTATGGTTTGGAATGATATTGGTATTGTAAGATGTTACATG	
AATGAAGATGGTAATGAGTCAACAATTGAAGTTGAATTTCATGATGCTACAATACATCAC	
AGTATGCATATGAATAATTATTTAAAACATACAATGGCATCATTATCATCATATGCACTT	
GTACTTGGTTGTCATTCAATTGATGATACTCCAAGTAAAATAGTTGTAATTGCACTTCAA	
GGATGGGGATCTGGTAATAAAGAATGGAGTATTGATTTACCTGATGATGAAGAAGCATGT	
TGTGTTGCTGCTGGTGATTGTTTTGTTGCTTTAGCAACATCAAAAAGACACTTGAGATTA	
TTTACAATTAGTGGTGTACAAAGAGAAGTATTATCAATTCCTGGTTCTGTTGTTGCAATG	
AATGCACGTGGAAATCATTTACTTGTTGCTTATCATTCTGGTATTGGTATTGATAAAGAT	
CAAGTTATGAATATTATGTGGATACAAATACAAGGTTATAAATTAAAAAATCAAACATTA	
ACATTACCATTATCACCATCAGAAGATTTAATGTGGATTGGTTTATCTGATATAGCATCA	
CCAATAATAATGGATGCAATTGGTATTGTTAAAATTTATAATCGTAATATGAGACTGTGG	
CAAGTTGCTGCTGATACAGATGCACAATGTAAAGGAAAACTTGATCATTATTTTATTGTT	
AGTATAAGTGAAATTGAAAAATGTATACGTTGTATACTTTGTAAAGGTAGTCACTATCCA	
TCTACATCACCAAGGCCAACAACAATTGAAATTCCCCTTATTATACCACTCTGTGAAATC	
GATAGTGAAAAAACTAAGAAAGAAGCACCACTTTGGCAAATTGGTAGTAATCCAGCTGAT	
GAAAGTACAGCATTACTCACTCTCATTGGATATTTTATTAATGGAAATTCTGATAATTGT	
GTTGTTGATTTATGTGAAAATATTGCACCATTAAAAATCATTGAATATGCTATTAAATAT	
GCAAGTAAAAGTGGTAAAATGGCATTATCAAGTAAGTTACAAAAAATTGCTGAAGATAAA	
AATAGTTTAAAAGACATTGAAGTAATTGAAGATGATTTATTTGATGATGATAATGATGAT	
GTTGAAGAAGCTAAAGAAGCTAAAGAAATATCATCAAATCCAATAATATTAACTCCAATT	
ATTAATAAACCTCCAGAGGCTGATATCAAACCATTAACAATGAGTTTTAAGAAAAAAAAT	
ATATTTGCTAAAAAATCATCTCCAATGATAGCTAATAAATTAGATGGACTTAATTCACTT	
CCTGAAAAATTAGATAAACAAGAACAACCAAAAACTCTTACACCACAAACTAAATCAAAA	
CCTAAAAAGAAAAATCCATCTAGTCCTGCAATAAATGGTGGAACATTTCTGAATTGGCTT	
ACTCAAAATAAAGTTGATTTAGAAAAAGAATTTCCAGAATTAGATAAACCTGGAATACTT	
AAAATTGGAAAACAACGATGGGCTGAATCAACAAGCAGCAATTCACAAAAATCAATAAAT	
CAAACAGAATCAGAAACAAAAAAAAGAAAATTATCAAGTCCAGATCAAAATAGTGAAAAT	
AAAATTAAAAAAACATCAAAAAAATTAACTGATTTTTACTGCG	
>TR355|c0_g1_i1	len=954
ATTATTTTTTTTTTCATGAAAAAATTAATATATTTATTGATAATTAATCAAATGCAATTG	
AGAAATCAGTTTTAAATGATCTTCGATCAATACTGTACATATTATCAGCAGTACACTCAT	
AAACACCAGCATCCATTTGTGTTGCTGGGTCAATTTCCAATTTTGATTTTACTGTGTCAT	
TTTTAACTTCCCATTCGTGAACATGAAGATAAAGATGAGCATATATTTCAGCTCCATCTT	
TAAACCAAGTAATATGTGGACGTGGTGATCCTCTAGCAACACATAAAAATGCTATTTTAT	
GTCCAAGAACATATTCCAAATCAAAATGTGATGCAAGAAGTATTTTAGCTCCATTATTGT	
TATTGTAGTATTGATCAGCTTCCGGATCTCTGTATTTTCCGGTGATGGGTAGACCAATCT	
GGACCCTTGATTTACTTCTGCTTCTGCCTCGCCCTCGACGTCCAAATGTTTCCGGACAAT	
TAATCAATAATATCGATATCAGTAAAATAATTCCAATCAATCGTCTCATTATTTAACAAA	
TAACAATTATTTTTACTTATTAATTTAAATTTTTCTTCACAATTTATAATTACAAAATAC	
AAATAAATAAATATTGTAAATATATTTAATAATAACGATAGATTTGATGACACAAAAAGC	
TATTGTAACGTTGCACTAAACAACGATCAAGCAATGGCTGATGATGAACACTCAAGTATA	
ACACTGATGTCAACTGACAGACTCCCCTATTATTTTTTTCTATCATATCCATTACAGTCT	
TTATGCCATTCAATAACACTGATTTATCCTACATATCACATGTGTTGAATATTTTTAATC	
ATATAACAAAATATTCCATTACACCATGTTAACAAATTTGTGACTCTCTTGCATATAGCT	
ACATCTAATTAGTATTTATTTTTTTTTTCAATTTTTTTTTTGTTAAAAAAAAAA	
>TR355|c0_g1_i2	len=1051
ATTATTTTTTTTTTCATGAAAAAATTAATATATTTATTGATAATTAATCAAATGCAATTG	
AGAAATCAGTTTTAAATGATCTTCGATCAATACTGTACATATTATCAGCAGTACACTCAT	
AAACACCAGCATCCATTTGTGTTGCTGGGTCAATTTCCAATTTTGATTTTACTGTGTCAT	
TTTTAACTTCCCATTCGTGAACATGAAGATAAAGATGAGCATATATTTCAGCTCCATCTT	
TAAACCAAGTAATATGTGGACGTGGTGATCCTCTAGCAACACATAAAAATGCTATTTTAT	
GTCCAAGAACATATTCCAAATCAAAATGTGATGCAAGAAGTATTTTAGCTCCCTAAATTA	
ATTATTTAAAAAAAAAAAAGCCATGACATATACAAATTGAAATTTAAAAAATATAGAAAC	
AAAATAATAAATAAAAATAATTACTGCACATTATTGTTATTGTAGTATTGATCAGCTTCC	
GGATCTCTGTATTTTCCGGTGATGGGTAGACCAATCTGGACCCTTGATTTACTTCTGCTT	
CTGCCTCGCCCTCGACGTCCAAATGTTTCCGGACAATTAATCAATAATATCGATATCAGT	
AAAATAATTCCAATCAATCGTCTCATTATTTAACAAATAACAATTATTTTTACTTATTAA	
TTTAAATTTTTCTTCACAATTTATAATTACAAAATACAAATAAATAAATATTGTAAATAT	
ATTTAATAATAACGATAGATTTGATGACACAAAAAGCTATTGTAACGTAGCACTAAGCAA	
TGATCAAGCAATGGCTGATGATGAACACTCAAGTATAACACTGATGTCAACTGACAGACT	
CCCCTATTATTTTTTTCTATCATATCCATTACAGTCTTTATGCCATTCAATAACACTGAT	
TTATCCTACATATCACATGTGTTGAATATTTTTAATCATATAACAAAATATTCCATTACA	
CCATGTTAACAAATTTGTGACTCTCTTGCATATAGCTACATCTAATTAGTATTTATTTTT	
TTTTTCAATTTTTTTTTTGTTAAAAAAAAAA	
>TR357|c0_g1_i1	len=2428
CTTGTCCAAGACTCAGTGATTAATTATATTTATAAAAATGGAGTTTATAATGCAAAAAAT	
CCCTCAACAACTGCTAAGTTTGAAATTAATTCAAATAATTATTTGAATATTGATGATAAA	
TATCAAAGTGTTCTTCTTACACCATCACCAAGTCATGATGTCACAATGATAACACCAAGT	
TCAATGGACATAATCAATCTTGACATGGACAATAAATTAATTAAAAATATACAAAATTTA	
CCAAAAATCATTGAAACAATTGATGATGTTAATAATAAAAATTCATCAATATATTCATCA	
TTAAAAACAAATTATCCAGGTCAAGCTAAACAGATTATTGCCACTGAAAATGGTGAATCA	
ATTATTTTTCGTGAGGTAGGTTCAGAGAATACCGGCACAAAAAATGAAAAAAAAGATGAT	
ATTCTTTCAGATAATAATTTTAATAATAATAGTATAAATTTTATTGAAAAAAATATTTGT	
AATTTCGATTGTAATGATTATCAAGTTGATGCAGAAAAGGATAAAAAAATCAGCTCAATT	
GTCAATGAGGATCAATCGTCAGAGAATCAAGAAATTTCATCAATTGTCAATAAAATTGAA	
GAGACAACAATTGTTACACAATCAATACCGCAAATACAAGAAGAAAATATTGATTGTCAA	
GATGTCTATGAACGAGTTGTTCAAGTCAGAAAATCTAATTCAACCAGTTCATCCGACGAC	
AATGATGGAAATATCATAAAAACAATTGTTAATTCACGTCAAAATATAAATGAACCAAAA	
AGTCCAGAACAATTAGTTCCAATAATGATTGAAGAAATTAAAAATAATAATATTAATACA	
GATAATGAAAAAGATATTAATAATTGTGAATTAATTAATTTACCAGAAGAAAAAAAAGAT	
AAAGCTGAAGATGAAGATGATGATGAAGAAGCAGAAGAAGAAGAAGAAGAAGTAGATAAT	
TCAATAAATTTACAAGAAGATATTAGTACAATATCAGGAGCTGATGAAAAAGAAGATTTT	
TGTTCAGTTTGTTATAGTAAAGAACGTACAATTAAAAATAGCATATATACACCAAGATCA	
AGTTCATCATCACCAAATGAATTGGACTCAACAGAATGTGATATATGTGGATCATATGAT	
GTTCATGAAGCTGAAACAATGGCTGGTATTCCACAATGTGAATTATGTGAAATTTGTGGT	
GATCTTGCTATGGATGAAGATGTTATTGCTTCATCACGTCATGAACTTGATGATATTATT	
GAAGCTAAAATATTATCTAGCTCAAGTAATTATGGTTCATCAAATTCATTGAAAAAAAAA	
ATTGAATTATCTGAAAATATTCAAGGTAATGTTAAAATTGTTGATATAACTGATGAAAAT	
TTTGAGGAAATTAATGTTATAGATAATATTATTGATGATAAAAAATCAAAAATGATGGGA	
ATTGTTGAGAGTCCAGTATCAACGTCAATTGAAGAATTTTCAGATGATGATGATGATGGT	
GATGATTCAACATTAGATGATGTTGAATTTGAAATTGAAAATTGTGGTCTTGATGTTGAT	
GAAAAAATAATTGAAGAAACAACAAGTATCGATGGAAATATTATTGAAACAAGTGAAACG	
TTAATAAAATTAAATGATAAAATATCCAAATCAAATATTGAAAATCGTATGAATCGTGGA	
AGTTCATTAAATTGTCGTAATACAAAATACAGATCACAAACAAAACGTAAATATTCATCA	
GTTGATAATCTTCCAATATCTAAAAAATCAATTGACAATATTAAACAACAAGATAGCAAT	
AATAATAATTCATCAACTATTGTTATAAATCGTGGTAGATTTATTGGATCTGTTGATAAT	
GTTAGATATCCAAGAGCTTCAAAAAGTAATAGCCAATTTAGAATGTCAGCAGATGATATT	
GGAAGAATTAAAGAAACCGGAGAAGATAAAAATGAGCCACATAAATTTTTAGTTAGACAT	
CAAAGTGAAAGAAATTCACGTATATCACCAGATACAATTAAATTTATTTTCAGTAAACAT	
GGTATCAAAATAATAAGTGACAGAGAAACAGCATTATAGCTAAGAGTTTATACGGAAATG	
CTTTAAATACATTTTCGTTTAATATATATATATCATACCAACAGGTCAATGATTAATCAA	
CTTGAAATTTATCAAAGGGGCATTAATTAATATATAAAAATAATTATTATTATTTATTTT	
CATACTGTCCCTTAAATTTTATCTAAAATATTTTTTCTTCTACAGTATTATAATTTCTCC	
TGGCTAAAAAAATAAGTTTGTTATGTGGCATGACATGATGTGTCTTAGAGCTTTATCTCA	
AGTGTCAAATTATATTATCTAAAATATTAAAAATTAGAATAAAATATAAATAATAATAAT	
AATAATAATGTCAATGACAATCTAAAAG	
>TR360|c0_g1_i1	len=1110
GTTAAATATAATTTAACATTTTTTTTGTTTATTTTTTTGGTTTTATATTTTTTATTGAAT	
AATATTATTTAATCCAATTGCTCCAAGATACTTACTAAATGCCGTATAAAGTTGACTGGC	
ACGTTTAGCTTCTTCATTTTTAAAGTCATTGAGTTCTTTTTCTCTGTTGGCAATTAATTC	
TTTAAGTTGTTTTCTCTCACGTTCAATTTCACGTATATTATCAGCATAATTATTATTAAT	
ATCATTTAATTTTAAATTTAATGCTGTTATTTCATGTGATAATTTTTGATTTGCTGAATT	
TTCTTCTTTTAAACGTCCACGTATATCAGATAATTCATCTTTAAATCTTTCATTTTTTTG	
TCGTTCTTGATTAAGCTCATCTTTTAGAACATCATATTTTCTTTGTGGCTCAATAAGTTC	
ATTTTTTAACATGACAATTTGACGTTGTAAACTTGATGATTTTCTTTGTGAATCAATTAA	
TTTCTCCTCAATATTTAATTTATCTTCTTTTAATTTTTCCAATGTATCTTCTAGTTTTGT	
ATATTTTTTTAATGTATGTTCAAGCTCAGATATTTTTGATTTTGCATTTAATAAATTTTC	
ATTTGTCAAACGATTATCAGCACGATTTTTTTGTAAATGATCTTGACAATCTTCCAATGC	
TTGGGTTGTTTCTTTAAGTGCATTTTTTAATATATTTAATTCAATTTTATATTTACTATC	
ATTTTCTTTAACTTCTCTTTTTAGCTTATACATTTCAGTTTTATAATGTAAAACAACATC	
TTCATGTGTTTGTGATTTAATCATTAATTTTTCACGTAATGCTAGTATTTCCAATGAAGC	
TTTTTCATAATTATTTTCATATTGTTTTTCTTTATTTTCATAATTTTTAATACTTGTTTC	
ATTTAACTTATTAATATTTTCAAGTTATTTGTACTTAATACTCCAATTATCATCAATATT	
TTTATTTATTTCTTTGACTGCTGCTATTTCATTTAATTTTTCAATTGTCATTTTTTCATT	
ATCTAATTTTTGTTGTAATAATTCAGTCTTAATTTCTTCAATTTTAATATTTAAATTTTT	
AATTTCATCATTTTTTTGGGTATTATCAGC	
>TR363|c0_g1_i1	len=847
GTTCAGAAAAATATATAAATTAATTGAAAAAAAAAAGAAAATATATATTTATTAAAAAAA	
TTAACGAGACAAAAAAAAAGTAAAGAAAATAATTTTTTTTGCTTTTATTATTTGAAGTTG	
TTAATTATCATTATCTTTAGTATTTTTTGACTCACAAGTATCATCATCACATGGTGAACG	
CATTGGACAAACATTACCATATTTATCAACAAATTGACATGCTTTAATAACTCTCAGTAC	
TTCATCAACTGATCGTGAAATAGCCATGTCACTTGTTGATACATGACGAAGTATTTGTTT	
ATTATCAATAATAAATATTGCTTTATGTGGTACACCAAGTTCCTCATCAAGTACACCATA	
ACGTTTTGATATACGATGATTTTTATCAGATAAAATTGGTATATTTATTCCTCCTAAACC	
ACCATTTTGACGTGGTGTTGTTGTCCATGCTAAATGTGTATACTGTGAGTCTGTTGATAC	
TGCTATCAACTCACTATCTAAACCAAAAAAAAAATATATAATATATTTAAACATATTGTC	
ATGTATTTTTAAAAATTTACCCAAATCTTGAAATTCCTCAAATCTATCACTGAATTGAAT	
TAATTCAGATGGACAAACAATTGTAAAATCATATGGATAAAATATTAGCACCATGTATTT	
ATTTATAAAATCTTTCATTGATATATTAACTAGTTTAGCATTTTGTACAGCTGCACCAGA	
CCAAAATGGTGCACGTTTCATTAATACTGGAGTTTTTTCATAATTTTTCATTGAATCATA	
CTCGTCTTCACAACAAACTTCAATAATTTTTAACATTTTATTTATATTAAAAATATTATA	
AATAGCA	
>TR365|c0_g1_i1	len=712
GTCACAATTAGCTTCATATGTTTTGTTAAATCATCAATAATACTTTATGATTTAACACGT	
TATATATTTAAAGATAAAAATATTGCATATAAATCAGCAATACTATATTGCATAAGTCCA	
GCAAATATATTTTTAACATCTGTTTATTCAGAATCAATGTTTGCATATTTTACATTTTCG	
GGTATGTTAGCATCAATGAAAAATGATCCATTTGTTAGTTTACCAATTGGTCTATCAAGT	
ATCATAAGATCAAATGGTTTAATTAACATTGGCTATCCAATATACATATTCATTCAAGAA	
TTTATATTCTTTAAAATTCCAAATATCATTTATGAAATTAAAAACCATTCAATCAAATCA	
TCAATTCCTAGTATTATCAATATTATTGGCTGTTTATTAAATATATTATGCACAATATTA	
TTATCATTTGCACCATTTTGTTTATTACAAACTTATAATTATGTACAATTTTGTACGGAA	
AAAACAAATTCAACAATAATACCAAAACATGTTATTGAATATGGTATTAATAATGATTTA	
ATATTATCTGGTAGTAAATTATCACCATGGTGTACATCAACAATACCAATAGCATATACA	
TATGTACAAAAAAAATATTGGAATGTTGGGCTATTTAATTATTATGAAATTAAACAATTA	
CCAAATTTTTTTTTAGCAATACCAATAATATATATTATGTTAAAATGCACAT	
>TR365|c1_g1_i1	len=759
GCTAATTGTTACACCAGATAATAAAAATACACTGTCTTCATTTATGAAAAAAAATAATTT	
ACGTATTATTTTTGATAAAAATCTTATTGACATTGGATACAGTGGAAAAAATGCCAATGT	
ATTTTCATATGTATAACCGTATTTTGCAATATGAAGAAAATAATTTGAATCCCATCTTGC	
TAGACCAGTCAGTGAATAATTTATCATGTTATCAGCAAATGATGAATTTATATTTGGATC	
TTTTGGTGTTATAAAACCATCTGATTCATGATCAGGACAAAGACAATTGAATATCATTTG	
CATAAAGATTATTGATAATCTTGATATTATTGCAAACCATAATACTTTTCTTCTTGCTTC	
GTACATTTTTTTCGATTTTTATTTTAAATTATAAGTAAACTTTTAATTATCATTTTTCAT	
TGTTGGAACACTTGATTGATCTTTTATTTTGGTTGTTAAAGATACAAGTCAATAATTTGT	
GATACAATTAAAATTATAATTAAATTGAAACAAAAATTCCATTTTCAATGGAGTGTCAAG	
GTCACTCTGCTAAATTTAATTATCTTGATTGTTTAAATAATACTGTTTGTCTTTTTCCAA	
ACGAAGAAAAAGACCTGTGTGTGTCTGAACGACACTTGAAAACTTTAAATATTCATGATA	
TCTGCAGTGTGTCAATAATTAATGATAAAAAAAAAAAATTAGATCTCCAATTTTGATAAG	
ATAAAAAATTTATATAATTATTTAAAAAATGTTTCGTAT	
>TR366|c0_g1_i1	len=1275
GGTTGACAAAATGGCGCTGCTCTATAAAATTATTACTGCTTTATCAACTGCAAATAATAA	
ATATATATAACCCTCAAAAAAAATTAATAAACAAATGTTTTCATGTTTTTACATGTGTGT	
ATAGTTGTAAAATAATAATTGATTATTGTTTTTATTAATTGTTTATTGTTGATAATATAT	
TAAAATGACTACTCCAAATAAAAAACAAAAATCAAAAACATCAACAGGAAGTGTAAAAAA	
AGGACCTGTCAAAGGTCTAAAACATGTTTTAGCTAATCCATCTGAGATTGTTTGGCCAAT	
TTTAAGAGGTGAAACTGGCAATGATTTAAACAATCTTTTAACTGAAATGTTGCCAGAACA	
AAAAAAATTAGAAAAATCAATATCTTGGGGAAAATTACGAAAAATGTCTAAAGAAGAACG	
ATTAGCCTTGAAAAAAGAGAGTCAAATAAAAAATTCAATAAACAAATCTGAAAGTGTCAT	
GAATGATCTTGTATTGGGAATCAATGAAGTAACAAAAAGTTTAGAAAAACAAAATTTATG	
CTCAATTATTGTTGACTCAAATATTGATCCACTTTTTATGATAAAGCATATTGTTACAAT	
GGGACAGAAAAAAAATATACCAGTATTGTTAGTGCCATTTTTAAAATCTGTAACATTAAG	
TAAAATTAATTTTGCTTGTGCTGCAGTTGGTTTAAAGAAAATAATTGAATCTGATGAAAA	
TTCACATTTCCATAAACTGCATGAAAAAATTTTGGAGTATGCTGTGGAATTTACAATTAA	
AAAAGAAACAAATTCTTTAGAAGATTCACTTGTCAATGAAGACTGTGATACAACAGATGA	
CGATAAAAAATCTGAAATTTTAACAAAAAAAATTGTACCAGAACCATTTAAATTATCAAC	
AAATATTTATAATTATCGTTCAACAAAAAAAGAAAGAATTTTTGTTCCACCAAGTACATT	
AAATGACGATGTATCTCAACTAGAGCAAGATGAATCTTGCAATGATTTTATCTCACTGAG	
TAGCTACACAGTTCCAGAAAATTTAAATGATAATTTAACACAATCAAAAATAAAGAAAAG	
ATACATAGATTTACATGAAAATGTAAAACATAATGATAAATCAGAAACAAAAAATAACAA	
TGGTTTTGTTTCATTTAATATGGATACTGATGAAAATAGTTCTAAAAATAAAAATAATAC	
AAGCAATAAAACAAATTTATATGTACCACTTAAAGTTAAAAAAATGCAGGGTAATTTAAA	
ACGATCAAAAGCAAA	
>TR371|c0_g1_i1	len=1412
GCCTATTTATGTATTATATTTATATAGGTGTAAATTTATTTATTGTGTGTGACAACATAC	
ACACTAGAATAAAGAGAAAAAAAAAAATGAAAATTATACAAAGGAGGAAATGAGAGACAA	
GCCTTTCGACCCACGTTTTACGTTATGCATTGCAGTTACATGTGGTTTACTTTGGATGCT	
TCATAATAAATGGAACATGTACACGCATATTATTATTTTTATTTTTATTATCTTTTATTA	
TTATTGGTAAATCATTATTTTCAATATTTAATTTTTTATCAATTTTATCAATACGTTTTA	
TTGATGTTAAACGTTGTGTCTCATCACTGCCAGAATATGATCCTGAATTTTGTTCTTGTT	
TTTTAATTATTGATTTATTATTATTGTAACGTGATAAACTACTGTATGTTAAACGACGTG	
GACTTGTTGTTTGAAGTGATCTTCCTCCACAATGTTCAGCCAACATTGACTTGAATGCTT	
CACGAAACTTGTTTGACATGATGTTGTATAAAAGTGGATTAACTGTTGTTGAAAGAAAAT	
ATAATATTCCAGAAATATATGTCACTATTTTGTAGACTGTTGATAAATCTGTTTCAATTT	
GTGAACCAAGACTTTTAGCATAAACTGCAAGTAATCTTTGAGCATGAAATGGAGCCCAAC	
AAACACCAAATGCAACTGTAACAAATACGAGCATTCGTATGATATTTCTTTGTGATGCTA	
CTCTTGATCTTCCACTTTCAGTGTTATTTAAACTTCCAGGTATATTATTACGTTTAACAG	
AAATAAGTATTCTTGAATCACGTAAATTCATGCCAATTAATATATATAGTACTGTTATTA	
TTGTCATTGGTAAAACAAAAAATATTATTGTTGAAATTTCAAATGCATGATCAAGAATTT	
TCCATTTAACTGAACATGTTGCTGAATCTGGTAGCTTCTTACCATTTTTATCAATTTCAT	
ATATTATACCAAATTGTATTGCTTGTGGTATTGCTAAACACAATGCAAAAAACCATATGA	
AAATTACGTATTTTATTGCACGTGATAATTTAGACATTGTGTGAGACAAAAATGGATGAC	
AAATTGCAACATATCTTTCAACAGTAAATGCAGTGATTGTTAGAACAGTTGCATTTGCAG	
ATGTTTCAGCAGCAAATGATGATATTATACAAAATGTTTCACCAAATATATATGGATAAT	
GTGACCACATATAATACATTTCTGGTGGTAAACCAGATATTAAAAGTAACAAATCAGATA	
TTGCAAGACTAAATAAATAATAATTTGTTGCTGTATGCATTGAACGATTTTTAGCAATAA	
CAACACATGTTGATATATTACCAATAAGACCAGTTATAAATATTGCAATATATATTATTG	
TTATTGGTACAATTATTATTAATGCATCATGT	
>TR371|c0_g2_i1	len=781
TCAGGATGTATTTTTTTATTTTTAACAATACCAAATTGTAATGCTTGTGGTATTGAAAAT	
GTTAATGCAATAAACCATATTATTAATATTAATTTAATAGCACGTGATAATTTTGACATT	
GTATGAGATAAAAATGGATGACATATTGCAAAATAACGTTCAACAGTAAATGCTGTTATT	
GTTAATACACTTGCATATGTTGAACATTCAGCAAATAAACCACGTAATATACAAAAATAT	
TCACCAAATATATATGGATATTTTGACCATACTGAATATATTTCAACTGGTAAACCAGCA	
ATTAATAATAATAAATCAGATATTGCAAGACTAAATAAATAATAATTTGTTGCTGTATGC	
ATTGACTTGTTGCGTGATATAACAATACACGTGCTTACATTGCCAATAATACCAGTTAAA	
AATATTGATAAATATATTATTGTTATTGGTAATACAATGTACAAAGAATCTCTTCGTGGT	
CCAATTAAACGTTCAACATTTATTTCTTCAATTATACGGGTTGATGAAAAATTATTATTT	
TTTGTTGTATTCCAATATTCGGTTGTTGTTTCCATTTTTTTTTTTAAAATTACTATTCAC	
TTTTTTTATAATACCTTTGTGACATTTCCACCAAAATATATTTTTTTTTTCTTTTTGCCT	
TTCATTTATTAGATTAAATAACCAACAGGTAACAATTATTATTTTTATTTTTTAATAAAC	
AAAGAATATATAAATAAATTATTAAATTTTTTTTTTTTTTTCTTTTTTCTTTTGATTTAA	
G	
>TR371|c1_g1_i2	len=756
TTTGTATCAATATTTTCAATAATATTATTATTTTTAGATTTTTTAATTTTATTATATTTT	
ATATTTTTTGTTTTATTATTTTTAACTGTTTCTATTTTTGATTGACATGCTGCTGAGGTA	
CTTTGACGTGATCCATCATCATTATTTGAATTACCAGAACAATCAGAATTATCTTGTGCA	
ACACCATTACCACCAATTGTACGTGAACCAAACATACCAATTGTTTTTTGATGTGATCTT	
GATAAACTTGAGTATGAACGTTGTTCATGTGGTGCCTCTGAAGATTTATTATTACCACAA	
CTTCTTGCTAATGTTTCCATAAATGCTTCTCTAAATTTATTTGACATTATGTTGTAAAGA	
ATAGGATTAATTGTCGTTGAAACATAGTAAAAAATTCCAGAAATGTACGTGAATACGATG	
TAGAGATATTCAATCCAACTGTTTTTTGATGTAACATGATCATTTCTTGTTCCATGGATT	
GCAATCAGTCTTTGGATGTGAAAAGGGCACCAACATATAAAGAACGCAATGCAGATGCAT	
ACAAGCATTTTTAAAACTCTTCTTGATGATCTACCTCTGTATTTATTTTCTTTATGAAAT	
TTATTATTACTACCACCTCTTTGACTACGTACATTATTATTATTTTTCATTAAATTTGAT	
TTTCTTAATTTTAAACCAATCATAATATACAATACTGTTATAACAGTCATTGGTATTATA	
AAAAATAATAATGTTGATAATTCAAATGAATGTTTG	
>TR373|c1_g1_i1	len=1260
ATAAGAGAGAAAGAGGGTGTACTGAAAGATGTACATATGTACTTGAATTAAAATAAAGAG	
GATTATTGGGCGCGTGCGTAAAGATAGGCCTCCCTTGAAGAAGAGTAGCAAGCAGAGTAG	
AGCTAACATAAAATGACCCGGACACAAAGTGTACCAGCACAGCTAGCAAGTAACAATACA	
TACACATATTATTATTATTGTATTATTGTATTATTGTCAGTGTTGCCATTTGTTCTCATT	
GACTTGTTCTTCTCTTAGAATAAGTTATCAATCAAATATTATATATATTATAATTTATAA	
CATGTGAAAATATTATAAAAGTATATATTATTGTTGTGTCAGAGTTCAAGTGTGCCAATT	
TAATAATGATGTCATATAGATATAAAAGCTTGCTCATCGCATTATTATGATGCTACATAT	
GTACAGTACATAGTGTGTTGTCTCTAGTCTATAATCTTGTAAAAAATAATATGATAAACA	
ATAACTAAATGGACAGTGTTGATGAAGAAGAAAAAAAAAAAAAAAAAAAAAAAACACATT	
TAAATTGAGTATTGTATTGGATAAGTAGCTTCCAAAATTTTAACTGGATATTAAAAATAG	
AGTTCAATAATTGAAAAAAAAAAATATGATAATTTGGTTATTTTAAAATATTATTATTCA	
ATTATTTCAAGTGAAACAGATTGTCTGCAATATTTCAAGATAAAGATTAAGACTTATATA	
AATAAAAAGAAATGTGGAGTTCAGTAACAGCAGCTGGTACAGAAAATGGTCCAGCACCAT	
CATCAAGAAGTAAACACAGTGCAACATTACTTGGTGGTCATATTTATTTATTGGGAGGTA	
GAAATGGCAATTTGCCATTGAAGGATTTATGGAGATATAGTCTTGCTGAAAGTCGATGGG	
AAGAATTGCGTCCAAGTGGTGATAAACCACCGGCACTTCAAGAACACAGTGTAGTTTCAT	
ACAAAGATTGTCTTTATGTATTTGGTGGTGAGCTTGGATTTTCAGCTGGAACAGAAACAC	
CACTTTGGATTTACACTGTTAAAACAAATTGTTGGCGTAAAATAAAAGCACAAAGAGGAT	
GTGCTGTACCTCGTGGACGACGTGGTCATACAGCTCTTGTTCATCGTGGTCAAATGTTAA	
TTTACGGTGGCTATCAAGATTTACGTGGCAGTTCATCTGAATTATGGTCATTTCATTTTG	
AAACAGAATCATGGCATTTATTATCATCATCAAGTGGTGGTGGTAGTAATAATGATGGTT	
>TR373|c1_g1_i2	len=511
TATAAATAAAAAGAAATGTGGAGTTCAGTAACAGCAGCTGGTACAGAAAATGGTCCAGCA	
CCATCATCAAGAAGTAAACACAGTGCAACATTACTTGGTGGTCATATTTATTTATTGGGA	
GGTAGAAATGGCAATTTGCCATTGAAGGATTTATGGAGATATAGTCTTGGTAATATATTT	
AATTTTAATTTTTCAATAAATATATATTTACTTGTTGAATCATAATATTTTATTTATATA	
TATAAATTAAAAAATAAACCTCATATTATTTATTCAATTTTTTTGTGCATTTAAATTTAA	
AAAAAAAAAAAAAGTAAAAATTCAATGTAAAGGGACATACTTGTAGGATGAAAATAAAAG	
GGGCGAATGCGAGTTAACTTGTAGAGAGTAGAGACACCCCAATGGCTCTTTATTTTGGCA	
GAGTCCCTTGGGCTGATGTCAATGTGGTGATTGCATTGATAAATATATAAATATATATAA	
GAGGACTCGGATGTCCTCAGCTCACAAGGGG	
>TR376|c0_g1_i1	len=1713
GGAAAAAAAAAAAAGAAATGATATTTTAATTTTTAGCAGTATGTTTTCGCTTGGCAGATT	
TAATTTTATCAGCCACTTTGATTGCTTGGTTTTCAATAATATCTTTGAGTTTCTCAACAT	
GCAATTGATAATCGATTGATTCAGCATATGTATCTAATGATTGAATTTGTTCAACAGCAG	
AGAATGCTTTGTGGGCAGATGTAAGCATTCGTGTATAAGCACTGACTTGATTGGATGTAA	
GTATTGAAATTGCTGTACCAGGTAATCCAGCACGTCCTGTTCTACCAACACGATGAATAT	
ATCCCTTTATGTGCTTTGGAAGATCATACGAGACAACTAATTTAACACCAGCAATATCTA	
CTCCTCTAGCCAAAGCATCGGAACTTATCAACACTTGAATTTGACCATTTTTAAATTTAT	
CTAAAACTTCAGTACGTTGTTTTGGTGATAATTGGGCTGATAATTCATCAACAATAATAT	
TTTTTTTAGATAATAATAAACCAACAAGTATTGCTAGTCTATGAGCAGATTCACCTGAAT	
TTGTAAATACAAGAGTTTTTTCAATTTTATCCTCAGATGTTATTAATTTAACAAGTGCAA	
CTGGTTTATATTCTGGTTGACATTCAACAGCACGTTCAGTTAATTCTTGTGGACTTGTAT	
AACGACCAATAAAATCACCAACTTCTTTATCTAAATCAACATCCTCATCACGATCAGTTA	
TAACAACTGATGTAAATAGAATTGGTTGAAAAAGACCAAGACGACTTAATTTTTCTGGAT	
CTTGTGAAAGTGTTGCACTGAATAATAATTTTTGAGCTGGTGGTATTTTACATGATTTTA	
TATTTTTAATATTCAACAATGGTGGTGATCTATGTGGTTCTGGAATATATTTAAGCCATT	
CAGTTGTTCTATCAGCTTCATCAATTATTAAAAATTCTAAATTTAATAATGAAAAACCTT	
TTGTTTTTTCAATATGATCAACAAGTCTTCCAGGTGTTGCAATAACAATGTCAACTTTAC	
TTATGTATTCTCCATTTTGAGTTTTTTTAACAAGATTCATTTGTTCAGTTTCAAATGATA	
CTGTTCCAGATACCAAACCAACTCTCAATTCAGTTGGTCCTGCATATGTTTGCATAACTT	
TAAATACTTGTAATGCCAATTCTTTAACTGGTAGCACCACCAAGCATCTCACTTCACGAA	
CAAACCTCTGTTGTAATTGATCAATAATTGGTAAAACATATGCCAATGTTTTTCCACTTC	
CAGTTGGAGCTGATACACATGTGTCTCTTGGCCAATATCCCATTTTACGATCATTTTTAC	
ATTTATTCATCCAATTTATTAGACTTTCTTGTACAGGAAATAATTTTTCAATTCCATTTA	
ATTTTAATGTATTTATTAATTTAATATCTAATTTATCATTAAAATTATTCAATGACAAAC	
CAGTACTCAAATTAGCTGATATTATTTCTGGATTTGCTAGCCATTTTGGTAATACTCTTT	
TAACTATTTGTTTTTTTTTATTTTGTGCAACACCAAGTACCATAAAATCATCATTTTTAA	
TTTTTTTATCATTGTCATTATTTTCTAATGTTAATTTAATATCGCTAGTATTATTTTCAA	
GACTTATTTGTTTCGAATCATCATTGTCATCATCAATTTTATTATTTTTTAATGATAAAT	
TTTCCAAGTTTTTATTAACAGCTGATGTTTCAT	
>TR378|c0_g1_i2	len=1493
AAAAAATAATAATTAAAATTTATATTATTTAAAATTAAAAAATCAAAGACAAAATATTTT	
TATTTTAATATTTATTGTAATAATTGTTATAATTCAGTTTATGAATTTTTATAAAATGCT	
AAAATTCTACGAAATACTTCAGGATTATATCCCTCAAATATTGGCTTGCCAGTTTCATAT	
TTTGAAAATTTATACAAATCAATTTGTGGCATTGACCACCAATAATTAACTTTTGAATTA	
TTTGAATAATCATTAATATTTAATGTATTTAATTGTAAAACTGAAAAATGAAATGATTGT	
CCATTTGTTTGTACACATTGTATTGTCAATGGTTCTGGTAAATCACCATTAAAATCTGGA	
CCATATTTTTGACGTGCACAACCAGCACCAGCTGTAAATGATTTGATCAATGATCTAGCT	
AATAATTGATTTTCTCTAACTGGTAATTCAGTTAAATTAATAACAGTTTCAGGATCATGA	
TAAAAAAATATTGTATGTGGATTTATCCATTCGCAATCTTTTGCTATTGGATACATATCA	
ATTGATTGATAAATATTTTTTTTTTGTAAACCAACTGTTGGTGCCATTGGTCGTAAATCT	
GGTAATGACAAGCCATCAATTGAAATGTCATTTGTTAAAACTGATGGTGATTTTTTTGAT	
GCAATCATTAAATCAATTTTCATATTTAACAACATTGTTATTGAATCTTTAACAATTGGT	
ACTTGTATTATAGCATCATCAATTATTTGTCTTTCTTTAATCATATTTTTGCCACACATA	
ACTTCACACATTTGTAACATTTTTTGTGATAAATTTGATGCTTTTCTAACATGTGTTATA	
CCATAAACACGAGGAAAATTCCATGCTGGTCTTGTTGGATCCTTAAGTTTAGGTAATTTT	
TTTTGTTCAGCATCAAATATAGTTGATGTTTTTATTGTTTTTTCAACAAAACTATCAATG	
ACATTTGTTGTTTGACAATCATTTGACATAATTGTTTCTAATTTATCAGGCATACTGTCT	
TTAATTAAAATTGTTTTTGTTAATAATTGAGCTTGATCTGTACCCTGAACTAACAATTCA	
TTATCATCAAATTGCCAGCAATATTTATCATGCCAATCTGGATGTGTTTCATCCATTGCT	
TGTGGTCTTTGTATTAAAAAATTTTCAGTCTCCAAAACAACTCTTGGCGCTAATGGTTTG	
AAAGGTAGAATAAACTCTTTTGGATCAGCACATTTAATGCCTTGTTTAGCTAGTGAATCT	
TCAATAAATGTTTCATATGGTATTTGTTTACCATGACGAAACCAATTGTGTTTTATTAAA	
CGACCCAAATGGTACTTGTAAAGTACACTTGTAAATCTCATTGTTTATATTTATTATTTA	
CTTTATTATTGTTAATTTAATTTTAATTTTGTTTCATACAAAAACTATGTTAATTAACAA	
TTATTTATTTATTTATTTATTTATTTTATCACACAAACAAGTGTACAAATCCA	
>TR380|c0_g1_i2	len=1687
ATGGCTAATTATTGTAATTTCTTTTCTATTTTGTATTATTAATATTGTTGTTGTTGTTAT	
TTGTTCAATTATATTAGGTTCAATTGTGTTAGAGCCTAATATAAAGGTAAATTTCAGCTT	
CCCTGATATGGCATTTGATCAGGAAGTGATGATGAATGATGATTTTGATGTGGACTTTGA	
TGATGAAAATGTGAATTTGAACCATCTTGTGACATGTCATTTACAACTGATTGATCTTCG	
TATTTTCCACGTTTAAAACGTCCATAAAGTGATGAATATGGTAAATTATAATGTATTGCT	
GCTTGATTTATTGACATGTGTCCCATTTTGACAGCTTCAAGTGCTTCAGTCATAGAATCT	
TCACTCCATGGTGTTGGATTACTTCTACTTAATTCAATACCTTCTCTTTTACATCTTCCA	
TATAATGTACCAGTTGGTATACCAAATTCAGTTGATGCACGTTGTACAGATGTTTGTCCA	
GATCTAATTGCTTCAAGTGCTCTATCTAAATCAGCTGGTGACCAAGTTGTTGGACTTGCA	
TTAAATGGTGCTGCAAGACGTATACCTTCTCTTCTAGCAATTTTATATAATGTACTTGAT	
GGTATACCATATGCTTTTGATGCTTTATTTGCTGATATTGATCCACTTCTTAATGCTTCT	
AATGCATTATTTAAACTTTCATCACTCCATGATTTTGTTGGTCCATCTTTTTTTGGTGTA	
TCAATACCTAATCTATGTGCACGTTGCCATAATGTTGTTGATGGTATTCCAAATGTTGCT	
GATGCTTTTGTTAAACTCATATCATGATTTCTTAATGCTTCTAATGCTGCATCCATATCT	
TCTTGTGTCCATGATTTTGATCCATGATGTCCAGAACCACTAGTATGCATACGAGAATTA	
TTATCACCAGAATCTGAATGTACTGAACCAGATGGCATTAAACCTAATAATTCAGGTGTT	
ATCATCATCATATTGTCACTATCAGTACCATGCTTTGAGCTAACACTTGCACGATCAGAC	
ATATGACTATCAATATCAATTGTATCTGATGAATCCATTGTATGTAATGTTTCAAGTTTT	
ATTTTAACAGTATCACAATTTTGTATATCAATTGAATGATGATCTGGATCTCGCAAATGT	
GTCACGGTGGTACCAACAAGCGTTGCACTTGGTGGTGTTGGTTGTGTTTCAGGTGGTAGA	
TCAACATCTGCTGGATCTGGATGATGATGGCCATAATGACCTAGCCCTGTGTGACAAAAC	
ATGTCACCGTTGTTATTGTTATTATTATTTTTTGTTGTGTTACTGTCGTTGGTATCTCGT	
TGGCAGGATTCCAAGACTACTGCTGCCTCGACACTACACTCTTCATCATCTGTCCTCTGC	
CAGTCACCACTACGATGATTCTCTTTATTTTCTCTAGTAAAATTAAAACTATTTGTATTG	
TCTTCTTCTTCTTCTTCTTCTTTATTATCTTCTTTAAATTTATCAAAAATTTTTAAATCA	
CAAGTTGGTTTTGTTTCTAGTGTTGTACGTTGTCTTTTATATTTTGTATGATGACGTTTT	
AATTTTGTAAAATTTAATCTTGATGTAGCTAAGGAATCATGTGATGATTGTTGTTGTTGT	
TGTTGTGTTGTTGATGTTGGTAATGATGATGGTGGTGGTGGTGGTGAACTTAGACTAACT	
GATGCTG	
>TR382|c0_g1_i1	len=1088
CTTCAACATTGGTGGAATATATTTTGTGAAAATGTACATCCACAATTATCACCAGTAATG	
GCCAGCAGTACATTGGCAACAACACACTGGCACGATTTACAATTTCCTGTATCCTCAAAA	
CCCACATTGACAAGACATGTATGTCATGACACAACAACAACAGAAAAAAAAACACATGAT	
GAAATAGATGCAGTACCAGATTTTACAAATTTTAGAGATCCATGGGAATATTATATTGTA	
TCAACACCAGAAAATCCTGTTGCACATAGTTCCCAACAAATTCCTCAACAAACACATACA	
ATACAACAACAACAACAAATTAATCAAGATGATGTTTATCAAATTAGTCAATCAATGAAT	
AACATAACAATTCAACATGATCAAAATAATACTAATAATAATGAAAATATACAAAATCAA	
ACATCACATGATTATCCACATTATCAATATTATAATAATCAATTACAAAATATTAAACAT	
GACGTTAGTGTAGATAGTAGTTCATCATATCAACAACAACAACAACATGAACAATCTCAG	
CCATCAACAAGTAGACAAGTTCAAAGTGATCATGTTGAATATACAAGACATAATTTACCA	
GAACAAAATCAAGCCAATGATGGTGTTGATGAAACAGATAAAATTAGTAAAATAGTAGAT	
AATGATTATGATGAAACTAATAGAAATTTAAATAGTAAATTTATTAATGACAATAAACAA	
ACTGACAATAATCAAAATAATAAAATAATAAATACAATATCCCAATTCCAAAATTGTACA	
GAGTCTAATATTGTTGGATCAAAATCTGACATGAAAATTATCAGCAATATTGAAAATAAT	
GTAAGTAATTACGATCTGATGTCCTCAAAATACAAAATCCTTTTTATTATTTATTTACAG	
AATATTATTTGCACGCTTTACTAAATATTTTTTATTTTTTTATTTAAATAATTTATTGAA	
TTATTTTATTGTTATGTTATTTATGAATTGGTGGTTTATTTTTATTGTTTTTTAAATTTA	
TTAATAGGCTGGAATTGCTGGTGCATTGGCTAAAATAACACTTGGTGAAACAAGAAGTTC	
TGAGCAAG	
>TR383|c0_g1_i1	len=702
CAACAGTCAAGTGACAACTATCTAAGCAGTATAATCCTTCTTGAAAATATTCTGTACAAT	
ACAGTGACCAATTTTCAATTCAACTAACAAATGACAGGTCTCAAGATGAAGTTTATATAT	
TTAAATTTCATGTGTTTGTTGGTATCGAGTGTATTATCAAAGAAACGTGATAATTTTAAT	
TATAACAGGGATAAATTTCCAACAAGTTTTTCGTGGTCATCACTTGATTTCGAATTTCCA	
AATGCACGTAAGAGAGAAGAGTCAATAAATCAAGGTGATTTTATTCCTGGTGTTCCAGTT	
CCACTTGACATGGATGTTATTGAAATACCAAAGGGAAAAAAAATATTCATCACAATACCA	
CGATTTCATTATGGTGTACCAGCAACTCTTGGATATTTTACAAGTAATGATCGTAAACCT	
CAAATTATAAAACCATTTCCAAATTGGGAAATGAATAGGCTGGGTAATTGTCAGGGAATT	
ACAAACGTTTATCGTATCAAAATTGATGAGTGTGGAAGACTCTGGGTTTTAGATACTGGA	
AAAATTGGATCCCAGCGTTTTTGTCAACCTAAATTATTAGTTTTCAATCTAAAAACTGAT	
CAAGTTATTCATCGATATGAATTTCCACAGAGTCAATTGACTAATACATCAAATTTGATA	
AATTTAGTTGTTGATATTCGTGATCCACAAAGAAAATGTAAG	
>TR383|c0_g1_i2	len=290
ATAAGTTATACCAACAAGTTGAAAATCAATCTGAATGATAATTATATTACGACAAAATAT	
AAAAAATAAAATTGATTGTATTTTGATAGATTGATGAGTGTGGAAGACTCTGGGTTTTAG	
ATACTGGAAAAATTGGATCCCAGCGTTTTTGTCAACCTAAATTATTAGTTTTCAATCTAA	
AAACTGATCAAGTTATTCATCGATATGAATTTCCACAGAGTCAATTGACTAATACATCAA	
ATTTGATAAATTTAGTTGTTGATATTCGTGATCCACAAAGAAAATGTAAG	
>TR383|c0_g2_i1	len=287
ATTGATGAGTGTGGAAGACTCTGGGTTTTAGATACTGGAAGACTTGGAACCCAGCGAATT	
TGTCCACCTCAGTTATTAATTTTCAATCCAAAAACAGATGAGCTTCTTCGGCGTTACAGA	
TTTCCAGAAAGTCAATTGACCAATTCATCGCTATTGATAAATTTAGTTGTTGATATTCGT	
GATCCACAAGGACAATGTAAAGATACATTTGTTTACATATCAGATGTTCAGGCATTTCAA	
ATAATTGTTTATGACTATGCCAATCATAGATCGTGGAATATTCGAAA	
>TR384|c1_g1_i1	len=1212
TGGGCCGATTGGTTTTTTTTTTTTTTTGTTGTTTTTGTTGTTGTTATTGTATTTATATAT	
ATTTTTATTATTAAATAATCACATGTAAATTTCAAAATCAACTCTTGATGCTGTATAAAA	
TTGTCCATTTTGTCCAGTACGACGTACCCAACCCTTGTCTTTAAAGTATCCTTCATTAGC	
CCAAGCAAACATTTGTTCAGTTGTATGAGGACCATTAACTTCAGCATCATCATTTTGTGA	
CCATTTTAATTCCCAACTTGTCGGTTGTTCAAGTGGATTTTTTTTAATATTGTCATCGTC	
ATTTGATGTTGATGGTTCATCAAGCTTACCTTGTTCTTTACTATCAAAGTCATCAGCATA	
CATGTCTAATTCAGTGTTATTTAAATCTTGTTTATTTGCTTGATCAACTTTATGCTTTAT	
TGATTCATAACTGTCTTGATAAATATCCATGTTTCCTGTTCTTGATAATAGATCATTAGC	
AAGCTCAGTTAATTTAATTATTTTCTCGGAATTTTCATCAATTTCACTAAGACCAGCTTT	
TTTTCTTTTCCATCTTTCAGCTGATGATATTTTTTTTTTTCCTTTACCAAGTCGACAAAG	
AGCTTTTGTAACAGTTTCACCAGGTTTTAAAAAATCCAATATCTCTTTGTACAATGTTGA	
TGGATCAAATGTGATATTTTTATCCACATCATCGTCATCACTATCACTATCAGCCAGTCC	
TTTTTCATTTTCATCTTTTTTTTCAGCATCACTTCTGGGCTTAATCTTGACCCAGTCAAT	
GTCATCCAGCCAATTATCCCTGACTTCTTTATCTTTTTTAAATAAATAATGACCATCCTT	
ATCAAAATGTCCTTCTTCCATTTCTTCTTTCATGTTAAAAGCAGTAAATCCAACATTTGC	
TTCTGATGCCATTGGGCCATCTTCAACTCCTTCAATTTCTTGTTCATCCAAAATATTGTA	
ATTTTCATTAACAACTTCATCATCATCTTCATCGGAATCAAGTGAATGCTTGAATGCATC	
TGGTTTTGTTACTTCAGACCAATTTTTCTCGTCAGTCAATACATCATCATATTTACGTTT	
CGACATTTTTAATATTATATTGTTATTAAAAAAATTTCAATAAATAATTTTATAACATAA	
CCTCACATTAATAATTTTCACTTAATTTTGATATTTTACAATGTATATATTATTTTTTAA	
TAATTATAATAA	
>TR385|c1_g1_i1	len=1240
GGAAAAAAAAAAGAAAGTTAAAAATAACAAGTTTTTAAAAAAAAAAAAAAAAATAAATGA	
TGAAAATTAATTAAATTAACAAAAATTATTCATTTAAATCTTGAAAAAATGCTGATCGAT	
TTTGTATTTTACTGCTTTTCAAATATTTTTCTGGTTGTCTACGTTTTTTTCCTCTCTTTT	
TTTTTCTTGCAGTATTTTTGTTACTGCTATTATTATCATCATCACTTAAATCTTCAAAAT	
AATTTATATTCCAAAATTGTATATAATTTTCATTTGATGATGAACAAGCAATAAGACCAC	
CATCACCAGAATGATCAAGTGATTCAATTGTATTTTTTCTACCATGAACTTGCCCAACAA	
CTCCACGACATCTATTTGGACCAATTCCATATGCCCTGAGAACACCATCATTTTCACCAG	
CAATAAATGTATCATCAGTTATTGGTACAATACAATTTATTGGTGATTTATTTTTATTTA	
CAAAATAATCAACATGTGCACCAAATTTTTCCCACTGAAAAATATACATTCCACCTAAAT	
TATTTGTAGCTACTAATTTTGTGCCATTTTTAAATATTCCAAGAGATGTTAGTAGGCCAT	
CCTTGCCACATTCTTCAGAGTCAATAAGTTGTCTTGTGTTCAAGCTCAATGTTGTTAATA	
TATTTGAATTACTTGCACAAACAAGCCACTCTTTATCATCATTTGTTAGCATTGAATTTA	
CTGAATTTTTTGTAACTTCAACTGAGAATATTGGTGTTGTTGTATTTTCTCTAATGTCCC	
AAAGTTTAACACAGCCATCATCATCACCAGTTGCAAAAAGATTTTCATCAACAATTGTTG	
TTGTATAAATTGGACAATCGTGAGCATTTTCATAAAAACGTTTCCATTTTTCAGTTTCAA	
AATCAACAATAACAATTTGCGTTGACATGTCTGTTGATGTTGAATAAAATGTTTGTCCAT	
CATCAGATATTTGTAAATCACGACAACTATCTTCATGCATTTCCATTGTTGATAATAGTT	
CATTTGATTCATTGTTATAATTATAGCTAATAATATTTCCCTCCATGGTACCAAATAATA	
TTATATTTTTATTTGGATGAAAGCATACTTTGGCTGCTGGTTCATCAAGCTCAATATCTG	
GTGGATGATCACGTTTTAAAATTTGTGATTCTTCAATTTTTTTAACAAGTTCATCTTTTT	
CCTCTTCATCATCATTATCATCATCATCATCATCATCATC	
>TR385|c2_g1_i1	len=540
GTGTTGACAAAAAAAAAAAACATAAATTTATATAAACAAGTACATGTAAAATAAACAATA	
TATATTAAAATGTTGATAAAATTGATAAATCGTGTATTACAAGGTGAAATAAAAAGTGAA	
AAAATACTCGATTGGTTGACGACAGATAATCCTTTGGATATTGTATTTCCGGATGTCGTA	
CAAAATGAATCAACAAGAGTTGAATTTGTCCTCACCTTTCTTGATTATTTACGTGAACAA	
TGCCAAGGAATACTCGAGCCTGGAACAAATGAATCAAATGGCCTTCCTCAAACTCCATCA	
AAAAAAGATAAAATAAATACAATTATTGACAACAATAATGACACATTAAACAAACAAAGT	
GACAAAAATAAAAATTTAGAAAATAGAATGTTAAGACTTGATTTGTCAACTGACAATAAA	
ACAACATTTTTAGATTCTCCAAATCGTCAATATGATAGTTATCAAACTAGTACACCAGTT	
AAAACAATAATTCATCAAAAGAATAAAAGTTTTAATGCATCATCATCATCATCATCATCA	
>TR387|c0_g1_i1	len=565
ACTGCTGGTGATTTTTTAGAGGTAAATATTATATCTTTAATATATTTTTATTAATTATTA	
TGTATTAATAATAATTTATTATCGCTATACAGGTTTATACATCAAATAATTGTTGGGATT	
GTGTTGCAACATGTTTTTTTATTGACTGTGCAAATAATGTTGTTCAATTTATTGAAACAA	
TATATAATATTCTCAAACCTGGTGGAATTTGGATTAATCTTGGTCCATTGTTGTATCACT	
TTAGTGATATGCCAACAGAAGATTCAATAGAACCAAGTTATGAAGTTATTCGTGAAGTCA	
TTCAAGGATTTGGCTTTAAAATTGAGAAAGAAGAGACGAGAGTTCAAACACGATATGCAC	
AAAATGTTAATAGTATGCTTCAGTGTGAATACAACAGTGTTTATTTTGTCTGCAGAAAAT	
TAAATCAAGAACTGATTAACGAGCATCGACATGGCAATGAAAATAATAATGGAACAAAAG	
AACGAGATAATAATTAACTATGACAAAATATATTTAAAAATTATTATCATATATTAATAG	
CTATATAAATCAAACATATGACTGT	
>TR387|c0_g1_i2	len=1579
TTAAAATCTGCCATTTTAAAAATCCGAAGAAATTAATTTCGGAACGCATCCCCAGGTTCC	
CAACACTCCAACAAGAGCATGGACCATGAACAACAAGACTCAAGAGCCGTCAAACAAGAT	
CATTTCGGCACGTGTATTGTTAAAATTCAGTTATTAATTTACCATAACGAAATACACAAT	
CTTTTGACAAGATTAAAATAATTCAATAATAATAAATCGTACTAATAGAATTAAAAAAAA	
AATCAAAACAACATTCAAGAAAATTAAATAAAGTACTAGTTGTTTGTTTTTTTTTTTGTT	
TTCTACCAAAAAATAAAATAACAATGGATTATATGGGTCATGTTTATCAAAATAAAAATA	
AAATGGCAGATACCTACGAAGATGAAGAAGAGAGAAAACATTCTCAAAGAATTGTATCTG	
CTTTTAAATATTACAAACCACATTCTCTACAGAGATTAAAAAAGACTGAGAGTTATTTGT	
TAACTCTGCCTTCTCATCATCTTAAATTGTTGAAAAAATATCGACAACATTTACAAGATA	
TAAGACTGTGTATTGAAAACAATGATGCAATAATAAAACTGATAATAAAAGATGTTTCAC	
ATATTTTTGAAAATGTCAATCCAGCTTGTTCAAATAACGACAGTACATTGAGTCCACGAC	
CAGTATTGGCTGATCAAGAAAAAGTTCAAGCAACAATCAAACAACTTGTAAGAGATTGGA	
GTATTGAAGGTGCTGCTGAACGACAAACTTGTTATCAACCTATTATCGATGAAATAATTG	
AACAATTTTCACCAGATTCATGTGTTTCAAGTGATGTTCAAGTACTTGTTCCTGGTGCTG	
GACTTGGACGATTGGCTTATGAAATTGCTAAACGTGGATACACATGTCAAGGCAATGAAT	
TTTCTTTGTTTATGCTTTTTGCATCACATTTTGTTTTAAACAAATGCAGAGGTATAAATT	
CATATCAAGTTCATCCATGGGTTCATCAATATATGAACAATTTATTAGCTGTTCATCAAA	
CACAAGCTGTTTACTTTCCAGATGTTAATCCAAGTGATTTACCTGAAGATGCACAATTTT	
CAATGACTGCTGGTGATTTTTTAGAGGTTTATACATCAAATAATTGTTGGGATTGTGTTG	
CAACATGTTTTTTTATTGACTGTGCAAATAATGTTGTTCAATTTATTGAAACAATATATA	
ATATTCTCAAACCTGGTGGAATTTGGATTAATCTTGGTCCATTGTTGTATCACTTTAGTG	
ATATGCCAACAGAAGATTCAATAGAACCAAGTTATGAAGTTATTCGTGAAGTCATTCAAG	
GATTTGGCTTTAAAATTGAGAAAGAAGAGACGAGAGTTCAAACACGATATGCACAAAATG	
TTAATAGTATGCTTCAGTGTGAATACAACAGTGTTTATTTTGTCTGCAGAAAATTAAATC	
AAGAACTGATTAACGAGCATCGACATGGCAATGAAAATAATAATGGAACAAAAGAACGAG	
ATAATAATTAACTATGACAAAATATATTTAAAAATTATTATCATATATTAATAGCTATAT	
AAATCAAACATATGACTGT	
>TR387|c0_g2_i1	len=347
AAGGATTTGGCTTTAAAATTGAGGTTTAAACTGCTTTTTTTTAAAATTATATTTAAAAAT	
TTATTAATTATGTGTAATCATTTTGTTTTTTTTTATCTTTCATATCAGAAAGAAGAGACG	
AGAGTTCAAACACGATATGCACAAAATGTTAATAGTATGCTTCAGTGTGAATACAACAGT	
GTTTATTTTGTCTGCAGAAAATTAAATCAAGAACTGATTAACGAGCATCGACATGGCAAT	
GAAAATAATAATGGAACAAAAGAACGAGATAATAATTAACTATGACAAAATATATTTAAA	
AATTATTATCATATATTAATAGCTATATAAATCAAACATATGACTGT	
>TR390|c1_g1_i1	len=1048
GGCCTATATTTTTTTTTTATATAATAATGATTAAACATCAAACGAAAATATTTTTATTAT	
TAATATTTTATTTATTTTTTTATGCTCAAATTAATATAATTGACAGTAGTAACAAATATA	
ATTAAAGTGCTTGTTTAGCTTCAAGTTCTAATTGTGCTTGAATATGATATGGTGTTGGCA	
TTTCATCAAGTACAGCTTGATCATCAGGAAATATTGCTTCTGATTTTTTTTTATAAAAAT	
CTTTATTAACTGGTATTTTAGCTGTTACAGAATTACTCCAATGATGAATTCTACAACGTA	
CTTTAACTTGTTCTCTTTTGTTAACTGTAATTGTAATATAAAATTCTTTATTTTCATAAT	
CATCATTTGGACCAATTATATCACGTTCAGGTAATGTTAAACAATCATCAGTTAAATATA	
TTCCTGCTTTACGAAGTGCTGCTCTAACATGATATTTTTCTAATTTCCAAGGATTATCAT	
ATGACATTGTTACATTGAGTAAATAATTTTTTAATATACTTAATAGTCTTGGTATATATG	
GTGAGCTGTATTTTGTCTTAGCACGATCTTCATTTTCACTATCATATTTAATAATATTTT	
CTGGTGTTGCATAAACACCTAAACCAGGAAGTAAAAGACGATTGTATGCACGTAATGGTG	
GCATTGTAACTCTATCACCTCTATCACCAATACCTTCAACATAACTTGTTAATATAATAT	
CAATTGGTTTTTTTTTTTTAACATCTGTATTTTCAACAAGATCATAAATAAAATGTCGAT	
GTTTTAGACGTTTTGCTCTTCCACCAGTTTTATGCAAAGGAACTGGATTTCTTCTTTGCA	
ATACAAATGTATTTCGTGTTTGTTGTGATAATACTTCAAATGGCAACTGTAACAATCTTG	
TTGCAGTTTTTGATAAAACATTCGTCAACATGTTTACTCGATTCATGATGTTTTTGTTTA	
ATAATTAACTTTATTTATTTATATTTCAAATAATGTTCAGGTAGTTGACAAATAAACAAA	
GTTTAACAATTTATGAAAATTGTGTGTG	
>TR396|c0_g1_i1	len=388
TTAGATACTGGACTTGGTCCACGAATTTGTGGAGTTTTCCTTTTAAGTCCAGGATTATTG	
TAAATGGTACCAATATTATTGATGACATGATTGTAATCAAATTCAGCTTGTGTCTTCAAA	
TGATTTGCCAATTTAGTATCAATGAGATCACATAATTTTTTTCCAAAATGTTCAATAATT	
ATGCAATCTTTTCCAGATTCAAGTTTTAAAGGATATTTTTTTAATGAAGCTAAAGCTTTT	
GACAAACCAATATAATGTTGTGGACTTTTTTCCTTAAGTGCTTCTCTCCATTCTTCAAGC	
CACTCTTCAAATAATTTATTTGGTTGCAATGGAACTTTTTTTATTCTCTTCATTATTTGT	
TTTTTTTTTTTTTTTTTTTTTTTTTTTT	
>TR396|c0_g1_i2	len=520
GTTGGATTAACATGTTGCTGTTGTTGTGGTTGTGGTGGTGCTGTTGGTGCTGGTACTGCT	
CTTGGTGGTGGTGATGGTGATGGTGATAATAAATGTTGATGTTGAATCACTTGTTTGTTG	
TTATTTGATTTTTTAGATACTGGACTTGGTTTACGTGTATGTGGAGTTTTCCTTTTAAGT	
CCAGGATTATTGTAAATGGTACCAATATTATTGATGACATGATTGTAATCAAATTCAGCT	
TGTGTCTTCAAATGATTTGCCAATTTAGTATCAATAAGATCACATAGTTTTTTTCCAAAA	
TGTTCAATAATTATACAATCTTTTCCAGATTCAAGTTTTAAAGGATATTTTTTTAATGAA	
GCTAAAGCTTTTGACAAACCAATATAATGTTGTGGACTTTTTTCCTTAAGTGCTTCTCTC	
CATTCTTCAAGCCACTCTTCAAATAATTTATTTGGTTGCAATGGAACTTTTTTTATTCTC	
TTCATTATTTGTTTTTTTTTTTTTTTTTTTTTTTTTTTTT	
>TR400|c0_g1_i1	len=1456
GTTTTATCGTATCGTTGTAAATGTCATTACCTCAGTCTCACATATCGAGTACACTCTAAA	
AGTGCTCCGAATTTTGTTTATATTTTTGATAATATTGTGTTAAAATGACGAGATTTAGGA	
CACTATGTACCAGTCTTGTGGTCATCAGTCTTGGTGGTGCATCAATTGGTGCTGCAGCAT	
GGAAAAGGGATTCTAAAGAAGAAATGGAAAGTGATGCTGTTAATCAGGATACATTACGAC	
AAGTTACAATTTTAATGAGACACGGAGAAAGAGCACCAGTTGATACATATCCAAAGGATC	
CAAATATCAATGGTACCATGGAACCAAATGGATGGGGACAATTAACAAACAAAGGAAAAG	
AAAATGTATCAAAACAAGGAGCTAATCTTCGACAACGTTATAACAAATTTCTTGGTGATA	
CTTATAGTCCAGATGTATATTGGCTTCAAACAAGTTCAGCAGATAGAACCAAGATGACAG	
GAAGTACATTAAGCTCAACACTTTGGCCACCAAATGATAGACAAAGATTTAATTGGCAAT	
TAAATTGGCAACCAGTTGTTTCTAATTACTGGACAAGACAAAATGATAATCTTTTAATAA	
TATGGAATGCTTGTCCAAAATTAACACAAGAAAGAATGAAACTTGAAACATCAGATGAGC	
TTAAAATTAAAAATGAAGAAAATCAAAAATTATACTCAGAGTTGGCTAAATTAACAGGAA	
AAAATATATCATCACCTGCTGATGTTGGTGATGTTTATGGAACATTAAAATCTGAGGATG	
CAATGGGAATTGAATTACCAGAATGGACAAAAAATTATTATCCAGATAAATTAACTGGTC	
TATCAGCTGATAGTCTTGAAATGAATGTTGGTAATGATATTTTAAAGAGACTAGCTGGTG	
GTCCATTTATAAAAAAAGCTGTTGTAAAAATGCAAGCTAAAGCAAGTGGTAATTTAAAGC	
CAGAAAAACGTAAAATGTTTGCATATATTGCTCATGACAGTACGATTGTCAATGTTCTTG	
TTGCCATGGGAGTTTGGGATGGTCAAGTACCAGATTTTAGTGCAATGATTATCATTGAAT	
TACATGAGGTCAATGGAAATTGGAATGTTCAAGTCTTTGAAAGAAAATCAGTTGATAAAC	
CTATCAAGTCACTCATCATTCCTGGATGTGAACGTGAATGTCCATTAAATAAATTTGCTG	
AACTTATGAAGCCAGTTATGCCTGATAATTATTCTGCAGAATGTAAAGTGTCTGATCCAC	
ATTATGATATTCCTGCTGCTCCACCAGCTTAACTTTTATAATAACTTGAAGTAGCTAACA	
ATTTTATCGTTATAATTATTAATTAATTTTATAAATATTCAATAAATAAATAACAAATTG	
TAAACTTGATTATAATTACAATAAGTAACATGTTATTTTTTTAAATAAATAAATTTGTTT	
TAATAATGAAAAAAAA	
>TR401|c1_g1_i1	len=1076
GGATGAAAACATACTCACACACTGTATAATAATAATAATCATAATTATCATCATCATCAT	
GGAGTTCAAAACAATAACTGATGAAAATAAAAGTAATTGTGAAAATTCTGGTGAGGTTAA	
CAACATGGCAACAACAACAACAAAAAATATTAATGACCAATCTGATGATAAAAAAGATAA	
TAAAGATAATGACAATAATAAATTGGAAAATTCTAAAACAACAACATCACCATCACCATC	
GTCATCATCACCAATATTAGAAACAACATCAAATGATGAAGAATCAAAAAAAGAATGTGT	
AAATTTAAAAATAGTATATTCAAAAACAAAATTAGATATTAATTTTCCAATAGACAGTAC	
TGTTGGTGAATTAAAAGAACATTTGGAAAGAATAATATCAGTACCAAAATCAATGCAAAA	
AGTTATGATAAAAGGTCTTGCTAAAGATGAACAAATATTAAAAAATATTGGTGTTGTTAA	
TAATTCAAAAATCATGATTGTTGGATCAAAGCTAGATGATCTATTAGCAATATCACCACC	
ATCACAACAAGATTTACAAGATGATGCTGCTTCTACAACTAAAGAAGCATTATCAAAACA	
ACAAATACACAAAAAAATATTAGACAAAGGTATACCAGATGATGCTATGCCTGGTATTTT	
ATCAACAAATGATCCACTGCCAGAATATCCATTATCTGGAATGTTAAATAAACGAGGTGG	
TAAAGTTAGACTTACATTTAAACTTGAACAGGATCAACTTTGGATTGGTACAAAAGAACG	
AACAGAAAAAGTTTCAATGACTTCAATCAAGGGTGTCATCAGTGAGCCAATTGCTGAAAA	
ACCACAATATCATATGATGGCAATTCAATTGGGTCCAACTGAGGCATCACAATATTGGAT	
TTACTGGGTACCAGCACAATATGTTAGTGCAATTAAAGATGCCATTCTTGGCAAGTGGGG	
ATATTTTTGATTTAATATTTATTTTTTTTCTAAATTAATAAAAATCAAACTGATACACAA	
ATTATTATTATATTTTTTTTTTTTTAATTTTATGTGTATCAAAAAATTATCGTCAC	
>TR405|c2_g1_i1	len=1821
GTAACTATATAAGGAAAAAAATAAATAAAGAAAAAACTTGTTGACTATGATGGACATAGC	
TAATTTGGGGTAGCTGGACGTGCACATAGTAATGGTGGAGTTGAATTTGGTGTTCGATAA	
GGAGCATGTCTAATGCCACTTGATGAGGGAGATGATCGTCGAGAAATCATTGACACTGGC	
GATTGCCAAGACCATGAAAGACCAGAACATGGAAAAGATGGTGGTGTTAGATAAGGTGAA	
GGTGTACCACCATTTCTACTACCATATAGTAATACTGTGTTAGGTGACAACCAAGGAGTA	
AGTGATTGTTGACTTGTCTCAACTCTTGATTGTTGCTGCTGTTGTTGTTGTTGCTGCTGT	
TGTTGTTGTTGTTGCTGCTGCTGCTGTTGTTGTTGTTGATGGTGATGATAATGATGGTGA	
TTATGTTGATGCTGTTGTACATTTGATGATGTCATGGCAAGATGTTCATAAAGACGAATT	
GAAGGCACTCCACAACGTACTAGCTGCTGATCCATTAATTCCATGGGATCTCTGTCAAAA	
TCTGTGAGACGGGATGAATCCCTAAAACCTTTGGCGAATGGATTGCTGTCAATCTTTAGT	
TTTGTGATTAATTGATTTTGATAAGCAGTTACAGCAGTGAAAATTGCTTCAGGAAAAATA	
TATGTTTTATGCTCTTCTTTATTGAGATCTGTTATTCTATGATTTCTTTCATTTTCTTTA	
TCACGTAGTTTGACTAAATGTATCCTTGGTTGATATCGGTGCATTGAGTTGAGAACAATC	
TGTCCATGCTTGTCCATGTCATTATTTGTAAGTTTAACTTTTTCAAATGAAACAACTTGT	
TTACGTAATTGTTCACCAGTAAATGGTGAATCAGGATGATGATAAAGTCTTGCTGGTGCT	
GGTGGATCTGCTTTACCTGCTACTAACCAAGAACTTCTATGATATGCATAACGATATCTT	
TTATCATCAACTGGAACAATATCCATAAGAACAGCATATTGAGCTTCTGGTTTAAGGTCA	
TTAAATGACACTCGACATGTTGGAAACATTCTTCTGCCAGTTTTAGTAATAATCATTTCA	
GTTCCAAGTTCATTAAACTTGTCCCAGAGTTCTTTGGTTTCAAGATGACAGTCAATGTTT	
TTTAATTCATCTGAATTACATGTTGTTCGTCTTTGTTGTTGTGTTTTTTTACTAGTTGTA	
TTACTAATTCTATATTTACGACCAGTAACATTATTAACTGAAGATACCGGACCATCATCA	
GTACTACTACATTCTTCTACATCAACATCAATTTCTTCATCTCCATCATTTGTTGATTTT	
TCAGTTTTTACACTTTCCACTTCAGCTATTTCTTCATCATTAATATCGTCATCATCATCA	
CCATTTAATAATTCTTCTTCTCTAGCAACAACTGATTCTGTTGTAACGATATTAATTGGT	
GAACATCTACCAATACGATAATCAAGACCTGGTGATGCATCATATTCTTTGCATTCTGGA	
GAGTTGTTAGATACATTACTAATACCCTGCAGGTGGTAATGTCCAAACGAAGGACCCCTG	
GGTGCCATGATGGCTGCGATGCTAAAGTCTGTCGCTTTACCCCTTTCCCCTTTAGTAGTC	
ATCTTTTTTTTTTTTTTAATTATTTTATTTACTTTTTTTTTAACAACAATCTCACTGTTC	
AATTATAAACTCAACAAAAGACAAAATTCAATAAAGCTCTATAGTAATGATGCCATAAAA	
CTAAATATTTCTTAGTTAATTTTTGTTTTTTTTTTTTAAAAAAAGTTCACTTGATTTACA	
CTTTTATTTTTTAATGGTTGG	
>TR406|c1_g1_i1	len=1425
TTGTTGTTGTGGTGGTGGTTGTTTAAAAGTTGTTAAATCTGGTGATTTATTAATAATTGT	
TGTTGTTGTTGTTGCTGCTGTTGTTAATGTTGTTGATGATGATGATAATAATGTTGTTGT	
TGTGGTGGTGGTTGTATTATTATGATCATCATCAAAAATAAGTGTATCAGGACGGGGTGG	
AGCAATCATATCTGGTGGTGGTAATGATGCAACACTTGTTACTCCACGTATTGGTGCTGG	
TGGTGGTAGCATTTGTGCATTTTTTGGTGGTAATGGTGGTGTCATTGATACTTGTCGTTC	
TAATGTTAATCTTGGTGCTTCTGTATGTTCTTCAATTTTATCATCAGGACCATTTGGATT	
AATTTCAGATAATTGATTTAATTGTACAATTGATTGAAGTGGTTTTATTTCATCATTATT	
ACCAAATTCATCAGTACGATATTTTTTTAACCACATTGCCCATGGTAATTTTCTACCACT	
AATTCTTTGACTTTCAAATCTTTGGAATAATGCTGTTTGTATGGCAATAACAATTATTGA	
CATGAATATTGATAGTACTTGAACAATAATTGAACTAGTGGATCTTGTGATTAGTCTCTC	
TCTGAAGAGTAGATGAACTTGAAGAATTGCTTGAGGAATTGCTTGAAACCAAGCTTGAAG	
AAAAAAATAGAGTTCAATTGCTGCTGGAGCTGCTGCAATATTGAGTGTTTTAACTCTTTC	
ATTTCCTTTTAAAAATATGGCATCAACAATTACAACAATTTGGCGGCTAAATCTCCATAT	
GGCAAATAATGGAAATGCAATCATTTGACATATTTGTAAAATAAACCATGTAACAACACC	
TCTTAATGTTCTTTGATCTTCAGTCAACCACCAGCCTGGACGTGATACAGTCAATATAAA	
ATATACAATTGCTGGTGCATAAATAAATAAAATTGTACATATTGACCATGTTATATTATT	
TCCACGATAATGCTCATATGCAACAACAGAATCAGCAGCAAAATTTAACATATAAACAAT	
ACAACTTAATAATACTGGTATTAAAAATACCAAATAAATTTGTTCTGTTGATTTTAATGG	
TACTTTCATAAATCTTGTTGGTTTTCTTTCACAAGTTAATTCATAACTTTTCGCCATTGT	
TAATTTAATTTTGATTGTTCAATTAATTATTCAATAACTCCAATTTTTAAACACTATGTA	
GGTATTTATATTTTTTTTACCGAGTCATAAAATTATTGATGATGGACATGTTTTATCACT	
CCAAAAAATATTATCACTGTTCCTCATTTTTTAATAAATATGTCACACAAATAATCTGGT	
CACACCAAGGGGAAAAAAGATGGAACGAGTAGATTGATTAACGTGTAAAAAAGCAGCAGA	
CACACTTGTTATTTTATTTATTTATTAACTAGAATTAAAATTAGA	
>TR406|c2_g1_i1	len=389
TGTACTCAACCAGAACAAATATATAAAAAAATCCAAGCCATAAATTTACAAAAATTGTTG	
TAATATTATAATCTTTTGCATGATAAAATAAATATCCAAGCATTACAATATAATGAGTGC	
CAATAATTCCACCAAGCCAAATTGGATGAAATTCATAGAACAATGCAATTGCAAATATTC	
TTGCTAAAATAAAAAAAAACCACCATATAAATGCTATTAATTTACCAACAGGATCATCTT	
CTTCCATTCCTTTAACTGAATCTTTTCTTTGTGGTACTTTAATATCTCTCCAATGTATTT	
CAGATGTTTGACTATTTGTTTCAATTGTTATTTTATTATTTGTTGGTGTTGTTGTTGTTG	
TTGTTGTTGTTGTTGTGGTGGTGGTTGTT	
>TR409|c2_g1_i1	len=1757
ATTTATTAGATTGAAAAAAAAAAAAAAATTTTAAATAAAAAAAAATGGAATTCAACGAGT	
TAAATTTTCTTTTAACTCATTCATTGTCAGTTCATTCATGCTCTGTTCACTCTGACATTA	
CATACTGTTTCTCGTAATAGTAACAAAATTCTAATAAAAAAAAAAAAAACAATAAAAAAT	
GGCTGAACTAGCAGCTCTTCTTCGTCAGGATATTCCTGAAGGAAGAAGTAATCTTTCTGA	
TAGTCATACAAATTTAGAACGTGTTGCTGAATACTGTGAGGCAAATTATTTTCAAGCTGA	
AAATAAAAGAATAGCACTTGAAGAAACAAAAAATTTTACAACACAATCATTAGCAAGTGT	
TGCATATCAAATAAATACACTTGCATATAATTTTCTTCAATTATTAGATTTACAAACATC	
ACAATTAGCTGAAATGGAAAGTCAAATGAATCATATTGCTCAAACAGTTATGATACATAA	
AGAAAAAGTTGCAAGACGTGAAATTGGTGTATTAACAGCAAATAAAATGACAACAAGACA	
ATATAAAATAATTGCACCAGCAAATCCAGAAAAACCAATAAAATATGTACGTAAAAGTAT	
TGATTATACAACACTTGATGATATTGGTCATGGTGTTAGATGTAGTGGTACACCACGTAG	
TAAACAACGTGGTGGTAGTCAAGGTAGTGTACAAAGTCTTGGTGGTATATCAACTGGTAC	
AAATCATGCTGCTGTTATTGTTGGTCCACCACCAACAACAAAACCACCAACACCACCACA	
ACCAGCAAGAACTGGTACACTTAGTAAAGGTTCAAGAGAATATAGAACACCACCAGTTGT	
TGCACCACCACAAGTACCAAGTCATTATGCACCAAATTATCCATTGGGACATCCAAGACG	
TGAACGTGCACCTGGTTATAGTACACTTCCACTTCATGCTCATACAACTCAACAAGTTGC	
TGGTCATACATCAAATCATAATGCACATAATAACAGTGCAAGTCAACATACATCATCAAC	
ATTACAAATTGGTACTGTACATCCATTACAAAATCATTCACAAATACCACCAGCACCTCC	
AAGTGCTACTGGAAGTACTGGATATCTTCAAGAACAACTCCACACTATGCCACCACCTCC	
ATCTCCATTAGTTGGAATGGGAAGTGATTTGGGTGATTATACGGGTCATCATACACTTCC	
ACATAGATTATCTCATCAAATGAGTCGTGGTAGTGGATCAAATAGTCCACCATTACCACC	
ACCACCACCTCCAGAAGCTGATGAACATTCGCAATTTGGTAGACCACAACAATCAAGTGG	
TGCACTTATGCCAATTGTACCAGATGAAGAAGATCTTCCAGGATGGGTACCCAAAAATTA	
TATTGAAAAAGTTGTTGCAATATATGATTATTATGCAGACAAAGATGATGAACTGAGTTT	
TCAAGAAAGCAGTGTAATTTATGTTTTGAAGAAAAATGATGATGGCTGGTGGGAAGGTGT	
TATGGATGGAATAACTGGTCTTTTTCCTGGAAATTACGTTGAGCCATGTGTCTAAAGGTT	
TTTTAAAAAAAAATTTTATTTTATTTTTATTAATATTTTACATACATGCATTATGTATAT	
TTACAAATACTTATTCAAGAACATGATTGATGCGAATTTAGGTGCCAATGTAAGATGCAT	
CTTTATATTTTTTTTTTTTTTACATTTCTTTTCTAGTATGGAAAAAAAAAAATAAATAAA	
AAAAAAAAAGAATAAAA	
>TR412|c0_g1_i1	len=1292
ATTAAATTGATTTGATAAATAAATTAAAGCTTGATGAAAAATACTTTTGATGTTGACATT	
GCAAATATAAATCTCTTGTTGTATCCCATTGAAAAATTAACATTTATAATTGGCAAATAA	
TCAAGCATATAAACTTTTTTATTGCATGAATTAAAATCCAAATGTTGTAGCTCATTTTGA	
TGATTCAATTTAATAATATGAAGTTCACCTGAATCCAAACCAAGTATCAAAAGATTTGCA	
TGATAAGCAAGACATTTAATAACACCACGAAGTTTCATAAAAATATTATGATAAATAGTC	
CATAAACATCCAGGTATATTGATGCAAATATTATCATTAGCCAAGATAAATTTAACATGA	
TCATAGACATAAATTTTTTTAATTGTTGATTCATTTATAATTTCAGGTAATTGTTCAACT	
TCTTTTAATCCATAATCAAATAAACCAGATTCATAATGAACCTCATAAACACCAACATAA	
TTTTTATCAACTGATGTTATTGATAATATTTTTGTATCACCATAATCTTCAGCTTGAAAA	
TTTTTAATTGTTGCATTTATTGGATAATAATCATCATCAATATATAGCTTATGTTCACCC	
ATTGTTATTTCTTGAAATTGTGATTTTTTAAATTGACAAATTGATGAACCAGAACGTACA	
CCAATTCTATCATCACCACAGCTTGTTGTATACAATGTATCACCACTTGCTACCATAAAA	
GATCCATAGCTAAAATAATTTTTATCTTCTTTTTTTTTATTTAAATCCCAAAATTTTATC	
TTTTCATTTTGACATTGTGATACACCACGAATACCATCATCTGTTTCCCAAAATTCAACC	
TTGATAACACATTCCAAATGATCAGCAATAAAAAATGATTTTTGTAAATTTGATAGATGA	
TAAAAATAAATAAATCCATTCATTGTACCAAGTGCCAAAATTTCACCATGAACAGCCATG	
CAAGAAAATTCATCAGTTTTATTTCCATTTCTATTGTTAATTGATATGACAGCATTAACA	
CAACCATTTGAATAATTTCTTTGCCATAATTTAAAATTTTTATATGTTTTAAACCATATA	
ATTGGTTTTACCATATAATTTTTATCAATCATATCAGTACCACATATTTCTTTGAACAAT	
GAATAAAGTACACCTTTTGGTATTTCAGCAATACACTTGGTCTGCCAGTCTTCATTTTTA	
GCAATTTTTTCAATATTTTTATACCAAAATAAACTGACACGTTTGGATCTTGTTAAATCT	
TCAATACACATATTAGACCAAATCATTTCCCA	
>TR414|c0_g1_i2	len=1041
TGGCTGTGCTTTTTATTCCTAAAAAATTTTAGGGTTTTTTTTTTTTTTATTATAAAATGT	
ATGTGTTGTCCAATATGGGGTCTTCTACAACAATGTCATTCCTACATGATACTGTCATAA	
TTTAAATCTCATAATATATATATATATATTTACTTAAATATTTAATTGACAATAATAAAT	
TCATTGAAAATTTAAAATTAATTTTTTTTGTCTTGTATTTTTTTGACATAGTTGATCCAC	
TTCAAATAGGGAACAACATTTGTGATAACAACAACTCCATTGTTATTATAAAAATCCATA	
TGAGATATAATACCAACAATGCTGTTGCCAATAAATACAGCTGCTCCACGGTCTCTTCTG	
AATAATTCTTTTCCTGATTTGACGATAGCACACAATTGTTTACAATCAAGATTTACACGA	
AGTGATTCTGCACAAGTTTCTGGAGATTTAATAGTCATAGTAACTTTAAGCAAGTCTTGT	
GATGAAATTGAATTAATTCCACTTTTCAGTCCATACATAAATACCGTATCATTTATGTTG	
AGAGGGTTGTTAGATAGTCTCTCATCTTTCATTCTGTTCTGATTTATATTCTTAAAACTA	
TCAACAAGCTTTAACACAGCAATATCTTTTCTTGGAAGTAATTTATTATTTATAGTAAAA	
TTTTTATGGTAAAACATTTCACTAATTTTATATGCTGTTATACTTTTGGTTCGATCATCA	
ACTATTGTAACTGAAATAGTTGATGGATTTCTTAAATAAGTTATTGAGTTGTCAATTAAA	
CAAGAAGCTGATGTTAAAACAAGATTTGTACTGATAGCAACACCATCACAAAAAGCAACA	
TTATTTGAACGAAGTGTTACTCGAGCAGGTATAACATTATTTTGTTTATAATTATATCCT	
TCACCCTTTAATACTCCACGTACACTTTGAATTAATATGCCAAGCGACAAAACAAAAAGC	
AAAAATTCTTTTGCAAGAGTCATTTTAAAAAAACGTTTGTATTTTATTAAAAATAATTTT	
TAACTGTACCAGTTAAACTTG	
>TR415|c1_g3_i2	len=3847
GGCTGGTTGAGTTTGTTGATGTTAAACAATAAAAAATATAAATAATGAACAATAATCATT	
ATACCAATACAAAACACTTAAATTTTCTTATTTATTGTATACTCCATGAAAAGGCAATCT	
TTTCCAGTTTCTGTAAATAAGACATAAATATACAACAGTCTGACCACGAAAAAGAATTGA	
AATACTTTACTAAATTATTAATAATATTTGATTGTATTTGATAATTGAATCACGAAACCG	
TGTGTTAGCAAAATACAAATGGCTTCTTATGAACAAATGTCAATTGTTCAATCAAAGTTT	
ACATCTGGTGAAACAGTTGAAACCACGATGAATGTTTTTTTATTAGAAGGAAGAATAAAA	
GAACCAAGATTATTAACGCTTGTGAAGAAAAGTCAATCACACGCGTTGGTTTTGTTATTA	
ACATCAATAAATCCACCACAATTTTCCAGCGATTTGACAATTGAACGTGTCTTACCAATT	
GATCAAGATCTTAAGTGTGATATCGACCCTGGTGTACAAATGGGAGAAGACCGTGATGTG	
TACCTAAACATTTCAACGAAAAAACAAAAATTAATTTTTGAAATACAGTCTGATACTGTA	
ACGAGATTAAAAGTTTCCGAAATATTTCGTGCTATTGAATCGTATCAAAAAAACAAAAAT	
CCATCATCAAACTATTTTTGGATCCAGAAATTAACTGGAAGTACGAGAAGTTTGGAGCCA	
GCTTATGGTGACGGAAATGACCATGTTGATCTATTGGTGGATTTAGAGTCACCAGATTTA	
GTTGTACCAAGTCGAGGCATAGCAACCGGAAAAATACCAATTGCAGCACGTGAATCGGTA	
GTTCGTTATCAAATGAACTCTAAAAAAGATGACTATACTTTTACCGAGACGTTTAGAATT	
TTCATTGGTACTTGGAACGTGAATGGTCAGCCACCATCAAACGTCGTTCTTGAAGACTGG	
CTAAGCAACGACACTACCCCACCAGATCTATATGCAATTGGATTTCAAGAATTAGACTTA	
AGCAAAGAAGCGTTCTTATTCAATGACACACCCCGTGAAGAAGAGTGGCGTCAAGTTGTC	
AGTAAATCTCTTCACAAAAAAGGAAACTATAAGCAAATTGCTCTTGTTCGTCTGGTCGGT	
ATGATGCTTATCATTTACTCCCAAAACTCTCATTCATATTTCATAAAAAATGTAACAGTT	
GACACTGTTGGAACCGGGATAATGGGTAAACTTGGCAATAAGGGAGGCGTCGCTGTCAGC	
CTTTTGATTCATAACACTTCAATTTGCTTTGTCAATGCTCATCTTGCCGCTCATAATGAA	
GAATATGATCGACGAAATCAAGACTACACAGATATTTGTTCAAGATTATCATTTACAAAT	
GCAACATCACAAAAAAATTTGAAGGATCACGATCAAATATATTGGCTTGGTGATTTAAAT	
TATCGGATAAGTGAAATGGATGTTATTGTTGCTAAACAATACATTACTTCTGATAATTAC	
AAACCGGTACTTCAAAATGATCAACTTGGTCAACAAAAATTGCTTGGTAAAATATTCCAT	
GGTTTTCATGAAGCTGAGATAACATTTAAGCCAACTTACAAATATGATCCAGGCACCGAC	
AATTGGGATTCAAGTGAAAAAAATCGTTCACCAGCATGGTGTGATCGTGTGTTATGGAAA	
GGTGATAATATTACATCAATAGGATATAGAAGTCATCCTGGTTTACGTATATCTGACCAC	
AAGCCGGTCAGTAGTATATTCGATTCGCAAATTCGTGTTATCGACATGATAAAATACCGT	
AAAATTCATGAGGAATTAATGAAAAAACTAGACAAATTGGAAAATGAATTTTTGCCCCAG	
GTCATGGTTGATACGAATGAGATAATATTTGATGTTTTAAAATTTCTCGAACGAAGTTAC	
AAGGAACTCATAATCGCAAATACTGGACAAGTGCCAGTACAGTTTGAATTTATAAAAAAA	
TTAGACAATACTAATTATTGTAAAGACTGGTTGAGTATCAAACCATTTACTGGATTCATA	
AAACCTGGTGAAAAATGTGATGTTCAATTGGAAGTATTTGTTGATAAAAAATCAGCATGT	
AAATTAAATTCTGGTGAGGATACAGTGTATGATATATTGGTGTTGCATCTTGAGGGAGGA	
AAGGATATATTTATAACTGTTACGGGTAATTATGAAAGAAGTTGTTTCGGCTCGTCGATA	
GAAGCATTGGTACATATACCAGTTCCGATTAGGGAAATATCGGTCGGAAGGATCATAGAG	
CTGGAAAATAATAAAAATCCATCAGATGAACCGTATTCCGTACCTAAGGAAATATGGTTG	
TTGGTTGATAGATTGTATCGGCACGGTACAAAAACACCTGGACTCTTTGAAACACCTGGT	
TTACATAGTGAGATCACTGCCCTTCGAGATTGGCTAGATATTGGAAGCCCGGATCCCATG	
CCTGGTAGTGTTCATTCGGTTGCTGAATCATTGCTTTTACTTTTGGAATCAACAGCTGAA	
CCATTAGTACCATATAATTTGCATAGTGTTTGTTTTTCTGCTGCTGTTAATTATATACAA	
TGTAAACAGTTAGTGATGCAATTGCCGGAAATTCGAAGGACAGTTTTTCTCTATATTTCG	
TCATTTTTGCAAGAGCTTTTGAATCATTCTCAAGACAATGGTCTAGACGCAAAAACACTC	
GCAACATTATTTGGCTCAATATTTTTGCGTGATCCACCAAGAAGTCGGGAAGATCGGAGT	
CAAAGAAACCGCACAACACAAGCAGCATTTGACAGAAAAAAAGCGGCTTTCGTTTATCAT	
TTTTTAGTCAATGATCAAAGTGATTTCCTTGGTCGATAAATATATATAGATAAAGTTTTT	
CAACAACCTCGTATTTTACCACGGAAATTAATATGCAATAACAGTTATTAACATGCAGCA	
CTTTGACAAAATCAGTAAGTAAAAAGTGCCAGGATGACAATACTAATTATCAAATTGTAA	
AAGCAAAAATTCCTCAATATCAGTCGTTTAAGTATTTACATGTATATTATTAAAAAACTC	
GAAACTTCTCAAGACAACCTTGTATTTTTATAGTCATTATATCTAATAAACAATTTAAAA	
CACCTCGCAAAGAGAAAGTAATAATCTTGTGAAATCATTGTGCAAAAGTGAAATATAAGG	
TTGATTCCGAGTCGCATTCACATACAAGTATTATGTAGAGCCTTGATGAGCACGTATACT	
GTAACGTTGTATTTTGTTTGAACGGATACAACTATAGTCGTATACGTATAAGTACTTTGC	
AAGCAATGTTTATATCATACAATAATAGAATGTATGCTTAACTATGTTAATTTGTGTGTA	
TCGCTCTTATTTATTATTAATTGTTTTAAAAATGGCAATTTTTTATCACTAACTTTTTTT	
TTCAAAAACCACAAATTGATAATAAATTCAAAATTTTCTACCAAAAAATAAAAATGTGCG	
CATCTTTTCTCATGTATAATAATTTTCGACATTTATTATCTCAGAAAATCCATGGGAAAA	
AAAATTGACACTGTAGATATAATTATTTCATTCAAAAAATAAGATAATGAAAAAAAAATC	
ATATCAGAAATTCAATTCTTCAAAATCAATGTTAATACAGGATTTTTTAAAATTACACTA	
GTCATGTACTCTCAATGAATAAGTGGAGAAAACACTCTTAGGTATCAAAAGTTTATTACA	
AATTAATACATAGTGAAAAAAATATTAAACAAAGAGCATATAGAAATTGTTATGAAACAA	
AATAATTAAATATGTATTGAACTTGCAGAATCACATTTTCAAAAAAAAAAAAAAAAAAAA	
AAAAAAA	
>TR416|c0_g1_i6	len=477
GTCAAGAAGAGTACAGTGCAATGAGAGATCAGTACATGAGAACTGGTGAAGGATTTTTAT	
TAGTTTTTGCAATAAATTTACCAGAAAGTTTTTATGAAATTGAAACGTTTGTTAATCAAA	
TAAAAAGAGTTAAAGATAGAGATAATGTACCAATGGTATTAGTTGGTAATAAGTCTGATT	
TAGAAAAACCATGGACTGTGGATATTATAAAAGCAAAAGAACTTGCATGTCAATATGGTA	
TTCCATTTTTTGTAACATCAGCTAAAACAAAATTTGGTGTTGATGATGCATTTCACACTT	
TGGTGAGAGAAATACGAAAAGAAAGAAACGCAAATAATCCTAGACCACGCCAAGGTCGAT	
GTTCGATTCTTTAACTTATATATTAAGTTTAATTATTTACCGTTAATAAAAAAAAAATAC	
ACAAAAGACAAAAGAAAAATATACAAGATTTACATTTTAAAAAATATTCAAAAGGGG	
>TR417|c0_g2_i3	len=1233
TATGTGTTGAAAATATAAAATATAAAATAAACTTCACTAATTAGATATGTATATTATGTA	
TTTATTTTATTTACCTACTTATTCTTTCAGTTGAAAAAAAAAATAACTATATTTTATCAA	
TATTAAATTTTAGCGCCTTGAGCTCCAATATGGCGCTTTTTGATGGTGAGTCTAGCGCCA	
TCGTGTTAGTCAAGTCTGGCAACACTGTTACTGTCCAAAATAATGAAATTTGTCAACATA	
ATTATATAATCTTCTCACTCATTAACTGTCAAAAGTCAATAGCTTCAATGTTATCGAATA	
ATCTTGCACTGCTTGTTTTCATTTACATTTCAACTGTTGTTATTTGCGTAAGCACTTTTG	
CCAAGTGAAACCTTCACAAAGCATTGAGATAATAAAATACATGAAGATGAATAATGATAT	
CCCGATTATAGCATAAATTTTCATATTTTTCCAAAAAAGAGATCTTGCCAAGTTTCTACT	
CGTTTTTCTGAATGCCATAGAATTTGAACTTAGGTTTTCAGTCTTGTTTACAAGAAGCTC	
TAACCGTTCCCCTCGCATTGCGATATTGTCAATATTTCTAACCATGATATCTTTCAATTC	
GTCCAGTTCACCATGAACTTTCGATATTGTATCAATGTCTTTTGATTCACTGTAATGCTT	
CATTTCATTTGCCAATACTCTTGAAAATTCAGTGTTCATAGCATATGCTAATGCATTTAA	
AGCTCCAGTACCGAACGCAACTTGGAATCTTCTTTTAATTTCATTCAGAAACAAAAACGC	
TCTAGACCGTTGAAAGTCATCGTCTGTTATACACATATAGATTATGCCGTTTTCACAGAT	
ATAATGAAATAAGTACGGCCCTTGTGAATATGTTAATTTGTCGTTGAAAATGTCAATTTG	
TGCAAAAATTTGTTCAGTGACTTCCTCGAAATTTCCAGTGTGCAAGGCATACTTAGCGAG	
AACAGTAGGGCCTCTGGCAACAACACTATACAACAGCGGCATTATAATAGATTTTAGACT	
AAGCTTTGCAATCGAATATTCATAGTTTGTCCAGGAAAACGAGTTACAAAAAACGTTGAT	
TCGACTTGTCAATTTGTTGTTATTCCGAAACTACGACGATTTATATTTTATGCAGATTTA	
TGTAGTAATTACAGTTCCACTTTTTCTCAGGGAAAAAATCATTTCATCATCATGATGGCG	
TTGAAGCAAAAAGACTACATACATATGTACAGG	
>TR418|c0_g1_i1	len=1230
GTCGGTGAAAAAACACTGATATAAAAATACACTTCATTTTTTTTTCTTTTTTTATATGTA	
TTTATGAAATATACATATTTGGTTTTTTTGATTTTTTTTATTTACTTTGATTTTATTCTC	
CAAAAGTGAATTTCTCGATCATTTCCAGCACAAACATATGGCAATTTATGATGCCAACTA	
AGTCCACCATATAATTGCAAATCAGCTGACAACACAACTTGTTTTGTTCTTAAATTTGTG	
ACTTTCAAGATATTATCAGGTCGTCCAATTGTTGCAATGAGATATTCGTTTGATGATAAA	
AATTTAAGAACAGTGCCACCCTCGACATATAAAGTACGAGAATCAAGTGGTCTACTTGGT	
CTTGATACATCCCAAAATATAAGTTCACCAGCAGCGAGACAAGCGACATTTAAAGAATTT	
GGTGACCAATCAGCAGATGACAGTGGAACAATTCCAGCATCAAGAGACATTATCGCCTGA	
TGACTACGAATATTGTACATATGGATCAAACCATTTTTTTCAGCAACAAGTAATTTTCCA	
GATTCCTCACTGTGCCAACAAACACTCATGCCAGGTGAAGTCAAAGAAAATGTTGACAGA	
CATTTTTTTTCATCCTTTATTGTCCACAACTTGCAACTGTGATCATCTGATACTGAAGCA	
AGAAGTTCACCTTCAGACTCATAGGATATGTCGTTGATGTAATCTTTATGTTCACCAAGA	
ATCTCAAGTGTATTTGTATCGTTGAGGTCACTGTTGTAAAGACGAATTTTGAAGTCAGCA	
CCAGCAACACAGAAAGCTAAAATTTTTGGCACGACACTAAGTGATGTTTCTGGACTCCAG	
CTAATCGCATGAACACGTGTGTCATGATGGAAAGTTCTGATTGGAGTGTAAACAATTTCT	
TCTAATGTCTCATCTTCATCGTGAAATTTGACAGTCCCAACTGCAATTTCTTCACTAAAT	
GCAATACATATTAGATTTTGAGACCATTCAAAAGGTGAAAGTTGGACATTATAAATTTGT	
TCTTGGAATGATAATTTTGAAGTTGGTGGACAATGAAGAGCTTCCTCCATTGTTTGTTTT	
TTAATATATGATTTAAAAAAACAATAAAAAATAATATATTTAATATTTATACTATATCGG	
TTGACTTTCTTTTTCTTACTTGTTTATATTAAATTAGTTTGATTGTTTTGAGTGGAGTAT	
TTTTGATACCGGCATAACCTCAAAAAAATG	
>TR424|c0_g1_i2	len=2354
GTGGTCATGAATTAGATGAAATATCGGTGGTTGGTGGGATTGGGGGTGGTGGTGGTGGTG	
GTTGTAGTGGTGCAATAACACCAACAACACCTTGTCACTATTCTGGTAATAAATATGATA	
GTGGTCAGACACTTTACAGTATTGCAACATCAGCACCATCAGGACATACTAGTGGAATTG	
GTGGAAATATTGCTTCATCAGCTGTACGAACAAATTTTGGTGGTGCTGGTTTAAATACAG	
TTGGACGAATAAATGATGGAAAAATTGGTGAAACAAAAAATCGAATTGATGATGATGAAA	
AAATTGGACAAAGATATTATCATCAACATCATCATTATCAACAACAAGGAAGACAAGATC	
AACGTGGTCGACAACCTGAACAACAGATTTATTCTGTTTCACAGAGATATTTTGGATCGT	
CCAGAGACTCACTCAATGCAGCTTATGTTAATCGTGGTGCAAGTGAACTTGATTTAAGTA	
GAAAACCACAAAAAAAAGATCAATTAAAGGGTAAATTAAAATTTCCAAATGTTGTGAGTT	
TAAGTTCATCAAGAGAAACATCACATTTACGTAGTTTAGCATCAACTAATCATCTAAATG	
GCAATACCAGCTGCAACGGTACTGAGACGAGGTACACAGCAGCACAACAACAACAACAAC	
GTGGAAGTCGAGGATATCCTGGACAGATGGGAACACGGGGCTTTCGCACTGGAGCCCCCA	
ATTGGTCGTTCGTCTTCGATCCCGCGGGACGTCTTTGTTACTATTGGTCGATGGTTGTAT	
CACTTGCATTTTTATACAATTTCTGGGTCATCATCTATAGGTTTGCCTTTCAAGAAATCA	
ATGGAGGAACACTACTCGTATGGTTTTGTCTTGACTATTTTTCTGATTTACTGTACGTTG	
TGGATATTGTATTTCATTTTCGTACTGGCTATCTTGAAGATGGTGTCTTACAAACAGATG	
CTGTTAAATTACGTAATCATTACATGAACAGTACGACGTTTTATATTGACTGTTTGTGCC	
TGCTGCCACTTGATTTTTTATATCTATCAATAGGATTTAACAGTATACTACGAAGTTTTA	
GGCTTGTTAAAATATATCGGTTTTGGGCATTTATGGACAGAACTGAACGTCATACAAATT	
ATCCAAATTTATTTCGTTCAACATCATTGATACATTATTTACTAGTAATATTTCATTGGA	
ATGGGTGCCTCTATCATATTATATGTAAAAACAATGGTTTTGGAAGTAAAAATTGGGTAT	
TTAGTGATTCTGAAACGGCAGATGTTGTCAAGCAATATTTACAAAGTTATTACTGGTGTA	
CACTGGCTCTGACAACTATTGGTGATCTTCCAAGACCAAGAAGTAAGGGTGAATATTTGT	
TTGTTATAATTCAGCTGCTTTTTGGACTTTTGCTGTTTGCAACAGTGCTTGGCCATGTTG	
CCAATATTGTCACTTCTGTCAGTGCAGCACGTAAGGAATTTCAAGCTAAACTTGATGGAG	
TCAAAACTTATATGAGAATGCGAAGAGTGCCAAATCATCTTCAAATAAAAGTTATAAAAT	
GGTTTGATTATTTGTGGCTTACACAAAAATGTTCAGATGAAGAAAAAGCTGTTAGTTGTT	
TACCTGACAAACTCAAGGCTGAAATTGCGATCAATGTTCATCTTGATACACTTAGAAGAG	
TTGAAATATTTCAAAATACTGAAGCTGGATTTTTGTGTGAACTTGTTTTACGATTAAGAC	
CAGTTTTATTCTCACCAGGAGATTACATTTGTCGAAAAGGCGAGGTGGGAAAAGAAATGT	
ACATTGTAAATAGAGGTCGTCTTCAAGTTGTTGCTGATAATGGAAAAACTGTACTTGCAA	
CATTGAAAGCTGGTTCTTACTTCGGGGAAATCAGCATTCTCAATATGGGGACCGCAGGTA	
AAGAGTGCGCAAGTGTACGCTCAGTCGGTTATTCCGACCTATTTGTACTGAGTAAAAAGG	
ATATGTGGGATGTGCTGAAGGAGTATCCAGCAGCACGAGTACGTCTTGAGTCAATTGCAG	
TAAAACGACTTGAAAAATATAAAAAAGCACCCTTAGAAAAAGCTGCAATGGGAAGAAGTC	
AAAGTACTCCAGGTCTTGTTGAATCAAGAGGTAGAATACCAATTGAAGACATGTGGATAT	
CACCAACTGAATTACGTACAACACGTTCATTATTTTCACCAAGTCCAAGTCCAATAACTG	
GATCATCATATCATCATGGATTAAGAATTGGTGATAATGATGGTACTGTTGTTGTTGCTA	
GTGGTGGTGGTGGTGGTGGTAGTGGTATTGCAACAACAACAACACCAACAACAGCAGCAA	
CAAGAAGTGCTGAT	
>TR424|c0_g1_i3	len=2111
GTGGTCATGAATTAGATGAAATATCGGTGGTTGGTGGGATTGGGGGTGGTGGTGGTGGTG	
GTTGTAGTGGTGCAATAACACCAACAACACCTTGTCACTATTCTGGTAATAAATATGATA	
GTGGTCAGACACTTTACAGTATTGCAACATCAGCACCATCAGGACATACTAGTGGAATTG	
GTGGAAATATTGCTTCATCAGCTGTACGAACAAATTTTGGTGGTGCTGGTTTAAATACAG	
TTGGACGAATAAATGATGGAAAAATTGGTGAAACAAAAAATCGAATTGATGATGATGAAA	
AAATTGGACAAAGATATTATCATCAACATCATCATTATCAACAACAAGGAAGACAAGATC	
AACGTGGTCGACAACCTGAACAACAGAGATATTTTGGATCGTCCAGAGACTCACTCAATG	
CAGCTTATGTTAATCGTGGTGCAAGTGAACTTGATTTAAGTAGAAAACCACAAAAAAAAG	
ATCAATTAAAGGGTAAATTAAAATTTCCAAATGTTGTGAGTTTAAGTTCATCAAGAGAAA	
CATCACATTTACGTAGTTTAGCATCAACTAATCATCTAAATGGCAATACCAGCTGCAACG	
GTACTGAGACGAGGTACACAGCAGCACAACAACAACAACAACGTGGAAGTCGAGGATATC	
CTGGACAGATGGGAACACGGGGCTTTCGCACTGGAGCCCCCAATTGGTCGTTCGTCTTCG	
ATCCCGCGGGACGTCTTTGTTACTATTGGTCGATGGTTGTATCACTTGCATTTTTATACA	
ATTTCTGGGTCATCATCTATAGGTTTGCCTTTCAAGAAATCAATGGAGGAACACTACTCG	
TATGGTTTTGTCTTGACTATTTTTCTGATTTACTGTACGTTGTGGATATTGTATTTCATT	
TTCGTACTGGCTATCTTGAAGATGGTGTCTTACAAACAGATGCTGTTAAATTACGTAATC	
ATTACATGAACAGTACGACGTTTTATATTGACTGTTTGTGCCTGCTGCCACTTGATTTTT	
TATATCTATCAATAGGATTTAACAGTATACTACGAAGTTTTAGGCTTGTTAAAATATATC	
GGTTTTGGGCATTTATGGACAGAACTGAACGTCATACAAATTATCCAAATTTATTTCGTT	
CAACATCATTGATACATTATTTACTAGTAATATTTCATTGGAATGGGTGCCTCTATCATA	
TTATATGTAAAAACAATGGTTTTGGAAGTAAAAATTGGGTATTTAGTGATTCTGAAACGG	
CAGATGTTGTCAAGCAATATTTACAAAGTTATTACTGGTGTACACTGGCTCTGACAACTA	
TTGGTGATCTTCCAAGACCAAGAAGTAAGGGTGAATATTTGTTTGTTATAATTCAGCTGC	
TTTTTGGACTTTTGCTGTTTGCAACAGTGCTTGGCCATGTTGCCAATATTGTCACTTCTG	
TCAGTGCAGCACGTAAGGAATTTCAAGCTAAACTTGATGGAGTCAAAACTTATATGAGAA	
TGCGAAGAGTGCCAAATCATCTTCAAATAAAAGTTATAAAATGGTTTGATTATTTGTGGC	
TTACACAAAAATGTTCAGATGAAGAAAAAGCTGTTAGTTGTTTACCTGACAAACTCAAGG	
CTGAAATTGCGATCAATGTTCATCTTGATACACTTAGAAGAGTTGAAATATTTCAAAATA	
CTGAAGCTGGATTTTTGTGTGAACTTGTTTTACGATTAAGACCAGTTTTATTCTCACCAG	
GAGATTACATTTGTCGAAAAGGCGAGGTGGGAAAAGAAATGTACATTGTAAATAGAGGTC	
GTCTTCAAGTTGTTGCTGATAATGGAAAAACTGTACTTGCAACATTGAAAGCTGGTTCTT	
ACTTCGGGGAAATCAGCATTCTCAATATGGGGACCGCAGGTAAAGAGTGCGGTAAATATT	
CCAAGTGCAGTCCAGGTGGCCCGTCAGATAGCCAGTGAGCGCTATTTCCCACGCGAAATA	
TTTTTTCATCATATTTCACGTAATATTTAATTTATCACCTCACCATTATTAGACAAAAAA	
AAATAACAAAAAAAATTAAATCATTAAAAAAAAAAAACCATTTAAATAATATCAATTAAA	
ATCTCGGAATG	
>TR424|c0_g1_i4	len=2351
GTGGTCATGAATTAGATGAAATATCGGTGGTTGGTGGGATTGGGGGTGGTGGTGGTGGTG	
GTTGTAGTGGTGCAATAACACCAACAACACCTTGTCACTATTCTGGTAATAAATATGATA	
GTGGTCAGACACTTTACAGTATTGCAACATCAGCACCATCAGGACATACTAGTGGAATTG	
GTGGAAATATTGCTTCATCAGCTGTACGAACAAATTTTGGTGGTGCTGGTTTAAATACAG	
TTGGACGAATAAATGATGGAAAAATTGGTGAAACAAAAAATCGAATTGATGATGATGAAA	
AAATTGGACAAAGATATTATCATCAACATCATCATTATCAACAACAAGGAAGACAAGATC	
AACGTGGTCGACAACCTGAACAACAGAGATATTTTGGATCGTCCAGAGACTCACTCAATG	
CAGCTTATGTTAATCGTGGTGCAAGTGAACTTGATTTAAGTAGAAAACCACAAAAAAAAG	
ATCAATTAAAGGGTAAATTAAAATTTCCAAATGTTGTGAGTTTAAGTTCATCAAGAGAAA	
CATCACATTTACGTAGTTTAGCATCAACTAATCATCTAAATGGCAATACCAGCTGCAACG	
GTACTGAGACGAGGTACACAGCAGCACAACAACAACAACAACGTGGAAGTCGAGGATATC	
CTGGACAGATGGGAACACGGGGCTTTCGCACTGGAGCCCCCAATTGGTCGTTCGTCTTCG	
ATCCCGCGGGACGTCTTTGTTACTATTGGTCGATGGTTGTATCACTTGCATTTTTATACA	
ATTTCTGGGTCATCATCTATAGGTTTGCCTTTCAAGAAATCAATGGAGGAACACTACTCG	
TATGGTTTTGTCTTGACTATTTTTCTGATTTACTGTACGTTGTGGATATTGTATTTCATT	
TTCGTACTGGCTATCTTGAAGATGGTGTCTTACAAACAGATGCTGTTAAATTACGTAATC	
ATTACATGAACAGTACGACGTTTTATATTGACTGTTTGTGCCTGCTGCCACTTGATTTTT	
TATATCTATCAATAGGATTTAACAGTATACTACGAAGTTTTAGGCTTGTTAAAATATATC	
GGTTTTGGGCATTTATGGACAGAACTGAACGTCATACAAATTATCCAAATTTATTTCGTT	
CAACATCATTGATACATTATTTACTAGTAATATTTCATTGGAATGGGTGCCTCTATCATA	
TTATATGTAAAAACAATGGTTTTGGAAGTAAAAATTGGGTATTTAGTGATTCTGAAACGG	
CAGATGTTGTCAAGCAATATTTACAAAGTTATTACTGGTGTACACTGGCTCTGACAACTA	
TTGGTGATCTTCCAAGACCAAGAAGTAAGGGTGAATATTTGTTTGTTATAATTCAGCTGC	
TTTTTGGACTTTTGCTGTTTGCAACAGTGCTTGGCCATGTTGCCAATATTGTCACTTCTG	
TCAGTGCAGCACGTAAGGAATTTCAAGCTAAACTTGATGGAGTCAAAACTTATATGAGAA	
TGCGAAGAGTGCCAAATCATCTTCAAATAAAAGTTATAAAATGGTTTGATTATTTGTGGC	
TTACACAAAAATGTTCAGATGAAGAAAAAGCTGTTAGTTGTTTACCTGACAAACTCAAGG	
CTGAAATTGCGATCAATGTTCATCTTGATACACTTAGAAGAGTTGAAATATTTCAAAATA	
CTGAAGCTGGATTTTTGTGTGAACTTGTTTTACGATTAAGACCAGTTTTATTCTCACCAG	
GAGATTACATTTGTCGAAAAGGCGAGGTGGGAAAAGAAATGTACATTGTAAATAGAGGTC	
GTCTTCAAGTTGTTGCTGATAATGGAAAAACTGTACTTGCAACATTGAAAGCTGGTTCTT	
ACTTCGGGGAAATCAGCATTCTCAATATGGGGACCGCAGGTAAAGAGTGCGGTAATCGCC	
GTACAGCAAGTGTACGCTCAGTCGGTTATTCCGACCTATTTGTACTGAGTAAAAAGGATA	
TGTGGGATGTGCTGAAGGAGTATCCAGCAGCACGAGTACGTCTTGAGTCAATTGCAGTAA	
AACGACTTGAAAAATATAAAAAAGCACCCTTAGAAAAAGCTGCAATGGGAAGAAGTCAAA	
GTACTCCAGGTCTTGTTGAATCAAGAGGTAGAATACCAATTGAAGACATGTGGATATCAC	
CAACTGAATTACGTACAACACGTTCATTATTTTCACCAAGTCCAAGTCCAATAACTGGAT	
CATCATATCATCATGGATTAAGAATTGGTGATAATGATGGTACTGTTGTTGTTGCTAGTG	
GTGGTGGTGGTGGTGGTAGTGGTATTGCAACAACAACAACACCAACAACAGCAGCAACAA	
GAAGTGCTGAT	
>TR427|c0_g1_i1	len=908
TTTGTGTGTTGAAAAACAAAAAAAAAATCAAGGATATTTAAAAATTATCAGAGGAATCAA	
CCAATCACTTTCAGTATGTGCATTTACGACCTCGACAACACCATGTATAACACATTCGTG	
TATTTATATTTTTCATGCAGTAAACATTTTAGTTTCACTTGGACAGCAACAAAGTCAACA	
TAATTGTGTTAAATAAATCAATTAAATTTTAAAAGATTTTATTGTCATTTAATTTAAAAA	
AAAAAACAAAAAAATGACAAATTTAGTAATAATAGGTGTATTAATCTTGACAGTGTGTAA	
TTATGTCAATGGTTTTCCTGATGGATCACCAGTTGATGCATGTGTCAAGGAACGTCCAAA	
TCAACCTTATCATGGAAAATTTCGTTCTCAGCCAATTGACACAAGTCCTTATCAAATATT	
AGCATCATCAACTCAATATTCACCCGGCAAACAAATCAAGGTTGCTATTCGAGGTGACAC	
ATTTAAGGGTTTCTTTATTCAAGCAAGAGATGCTAAAACTAATGAATGGCTTGGTAGATT	
TGCACAGACACCAAATACAAAAGTTCATTCTGAATGTAGTGCAATAACCCATGCGGATCC	
AAAAGACAAAAAAAGAAGCAACACTTGTTTGGAATGCACCAACAACTGGTCAGGGACAAG	
TCTACTTTACTGGAAGTGTCTTAAAAGATTATGCTGTTTTCTGGGCTGATTTGGCATCGA	
AATAAATTCTACTTTAAAAGAATGACAGAAAAAAAAATTATAAAATGAACAAAGCTTTGG	
CTGCATCCAAAAGATAACAGAAAAAGTTTTAGTCGAATTTTTAATGAAAAAAAAAAAAAA	
AAACTTTATTTCTTGTTTTATATAATAAACTAAATATAAATATTATTTTGTTATTCAAAC	
TAGATGAG	
>TR428|c1_g1_i1	len=720
AAAAAATGTTATGAAAAAGTTAAAAACACATATCAAAAAATATTTTTTGATAATTTTTGG	
GTACAAGCTGGTGATTATAAATCTCAAAACATATTACTTAGTGGTCTCATGGTTTTAAAA	
AATCCTCCAGCTGATGATAATTTGCAAAATGTGAAAGTTATATCGTGGAATTATTATTTC	
CACTGCATTTTTATTCGTGTTGAAGTTTGCCAATCGTTTTTATGTCAATTATTACAAATA	
AATAGAGAAAGATTTGCTACTTTGAGAAAAAAACTATTGAATAATGAGCCATTACAAGAT	
AATCGAGGCACACACACACAACACAGTCTAAAATTAACAGATGAAATAAAAGATTTAATT	
AAAAATCACTGTCTATCTCTACCACACTCACAATCTCACTACAGTTCCGAAAAATGTCAA	
TTACTAACTTTTGATCATCCTGATTTAACTCTGACAAATTTATATAAATTATTTATCGAT	
TATTATGCAGCTGTAACTGGTAATGAAGATCCTCCTCTCACAGACACAACTTATTTTAAA	
TATTTTAATCGTAATTTAAATTTTACTTTTATAAAACCTCACACAGACGTGTGCAACTTT	
TGTTATGAGAATGAGGGTAAAAAAGAAGCAAGTAATGAATTAACTGCTCATAAACATAGT	
GTTCAACAGCATAAAGAGTTAAAAAATAGAATGATAAGTGAGGAAAAAGCTCTGTGCATG	
>TR433|c0_g1_i1	len=1652
GCTAATTTATAATGTATTTATATATCATAGAAATAATCATTAGACGTAATCTGGTTTTTG	
AAGATAACGTGTTTCTTTGTCGAATCGTGAAATTGATGCAATATTCATACCAGATAATGC	
AGCATGTTTACGAATTAATTCCAACAGTGATGCATCAATACCTGCTGGTATTTCTTGGCG	
TTGAATAGCATTATCATTAACAAATGTTTCAACGAATTCTCGAGCCATTTTATCACGTTG	
TTTATCTTTTTCTTCTTCATCATCTTTTTTTTGATCCAAACAATTTGACCATAAATCCTT	
TTGAATTCTCGTGTACTTCTTTTGAAGTTTAATTGCTTTGTTTATTTCACTTATGACAGT	
TTGATTAGCTGGTTCCATGTTGAGACTTTTATTTAATTTTGTCAAAGCCTCAGCGTATTC	
ACCCATTTTAATAAGTGCTTTTCCATGATGATAATAAATTTTAGCTGTCTTGTGAGTTGC	
AGCATTACATTCAATGCATGCCAAACGTGGTATGTCTTGAATATTATAACAAATAGCAAG	
ATTTTGTCTACTTTTTGATAATAATTTTTGTGCTTCTTTATCTTGTTCTTCATTTTCAAA	
TTCAGCATCTTCAAGATTATGAATAATACGTTTATAATCTCTAACAGCTTGATTGTATTT	
TTTACGTTTAAAATTATCAGCAGCAATTTTAAATAATGAATTAACTTGAAGTTTAACATT	
AGCATAAGATTTTTTTTCTTGAACAGTAAGATTTTCAAAATTATTTACTGTTCCACTGTC	
CAAGTAATCAATAAGTTGAACAATAAACATAACATCACCACGTGGTGGAATTAATGGTGG	
ACATCCCATTTCTCCATATGCACATGTATAATCAATCCAAAAAATGGCAATTTCACCTTT	
CTTCATGCTTTGAATACCAACATCAAGACCATACAACAACTCAGTACCACCCAAAGTATA	
TCTTTCAGTTGTTCCTCGTGCATGAGTTGAATCATAAGGTTCATCTTGATCCTCAAAATA	
ACCAGAGTACTTGATAATAACAAGAGCTTTTTCTGGTACAACATCACCAGTGCCTTCTTG	
CATTATTTTTTTTTTAATTCTACCATCAGGAGACAAATTGTCAAGCTTTGATTTAACTTT	
TCTAAAATGAAGTCCAAGTGAAATTGAACCTTCACATCCTGCTTCACCACTTTCTTCCAA	
AAATTCATACATATTTATTTCAGCAAGTAAATCATCACCACTGAGATTAACAACTTGGTT	
ATAATTAAATGCATCATCTAGCTCCGGTTCCTCATTACCCATTTCAAATTGAATGCCTTC	
TTTAGACATCAATTCCTTGAGGGTAAATTGATCAAACAATTCCTCGACATTTTCTTTTGA	
CATTTTTAAAGATTAATTTATTAATTAATAATCAAAAAAAAAACTACACTTGAGTTGACA	
ATAAATATATAATTAATTTAATAGATTTTTTTTTGTTAAAAATAGCTTGACAGTTTCAAC	
AAGCCAACAACGACTATGATAATAAAAATGAGTCGACCACTCTGTGACCCAATCGTACGT	
TACAATAATAATAAAAAAAAAAAAACCAAATAAAAACAAAGGATTCTAGGAATCTACAAA	
AACCGTTGATACACACATGCATACATTATGTA	
>TR434|c0_g1_i1	len=254
AAAAAATCTGGAGAAATATTTTCACCAAAAAATAAAAATTAAAATATTCATAATAAATTG	
TAGTTTTTGTTCTTTTTTTTTTTTATGAATATTAGATTGGTAGAATAACAGGATTAGATG	
CAGCTTATCCACTTTATATGCATGCTGGTATGGATGGACATTTAACATCATCTGATGCAA	
TATTTGTTGATGTTATTCATACTGATGGTGGAATACTTGGCTTTCCAAGTCCAATTGGTC	
ATGCTGATTTTTAT	
>TR434|c0_g2_i1	len=1594
AAAAAATCTGGAGAAATATTTTCACCAAAAAATAAAAATTAAAATATTCATAATAAATTG	
TAGTTTTTGTTCTTTTTTTTTTTTATGAATATTAGATTGGTAGAATAACAGGATTAGATG	
CAGCTTATCCACTTTATATGCATGCTGGTATGGATGGACATTTAACATCATCTGATGCAA	
TATTTGTTGATGTTATTCATACTGATGGATCGGAAATATTTACTGATGGTTTTGGTCTTC	
TACGTCCAATTGGACATGTTGATTTTTTTCCAAATGGTTAATATCTATCATGAAAATCAT	
CGTTTTTTTTAATTAATTAATTTTTTATTTGTTGATTTACTTTTAACAATAGTCTTTTCA	
TGATTTTTTTTTTTAATTCTAATTTGCCGTAATGTCAAACATATCAAGTAATCCTTCATT	
TTCACTAAGATTAAAAGGATAGTCAGTTTCACATGGTGGAGGACTTAGGCTAATCAATGG	
TCCAACGAATTCAAGATAATTATCTTCAAGTGAATTTGAATCAGACCTCACAACATCTGT	
ATCACCAAGGATCAATTGAGCTTCTAATAAATCATCATTTTCATTATCATCATCATCTTC	
TTCATCAGCTGCTGCCTCAGCTTTTGACGTACTTCTAGAAGACCTTGATATTTTTCTCTT	
TGGTTTAACTTGATGATCATTTTCTTCATCATCCAATATTCTTTTGATTCCTCTACTATC	
ATTATCAAGTCTCATTTTTGCCATTTTATCATCATATTCATCAGCTAATATTGGCTGTAC	
CATGTAAACTTTAATTTGTCCAGTATTACTTTTAATTAACATTTCATAATTAATATCATC	
ATCATTATCTTTATAAATTTTATTTAAATTTGGTACTGTTAACATTGTGTCTGTTGGTGC	
TTTAATACCAAGTACAAATTCATCATTAAATTGTTTTTTAATATCTTCATATGTTAAATA	
TGACATTTTTTTATTATTAAAATCAGCTTCAATATTTTTAATACTTTGTTGCATCCATTT	
AATATGTGTATCTACTAATTTTTCATGTTCTTCAAGTACACGTATATCATCTTTTAATAT	
TACTAATTTATCACCAACATCTTGAGAATTTACACCTGGTCCAGATGAACCTTTCCATTG	
TATACTATTTTTACTTTTTTTTTCAATTAAACCAATTCCTTCAAGGACATTTGTTATATC	
ATAAATACGACGTTTTTGTCGTACCTCTAACAAATCTGCAGCTACTTTAAGATCTAAAAC	
ACCATGAGTTGCTTTTTGTAATAAATTAACAAAACGTGTTGTCAACAAACCCAATGATTT	
TTCAAATCTACTTTGTTGCATATCAGCCATGTTAATTATTTCTAAATTAAATAAATTATT	
AAAAAACAATACACACACACATACACAACAATATTGTTTAATTGTTATCAGTTATTATTA	
ATTTTTAAAAAAACCATCAACTCAACCAGTGAAAAACTAAACAACAATACTCCATTCCCT	
TCGAAAATTGGCGCACCGATGGAGCTAAAAAAATGCTGCCATCAAACGTCCATCATTAAA	
ACTAAAAAAAAATAATAATAACAACAATGCCGAA	
>TR434|c1_g1_i1	len=259
TGAACTGTAGCAACTTCAAAACTCGATTCACGATTTAAAAATAACAAAAATTCACCAAGA	
TATTCACCAACTTTTATTGTATTATTTGCAGCAATCATATATTTTGGTCCAGCTGCCAAT	
GCTCCCCAACACACAACAATAACATTAACATTTTCATACTTTAAATAAGCTAAAAAATAA	
AAAAAATAACATATATATTTTCATGAAAAATTAACTTAATAAAATAAATAAATTACCATC	
AAGTAAATCACGTATCCAT	
>TR434|c1_g1_i2	len=1088
AAAAAAAAAAAAAAAAAAAAAACAAAAATGTAAATGACTAGCACGAACTTGATTATTTCA	
ACAAATTATAAATTTTTTATTTTGTTAATCAATTGCAAATGGTGATGCTTCATGAGTTGA	
TAAATAAAATTTACCTCGTAATGATGTTGCAGCATATTCTCCCATCAAAACAACTGGATG	
ATGATCACATTTTCCATCTTTATATTTACTCCAATTATTGCAAGTTCTTGCTTTAAAACC	
TGTTACACTGCCAATGCTTTCTGTCATGAATTGATGTGCTCTTGAATGACTGCAGTAAGT	
TGTTGTTGGTGCAAATGAACATCCAGGTTGTGGAAATATTCCATTATTTGGATAAAAATC	
AGCATGACCAATTGGTGCTATTAGTCCAAATCCATGTGCACTTGTATGAATAACATCAAC	
AAATTGTGCATCTGTTGAATCAAGTCTAAAATCTGGATCAATTAAACCATTTGCTGTTTC	
AAACAATGGACCAGCTGGATCAAGACCAGTTATTCTACCAATTTTTCCTTCCAATAATTT	
TCCAGTAATTCCTGCCACATGTGAACCCAAGCTATGACCACTTATGTGAACTGTAGCAAC	
TTCAAAACTCGATTCACGATTTAAAAATAACAAAAATTCACCAAGATATTCACCAACTTT	
TATTGTATTATTTGCAGCAATCATATATTTTGGTCCAGCTGCCAATGCTCCCCAACACAC	
AACAATAACATTAACATTTTCATACTTTAAATAAGCATCAAGTAAATCACGTATCCATGC	
TTCATTCCCAATATCACTAAATCCATGAATGATAAATTTAGTTGGACGACTTTCATTAAA	
ATGTGAAGCATACAATACTTCAGTATTATTTAAAAATAGCTGCTCTTCAATAAATGGATT	
TTCTCTTGTATATAAATTAAATGTTGCTGGTTCTGTAGGTAATTTATTGATTATTTTACC	
TGATGATTTTTCAATGTTATCAAGTGTCTCCTCATCTGGATTTGATTTAACTATGAAAAA	
ATGATGAAATAATTATTAAAATAGCTTTATTATGCTGTTTTTTATTTATGTTAAATATAA	
AATATCAT	
>TR434|c1_g1_i3	len=1155
AAAAAAAAAAAAAAAAAAAAAACAAAAATGTAAATGACTAGCACGAACTTGATTATTTCA	
ACAAATTATAAATTTTTTATTTTGTTAATCAATTGCAAATGGTGATGCTTCATGAGTTGA	
TAAATAAAATTTACCTCGTAATGATGTTGCAGCATATTCTCCCATCAAAACAACTGGATG	
ATGATCACATTTTCCATCTTTATATTTACTCCAATTATTGCAAGTTCTTGCTTTAAAACC	
TGTTACACTGCCAATGCTTTCTGTCATGAATTGATGTGCTCTTGAATGACTGCAGTAAGT	
TGTTGTTGGTGCAAATGAACATCCAGGTTGTGGAAATATTCCATTATTTGGATAAAAATC	
AGCATGACCAATTGGTGCTATTAGTCCAAATCCATGTGCACTTGTATGAATAACATCAAC	
AAATTGTGCATCTGTTGAATCAAGTCTAAAATCTGGATCAATTAAACCATTTGCTGTTTC	
AAACAATGGACCAGCTGGATCAAGACCAGTTATTCTACCAATTTTTCCTTCCAATAATTT	
TCCAGTAATTCCTGCCACATGTGAACCCAAGCTATGACCACTTATGTGAACTGTAGCAAC	
TTCAAAACTCGATTCACGATTTAAAAATAACAAAAATTCACCAAGATATTCACCAACTTT	
TATTGTATTATTTGCAGCAATCATATATTTTGGTCCAGCTGCCAATGCTCCCCAACACAC	
AACAATAACATTAACATTTTCATACTTTAAATAAGCATCAAGTAAATCACGTATCCATGC	
TTCATTCCCAATATCACTAAATCCATGAATGATAAATTTAGTTGGACGACTTTCATTAAA	
ATGTGAAGCATACAATACTTCAGTATTATTTAAAAATAGCTGCTCTTCAATAAATGGATT	
TTCTCTTGTATATAAATTAAATGTTGCTGGTTCTGTAGGTAATTTATTGATTATTTTACC	
TGATGATTTTTCAATGTTATCAAGTGTCTCCTCATCTGGATTTGATTTAACAGATGTTAA	
TAGTAATCCAAAAATTAATACAGATAAATTTATAAACATTTTTAGGGAGAACGTATTGAT	
CATGTCACTTCAAGTTGCACTGGATTACTACTTAATGCAATCGACTGATGATATTCTTTG	
AGACGCCATTCATCA	
>TR434|c2_g1_i2	len=457
GTCATGTAATAAATTTTGATGATAATATATTTTAATGTAGCATCATGATGTAGCCAACAC	
ATGTTGATGATGTTGATGATTGAAGTAGAAAGGTTATTTTTCTGCATAATCATTTAATCA	
TCAAATTTTTCTGCATCCATTTCTCGTTAATATCAACGAGATCTCATTAAAATCAATGAA	
ACTTTTATCCTTACAATATTCCCATCTATTTCCTTGACGATCTTCAAGTGTTAATTTATT	
AAAATATAAATTCAATGAACGTGGTCTTTTTGTTGTAACATCATCCTCATTATCAAATTT	
CGATTGGTACCAAATTTTTCCTTCAATTTCATTTATTTTATCATCAAGAGATCCATAATT	
AACTGCTGATATGTCATGCAATATTGACTGAGCATCATTTCTATCATTTAAACTTGAAAT	
AAAAAATTTTAAAAAAATAAATTGAGGGATGACTGTG	
>TR436|c0_g2_i1	len=1764
TTGATGTTTTTACTGGAGTTTTATTTGGAGTCTTGACTGAAGTTATAGTTGGAGTTTTAG	
GTGTCTTGACAGGAGTTTCAGTTGATGTTTTTACTGGAGTTTTAATTGGAGTCTTGACAA	
TTGAATTTTTAACTTTTTTCATAACTGGACTCTTTACCTTTGTCTTAACTGGAGTATCAA	
CTTTTTTCTCCACTGGAGCCACATGTGGAATCTCAACTTCAGTTTCAACTGGAGTCTCAG	
CTTCAGAGTCAATTGGAGTCTCAACTTCTGTTTCAATTGTAGTCTCAACTGGTGCCTCAG	
ATTTTTTCTCAACTCGTTTCTTTTTTTTCATCTCAATACGTGCCTTCTTTCTTCGTGAAC	
ATGAAGTTTCAAATAGCTTATCTTCAAGTTCCAACAATCTCTTGGCTGCTTTTGTTGGAT	
TTGTTTCAGGATTTTTTCGTGTTGGTAAATCAACTGTTTTAATACCAAGTGGCATTGAAC	
CTTGAGCAATTTCTTTAAATTGATCAATAAGTATTGATATATTTTTACGAGTTTTTGGTG	
TTGAAGATGGATTCATTTTACATTCACTCAATAATTCAACAATTCCATTTGGATCAAATG	
GCAATTGTGGAATTTCAACATCAACTCTACCAGCTCGTGGATCTAAAGGTTTTGATTGTT	
GTTTTTTATCTCTCGTCATATCAACACCCATTATTTCATCATCTAATTCTTCTTCAAGTT	
CATCTTCATCATCATCAACATCATCATCTGATAATTCAACTTTTTCCATAGCATCAATAT	
TACCAGTTGGAAATCCAGCTTTACTCCATGCTTCAAATTTTTCTTTATAATCCATACCAA	
CATCTGACTGGAACATTAAATATCTAAATACTTGTTTTGTTGTATGACGTATTTGACGAT	
TATCATTTTTAATTGCTAAATTAATTGCAAATGGACGTAATAATTCAGCAACAACATTTT	
CTGGTATATCACCCTCAGATACTTTAGCTAATTCTTCACAATATATATCAGTTATATGAA	
ATGACAAACCAAGTGGACATTTTTCATTTAATAATATTTCTTCAAATACTTTTGATACAC	
CATTTATCCAATCCATATCCCATGATTGTTTTTTACAAACATAAAATGTTTGACGAATTA	
TTCTTCTTACTAACATTTGAAATTTATCAAGTCTATACTGATCAATTCCAAACCATTCAG	
TTGATAATGCTTTTAAGGCACATTTTGTATATAAAATTGTCAATTCTTTTGACTCAAAAC	
AATGTACCAATTGGCTAATTGATTCAGCAAGATCTTCTTGAATTAGAGGCTTGTCAGACA	
TCCACATACAATAAAAAAGACCTTTCCATAATCTCATTAAATCCATCTCTGAGAATGCAA	
ATGACGTTTTAGATCTAACTGAAATCCAAACACGTAATTTTTTAAGTGTTTTTTCTCTTC	
TTTTTTTGTCATTACTTGCAAGTGATCTTGCAAATTTAAGATCTTGTGTAACAAGTGTTT	
TATTTTGTTTTTTTTTAACAATATTAACATTTTCCTTTTCATATTTTTTACTTTTTCTTG	
AACCTCTTTTTCTTGATGGGCTCTTTTTTAATAATTTTTTAATTGCCATTTTTATATACT	
TTAAATAAGTAAATAATAACTATTGTTGTATAAAACACAAACACACATACACAATTAAAA	
AATATATTTATCACAATAAATAATTATTATTTATTAATTACTGATGAATAAAAACGTTGC	
GCTTTTTTTTCCGGCTACCACATG	
>TR436|c0_g3_i1	len=759
CAAAATTTTAAAATAGTCATTAAAAATCACTTGTAAAATTTCTATAACAATTTATCAAAT	
CAAAAAAAAAAAAAAATCAAAAATATAAAAAATTTAAATGGTGATTTTATTTGAACTGTT	
TTTTATTAACTTGTTCATTTGCAATACTTAATGTTAGACTTGTAAAATGGATTTCTAGGA	
CTTGAGAATGGACTTGGTTTTAAAACACCAGCTGGTGGTTTTCTATTTTTATCATATGGA	
ATTTGTGGGCTAATTCTTAGCTGACGATCATATTCAGATACATTTTGAGCTGTATTTTTT	
TGTAATACAATTCTAACTTTTTTCTTAGTTGATGAATTTAAATCCATTAATTTAATTGCA	
GACATAATTGGAGTTTTTGTTGGTGAATTACTTGGAGTTTTCAATGTACTTTTAAGTGGT	
GTTACAGTCTTGACTGGAGTTGCAGTTGAAACTTTAACTGAAGTTATAGTTGGAGTTTTG	
CATGGAGTCTTGACAGGAGTTTCAGTTGAATTTTGTACTGTAGTTTTAATTGGAGTCTTG	
ACAGTTGGTTTTTTAGTTGGAGTCTTGACAGTTGGTGTTTTAGTTGGAGTTTTTAATGGA	
GTTTTAACTGGAGTTACAGTTGATGTCTTGACTGATGTTATAGTTGGAGTTTTAGGTGCC	
TTGACAGGAGTTTCAGTTAAAGTTTTTACTGGAGTTTTAATTGGAGTCTTGACTGATGTT	
ATAGTTGGAGTTTTAGGTGTCTTGACAGGAGTTTCAGTT	
>TR437|c2_g1_i1	len=621
ATGATGATGATGATGATGATGATGGTTGTGACATTAAAGCAGCACTTTTTAAAGAACTAC	
TACGTTGTGCTGTTTTAATATTTGTTTTAATAACAACAGTGGGTATTGTTGGGGGTGGAG	
GAGCTGATTTTGTTGGTTCCATGAGTTTTTGTGTTGTTGATTGATGGGAATTTGACAAGG	
GTGTTAATGTAAAACCTTTAAATTGACCAAATAAATTATTGTTGAAACGTTCATCATTGT	
CAGATTTTGGTAATAGACTTGCACACGCAGGATCTTGGGATAAACTTGAATCAATTGTTT	
CAATGTTGCGAGATAATCCATGATGAGGACTGCCCCGTGAACGATCAACTGGTTTGATTG	
TGAAACCGCAGTCAAGTCTGAAAAATTAAAATAAAAGCGGATACTGAAATGAAAAAAAAA	
AACAAGCTAAGGGAGATCTTTTAGGATCGTTATTTAAATTTTTTTTTTTTCCTTCTCATT	
CTTATTTTCATACACACACACACACAGTCAAACATAATAATTTAACAATATGAACATTTA	
TTTGATACAAAAAAATATAATGACAATAAACACATGCTCATGCTCCAAGAAAAAATGAAA	
AAAAAACATCTTTCAAGCTTG	
>TR437|c2_g2_i1	len=3121
ATGATGATGATGATGATGATGATGGTTGTGACATTAAAGCAGCACTTTTTAAAGAACTAC	
TACGTTGTGCTGTTTTAATATTTGTTTTAATAACAACAGTGGGTATTGTTGGGGGTGGAG	
GAGCTGATTTTGTTGGTTCCATGAGTTTTTGTGTTGTTGATTGATGGGAATTTGACAAGG	
GTGTTAATGTAAAACCTTTAAATTGACCAAATAAATTATTGTTGAAACGTTCATCATTGT	
CAGATTTTGGTAATAGACTTGCACACGCAGGATCTTGGGATAAACTTGAATCAATTGTTT	
CAATGTTGCGAGATAATCCATGATGAGGACTGCCCCGTGAACGATCAACTGGTTTGATTG	
TGAAACCGCAGTCAAGTGTTGATATTGCGTCCTTTTTCCATGTTGGTCTTCTAATATTAT	
TATTTTTAATCCACCAAGCAAGATAAAGCAAAATACTCGTTGGTAAAATGCCATAAAATA	
TAATATACATGGTCATAGTAAATGCATTATATTCATTTGGATCTTCAGAAGGACCACTAT	
CATCAGAACCACCATAACCAGATTCAGTACAATAAGGTGGTTTAAAACCTTTATTACAAT	
GACAATGTCCAAGACTATTACACACTCCATTACCACCACAATTATTTGGACAAATATCAC	
CATTATTAATACGAGATCTAAGATTAGCAATTGATATGCATTTTTGATTAACACACATTT	
TTCCTGTAGCACATTTTGAGCCATCTGGTGCAAGACCAGGATCAACTTGATTTAATCCTA	
AATCAACAATAACTGAACGACAAGCAATTATTGAACCACCAGCATTAATAAATGTATGAC	
TTAAATTTGCAACAGATTCCATGCCAAATTCAAGTTTTTCATTATAATGACCACAATGTA	
ACATACCACATAATTTATCATCATCTTCACATTTAGTATATATTGATTCTAATCTATTAA	
AACCACAATTACCATATTTTGTACCTTTTGAATTTGTATCATAACATTGTTTATCAGATG	
ACCATGCTGTTGGTCCCCATAATAATTTACATTGATCAGTATGTGTTTTACATGTACCCT	
GATAACAATATGCTTTTCCATTACTACAATTATCACCATCAATTTTAAATACATCATTTG	
GACAATATTCACTTGATCCAGTACAATATTCGGGTAAATCACATTCATGATTTGATGATC	
TACATTGTGTACCAGCATTTTTAGGTTTACATGTATTTAAATCACAACATTCACCAGTTG	
CACAACTTGCATTTGAATGTAACATACATGTTGTTGCATTACAACATGGATTATCACAAT	
TATCCAATAGACCACAATCACATTGTTCACCAGATTCAACAAAACCATTACCACATATTG	
AACTACCAAATAATTTTTTTGGTTTATTACGAAGACAATAATCCATTCCATGCTCAAATG	
CAAGAGCTAAATATTCCAATGAACATGATGACCAATGAGTTGGACTTTTTGAACCACTTG	
ATGATGCCATAATACATCTATCATCTGGACATTGACAATCATCAGTATCATGTTCCATAC	
CAAAATTATGTCCCATTTCATGTGCAACTGTTGCAGCAACTAAACCAATCACATTTGAAT	
GATCCATTGATACACCACCAGAATATTCATAAGTACAAATTGGTCCCTTGAGTGCTTTAC	
CAACAACACCACCATCAAAATGAACTCGTGTTAACAATTGTGCGTTATCATTTGGCATTG	
ATTTAACAAGTATTTGTCTACGATAACGTAAAAAATTTTGAAGTGTTGTATCACCTTTTT	
GTGATAATGTTATTGCATCAGTTTCAGTCCATACTTCAACACCAACAAGTGCAATAAATA	
TATTAAGCTGTGTATAAAGAGCATTTATAATATTTGCAATGTCTTTACAATGATGATGAA	
CTTTTTTTAAATCTTGGCCCAATGCAATGTATTCTTTTTTGTCAATAACAATAACCAATT	
CGACATAACGAGATTGTTGATTTGCATTGTAAGGACCTCGAACTTCTTCTGCTGCTCTTT	
TACTCCGATGAACCCTAGGATTTACTCGTGGTGTATTGACCTTGTGTGGATTTCCTTCAT	
ATCCACATGTGTGATTTGCTGTTAAATCAGTTTGTTTATAAAGATAATGAGTACTGTTGA	
GTGATTCATTTTCTGATGAATGTATATGATGCATATTTTCACCATCAAAAATAGTACCTC	
GAAGACCACTACATGTTGATACAGCAACCCAAGAATCTGGTATTTCTCTGATACTTCCTT	
TATAATAACAATGTTCCATGTGATCTGGTTTTTCTGTAACACGTTTTCCTTTAACTTGAA	
TTGTGTGTTTATATTGTACTGGTATTAGATCAGTATTTAGTCGAAGATCAAGTATCCTTT	
CAACTCCATCAATAACAATACCAACACTAAGTACATCTGCATGTTCAACATCATTTTGTT	
TCGTTTGTGATATTTCTCGTTTTGTTCGTCCATGAAAAAATCGTGGCTTTACCAAATTGT	
ATGTGCTAAAATCCGGTGAAGGTCCAGTTTGGGATGCTGCTTGGCTATAATGATGTTGAA	
GGAGAATTGTTGAGAGCCACCAAGTTATGACGATGGGTCTCAGCAACAGCACGAGTTCAC	
TGCACTTATTTTGAGCATTTGATACTCGCCAAATATCACTAGCCATATTTTTTTAAATAT	
AATCTAAATAATTAAAAAATATATAATTATTAACAAACAATTTAAGCTTAGTCTTGAATT	
ATTATTTCGTATATCAGAAGATGACAAATGTAAACACTATTTTTTTGTGTCGTATGTTTT	
TTTTATTTATTTAAATAGACACAGACACATTTTGGAGTTGTTTATTTATTTAGTTAAACA	
ATAAAAAACATGTTTATTTTTTATATTTTTAATTTTTTTTGGCTTACAATTTAAGATTTT	
GATACGACGAAGACGTTTTTTTTTTTTTTATTCATTTTTTTGTCAACTATACAATCGCTG	
CCACGGTATCAAAGGAATGTCTCAAGGTGTCTTCAAAAAAAATAATAATAAATAAATAAA	
TAAAAAAGAAGTTACAAAGAAAAAATAATAATACATAATGAAATTTAAAAAAAAAAAAAA	
A	
>TR437|c3_g1_i1	len=2107
GTTGCAATTTTATTTTGTTGTTCAAATTTTTGTTGCAATGTTGCAACACTTGTTTTATTA	
GCTAAATTTAATTTTCCATCATTTTTAATTAATAATTTAACATCATCTTTTGTTGTTATT	
GATTTAACAATATTATTATTAGAAACTGGTGATTTTTTACGTTCATTAAATGTTGATGTT	
TTTGTTAAAATGCTACCTGGTTTTGATGGCATTATTGGAGCTTTATTTAATTTTGTTTTT	
TGATTTTTTTGTTGTTGTAATAATAATTTGCCACTGTTACCAAGTACATCTGGTGATTCT	
GATGTTTTTGGATTTTTTGAACAACTTGAAACAACATCTGGACTATTATTTTTATTTTTA	
AATGTTGTTAAAGGCACATTTTTTGTTATTGAACCAGTTGAATCACGTCGTTCTTTATTA	
CTCTGACTTTTATTTGATTTTAAACTTGTATCAGATCCTTGACGAACTGTTTTTGTTGTT	
ACTATTGTTGTTGGTTGATCAGGTGTCTTCAAAACTTTATCATCTTTCTCATTTTTAATT	
GAATTTTTATTAATATGAGGTGGTGTCTTTGTTCTACTCAATGGTGGTTTTGTTATTGGC	
TCTTTTTTGATAATATTTTGTTTTGATAAAATCAAAGATGATTCTTTTGTTGGACTTTTA	
ATTGTTTTCACTTCATCAACAACTTTTGACAATTCATCATTGTCATTTGTTTTTATGTCT	
TTATCATCTTTTAATTTAACTGATAATTTTTGTGAATTTATTATCAATGATTTTGAAGTT	
TTTGTTGAAGTTAAATTATCTACTGGCTTTTGTACATTTTTTTGATGTACTGATGCAATT	
GATTTATCATTAGCAGTGGCAATTGGTACATTAACAGCTGATGGCAAAAGATATCCAGAG	
CTTGTTTCTGATAAAGCTGAATTTGATTTAACTGATGATGTATTTGAATAAATACTTTCT	
GGTGATTTATAATTATTTGTATTTGCATAATTACCTGATGAATTATTTGTTGGCAAATTA	
TCAATAACTTTTTTATCTTTCTTTTTTTTATCAAGTGTTGATGCTGAATAAATTGAATTA	
AAATTAAGACTTGATAATTCTGATACAATTTCTGATAGTAAACCATCAGAACCTGCTGAT	
GTTTCAACTGGTTTTGGTACTTTGTATTCATTAACTTGGCTAGATGTTGTATTTAATTTT	
GCAGCAGCAGCAGCAGCAATTGGCTCCTCAATAACTGCATAAATATTATCATTTGATGGT	
GATTCTTCTATGATTTTAGTGAGTCCAGAGTCTTGTGCAAGATTCATACAATCATCATAT	
GTATCATCTGTTAATTTTTTAGTTGAAACTTTAACTTGTGGTGTTTGATAGCCAGGTAAT	
CCAGGTATTTTATGTTGATCAATTGTTTTATCAAATGCACCTGGTGGAATTGGTGGTGGT	
GGTGATGTTGGTCTTGTACTTGCTGGTATACTTATTGGTCTTTTATTACCAACTCTCATT	
GATCCAAAACTATGTATTATTGGTCGTTTATTATTTATTCCATGATCTCTCATTGATTGT	
GCTCGCATTAAAACATTTTTACGTTGACAATTTAATATTTCATCAGAGTTTACAATTGGT	
ACAACTGATGATTTTAAATTAATGTCATTTTGTAATATTGGATTTGATATTTTAAGATTT	
TTTAATATATCTTTATCAATTGCTTTTGTTAATTTTTGTTGTGAATTATTACTATTAGCT	
GGTTGTGAAATTGATCTAACAATTCCAGATGGTCTTAGCATAGATGCAATTCTATTTAAT	
GACATGAATTTATTATTATCTTTGTTAATTTTTTTATGATGATGATGATGATGATCATTT	
TCAATGACAATATTATTTGGTTGTGATGATAATGGTATTGATGATGCATTTAATGTTTCT	
GGTGGTCTAACTGGTACTTCAGGTGCTGGTCTTGTTGGTATTTTACCACCAACAATAAGT	
TCCAATGATGTACAAGTTGTAGCAGCAAGAACTGGACTGCTTATTAATGGTCTTGAATTA	
TTTTGATTTAATGATTGTACAATAGCATCATTATTATTTGATGATGATGATGATGATGAT	
GATGATG	
>TR437|c4_g1_i1	len=846
AAAAAAAAGAAAAAGAAGAAAAAGAAAAAGAACGTCTTAAAGAAAAAGAAAAAGATAAAG	
ATAAAGATGATACAAATACAAATACAAATACAAATAATAAATTAATAATTAATGATGATA	
ATAATGATAAACAACAACAAAAAAAAACACGTGGTAGTAGTCGTGAAGAAGATAAAAAAC	
GTGATGATTATGAAAATAAAATTATTGATTTACGTTTAGCAACAAAAGATGAACAAATGA	
TGTTATATTTAGGTAGTGATCGTGCATACAGAAGATATTGGCGTTTTATATCAATACCAG	
GTTTATTTGTTGAAAATGAAGTACAATATTCAAATAAATGTTTACCAGATGGTACACCAT	
ATTTACCAGAATTATTAGATAAAGATGCTGCTGATATATATCTTAAAAATAAATTTGAAG	
ATGAATTAAGTGATAAAGAAAATACATTTAATAAAAATAAAAAAAATAATAAAAATAGTG	
GTGACGGTGGTGGTGGTGGTAAATTATCAACAAATAAAAAAGATGATATAAGACGTAATT	
TAATGGCTTGTACTGATAGTAAAGATTGTCCAGTGCATTGTAAAAGATCTAGTGTAATAT	
GGAGTTTTTTTAGTAATGAAAATGATATTGATAATTTAATACAAAATTTAAATATACGTG	
GTATACGTGAAGGTGAATTAAAAAATAATTTAATCAATGAAATTGATAGTATTAAATCAA	
TTATTAAAAATTGTCCAATATATAAACTTAATCCAGATATATATCCACCAGAAAATTATA	
TTAATAACAATAACAATAATAACAATAATAATGCTAATAAAAATAAAAAAACAAAAATTG	
AAAATA	
>TR439|c0_g2_i1	len=676
GCTAAAATTAATTGTAAAAATACAAATAAACAAAGTTATTAATTTATATATTTTTTAAAT	
AATAAATTTATGCTAACCTGATGTGCTTTGATGCAATTTGAACAATACCAAATTAATTTA	
GGAACATCAATTTGTGTATCTTGTATTGTTGGTGTATGACATTCTTGATGATAAAGTGAA	
TGACAATCACCACACTCAACAAGTCTATTTCTTGCACCAACATCCATTCCTTTACAAACT	
ACACATGTTAAATCATCCTCTAAAATTTCAGCAAGTGGATCATCAATTGCAATCATGTCA	
ACAATTTCATCTGGTGAATTACTTTTACTTGATTTATCTGAATGTTTTGATGAAATTGAA	
CTTTTACTTTTTTTACTACTGCAACTACTATGATCACTCAATACTGGCTCTTCCATTGTG	
TACTTTTTTTGTAATACATTTGATAGCATTTTAGATGCTCCAATTTTTTGTTTAATTTTA	
TCATCAAGAAGAGCTCTCAATTGTTCCAATGTGTCTTTATTTGATGAATGAAGTAATCTA	
AGTCCTTGAATAAAATCAGGATCCAAATCTGATTGTGACATTTTCAATTGAATTTATTTT	
ATGATTACAATTTTTTGTATTTATTAATTATTTTTAAAACAATTCATCAACACAGATGTT	
TTTTTTTGTGTTGACA	
>TR439|c0_g2_i2	len=983
GGATTCTATTATTAATTATTGATATTAAAAGAAAAAAGATTTGATAATTTAACTTGATTA	
ATCTGAAGTATTTGCTTTTGATTTATGACTCGATTTATCACTTGAATTTTTTGATGACGA	
TGAGTATTTTGATGAATTACTTGTCGTACGTTTGTCTTTTGTTTTAGATCTTGTTGATGA	
TGATGAAGATGATGATGATTCTTTTGATCTTCCACCAATGATATTGATAGTTGGTGTTAC	
TTTTTGTGATGTTGATATTGATGAATCACTTGTGTTTGAATGACTTGAAGAACTTTTATG	
TTTATCAGAATGTTTAGAGCTTGATTTTTTAATTTCTTTTTTACTATCAGCTTGTGGTTT	
TGGTGAGCCTTTATCTTTTGGTGGCTGATGTGCTTTGATGCAATTTGAACAATACCAAAT	
TAATTTAGGAACATCAATTTGTGTATCTTGTATTGTTGGTGTATGACATTCTTGATGATA	
AAGTGAATGACAATCACCACACTCAACAAGTCTATTTCTTGCACCAACATCCATTCCTTT	
ACAAACTACACATGTTAAATCATCCTCTAAAATTTCAGCAAGTGGATCATCAATTGCAAT	
CATGTCAACAATTTCATCTGGTGAATTACTTTTACTTGATTTATCTGAATGTTTTGATGA	
AATTGAACTTTTACTTTTTTTACTACTGCAACTACTATGATCACTCAATACTGGCTCTTC	
CATTGTGTACTTTTTTTGTAAGACATTTGATAGCATTTTAGATGCTCCAATTTTTTGTTT	
AATTTTATCATCAAGAAGAGCTCTCAATTGTTCCAATGTGTCTTTATTTGATGAATGAAG	
TAATCTAAGTCCTTGAATAAAATCAGGATCCAAATCTGATTGTGACATTTTCAATTGAAT	
TTATTTTATGATTACAATTTTTTGTATTTATTAATTATTTTTAAAACAATTCATCAACAC	
AGATGTTTTTTTTTGTGTTGACA	
>TR439|c0_g3_i1	len=300
GACGAAAAAAAAAAAAAAAACAAACAAATCCAATGTAAATATTCATCTTTTTTTGTAAGA	
CATTTGATAGCATTTTAGATGCTCCAATTTTTTGTTTAATTTTATCATCAAGAAGAGCTC	
TCAATTGTTCCAATGTGTCTTTATTTGATGAATGAAGTAATCTAAGTCCTTGAATAAAAT	
CAGGATCCAAATCTGATTGTGACATTTTCAATTGAATTTATTTTATGATTACAATTTTTT	
GTATTTATTAATTATTTTTAAAACAATTCATCAACACAGATGTTTTTTTTTGTGTTGACA	
>TR441|c0_g1_i1	len=1392
ATCTTGTTCAAATAATGATGAATCAGCTGAATAAGCATCAATATAATTTTTAGCTTGAAT	
AATATTTTTCCATGTTGATTGTAATGTGTACCATGGATGATCAGTTATAATTGTTTTATT	
ACGATATTTTGGTAATGCATCAATGATAATTGATCCAATATTTGAAAATGGAATTGGTGA	
ACCAAGAATTGTTGATATTGTTGGTACAATATCAATTTGATTAACAATTTTTGATTGTGT	
AAAAGTTGGATTATCATCTTGAAGTTGTTTTTTTGAATAAATAAATAAAGCAGTATCAAT	
TTCATTTGAACTATCACCACCATGATCACCAGATTCAGTCATTCCATGATCACCCATTAC	
AAATAAAACAGTATCATCATTAATAACATCAATTATTTCTTTAATAAGTTCATTTGTTTC	
ATTTAATTTTCTTGTCATTTCTGGATGATTTTGTCCATGTTTATGACCACAATGATCAAC	
ACCAAGTGTATGTGCTATTATTAATGACCAATCTGTTTTTTGTAATTCAAAAAATATTCT	
ATTTTTAACTTCACGATCAACTGTATCTAAATCCCATACATTAAATGACGGTGATGGAAA	
TTGACGTAAAAATTTACCAGGATATAAATTTATCCATGTATCATCACCCATAAATACAAT	
TCCATTATTTTTATTTTGATCAATAATATTATCTTCAGTTATTTCTTCTGATGCAAAATT	
TGATCCAATGTCAATGAATGTTGGTAGTGTACCAGTTGTAAATGCTTTTATTCTTTGCAT	
TGTTGTTGTTGGTGGATCAGCAATACTTTTATATAAACGTGAATTTTTAGGTTGTTTATT	
TAACAGTTCATTGACAATTGGTATTTTATTTAAATGATATGATGATTGATGCTTTGTGTC	
ATTTTGCCATTTTAAAAAATCATATTTTAATGCATCAACTATTAATAGTACAACTCTACC	
TCTTTGCTCAGGACAAATGTTGTCTGAATTTTTTTTATCATTTAAAATATCCTCGATATT	
ACATGTCTTCCAATTACGACAATTTGTACAATTATTTTTTTCATTACGTGATATACGAGT	
TAGAAAAAAACCATTTATAAATAACAATAATCCTGATGACATTAAATATGACATCCATGC	
TAAAAATATTAAATAAGACCACACCTTGTTATTCATTGTTTACACCAAATATTAATTACA	
CTATTGTTTTTTTGAAATTGAAATTTTAACATAAACTTGAGTTTTTAATTGATGATGATG	
ATGATGGTGTTTTTAAATTATTCATTGTTGAGTTTTTGTATGAATATTATTTAACATTAT	
GTATTGTTGAATGAATATTAATTGTCAAAATAGACGTTCGTTGTTGTCGTTTTATTGTTG	
AAGAGGTTGGAT	
>TR442|c0_g1_i1	len=1051
AACTTGTACAATATTAATTATTAATAAATTTTATTCTAATAAATTTAACATGTTTTTATT	
AATTATTGCTTTTCTTGAATTTTATCGATTGTTGGTTGTTTGACTGTAATATTAAGATCA	
GGTCTTGAATCTTCAAGAAGCAACACAGTCAATTCAAAAGAAGCTGTATGTTTAAAATCA	
GTTATAATGAGATTTTTTAAATTTAAATTTCTGTATAAACCTTCTAAGCCTCGTTCAGTA	
AGTTTTTCACAATTAGAAACATCTAAATGATAAATATTTGGACAAATTGCAAGTATTCTT	
TCTAAACACCAATCATCAAAATTTGGATTACCATTGAATGAAACAATTTTAAGTCTATTT	
AGATCTTTAAAATTATCCAAAGCTTCATAGTATAATGGAATTCCACTTGCATCAATTTCT	
TCAACCAACCACAATGGATCATATGTACATGGTAGTTGATCAAAATCTTTAGGCTCAATA	
AATTTAGTGAGTCCTTTACGTCTGATACGACCACCTCTGTGACAAATATAATGTGTTATT	
GCTAAATCTTTACCAAGTGTTGCTTGTCTTTCAGCAATATAACGTTGACTCCATTTGACA	
TATTCAGTTTGTTGATCACGATACCATTTACCAAATTCAGTTGGTTTTGTTGGCATTGAT	
TTTGCATACATTTGATTATCAAATGTTTCAGAAAAATCAAGCATTGATGCCAATGGATCA	
TTTTCTTTTGGTGGTTCTTTTCGCCATTTTTTTAACTCACGTTTAGCTTTTTCTTTATCA	
TTTTCATCATCCTTTTTAAATCTATTTAAATCAGATGGTAAATATGAATATCCACGAATT	
TTTAAATGACATTTTGATGATGATTGTACTATTGATGATATTGATTTACAAATAAACATT	
TTTTTTTGTTGGTTAGATGTTAGGGCATATTATGACAACAACTCCTTGTTTGTTATTTTA	
TTTCAATTATTATTGTAGTTATCCAATGAATTGCTTTTTTGTTCTTTTTTTTTCAATCAA	
AATATTTTTGTTGAATTGGTGTCTTGAAAAT	
>TR443|c0_g1_i1	len=1903
TATTGCAGTCTCCTTTATCAACACCATCAAGATATATTAATAATACAACAACAGCAACAG	
CATCAGCAGCAGTAGGAGGAGGAATAGGAACAACAGCAGCAGGAACAACATCAACACCCA	
TGAGAATTAGTAAATTATCAGATAGTTGTTGTCAAACACCACCACCACTTGCACCACAAG	
CATCAACATCAATTATAAATAATAATAATACATCATTATTATCGTCCTCATCATCATCAA	
TTAAATTACAAACAACAAATCCTAAAAAAATTATAATTAATGAAAAAAAATCAACAACAA	
CGCCATTATCAAATATTGATAATAATAATAGTACATTAAATTCGTTGATATCATCAACAC	
CAACAAGTAGATTAGAAAAACCAACAGCACGTGAAATAGCAGCTATTAGTGGTGTTGGTG	
GTGGTGGTGGTAGTGGTTGTGTTAGTAGTAATTTAACAACATTATCATCAACAAATTACA	
ATACAACAATATCATTAAATTCAATAATTAAAGAATATTTAACAAATCAACATGCATTAT	
GTAAAAATCCAATGGTAACATGTCCACAATTTAATTTACTTGAACCACACAAATGTCCAG	
ATCCAAGAACTAAAAATTCAACACCAATTAATATGTCTGTTAGACTTGGTAGACGACAAT	
TTGGTATGGATAGTAGAAGATTAGATAGAAAACATATTTATAGTCGTTTTTGTCCAGTTA	
AAACATTTAAACCAACTGAAGCTGAAGGAGGTTTTACATATTGTATATTTACACCTTGTC	
AACAATTTTTAATGCTTGGTACACAACCAGGTGATGTTAAAATGTTTAATATACATTCTG	
GTGTTGAAGAAGTAACATATCAATGTCATGAATCATATATTAAATATATGGAAATGAATC	
AAACTGGTGAATTATTATTAACAAATACTGAATGGCGTGCACCATTATCAGCATTATGGT	
CATGTGGTTCATTTTTTGAAATGAGAGTATCATTTGAAAATGAAAGTCATGTTGAATTTA	
GTAAACATCAAGATAAAATTATTGGTACACAACAAGATAAATCAACAATATATGATGTTA	
CAACTGGTGCCTTAATTAAAGAATTAATACCATCAATATCAAATCAATATATTGAAAATA	
GAGCAACATTTAGTATGAATGATGAGCTTGTATTGAGTGATGGTATATTATGGGATGTTA	
ATTCTGGCAAAGAAATACATAAATTTGATAAATTAAATCAAACATTAAATGGTGTTTTTC	
ATCCAAATGGTATTGAAGTTGTATCAAATACTGAAGTATGGGATTTACGTACATTTCATT	
TACTAAACACAGTACCAACATTAGAAAAAATGAATGTATTATTTTCACCAATAAATAATA	
TACTCTATGCAATATCATGTGATGAAGATGGTGATGATGAAACATCATATTTAACATCAT	
TTAAAACATTAGATGCCAATGATTACAGTAGTATTGCAACGTATGACGTTAAAAGAGTTA	
TTCCATCATTGGCTATTAATAAATTTGATACACAAATTGCCATTGTTGAAAATTATGGTA	
CACATGATGGTCCATTGGATTCACATGTTAGAATATATGATGTTGGACGTAAACGAGATG	
ATGATGATGAAGAAGTTGATGAAGATGATGAGGATGATTTAGATGCTAGTGATGATGATG	
GATCAAATTCTGGATCAGATGATAATATCGTTGAAGATGAAGATAATATGAATTTAGGTG	
GTGGAGTTGAGGTCATAGATTTTGATGTTACAGATCAAGATGGGTTAGATAATGCTGAAG	
GTGATGATGATAATGATGATGAAGATGAAGATAATGATGATGATGATGATGACGACGACG	
GCGATGATGATGATGATGATGATGATGATATGGATGAGTGGGG	
>TR446|c0_g1_i1	len=1452
AGGTCTAGAAAAAAAAAAAAAATGATTTTAATAATTTCAATTACCTATACAGAAGTTGGT	
GATAATAAATTCGTCAAATTATCAATAATATTTGTCTGATTATTTTTTTCAATGTCTATT	
TTTTTATTTTCATTTTTATCTGTTTGACTTGACCATGATTTTTTACTTGCCAACATCATG	
ATCATTAAAATTGGTAAATGTAAAAGTGAAAATCTAAATAATTTTCTAGAACTTGAGCTA	
TCTGATTGTTTATAAAATTGCCAAGAAAGATATAAAAAATAAGCATTGAGAGGTGTTGAT	
GCAAGTGCAAACCACCAATTGGTAACATCTAAAACTGGTGCAAGATAAGAAAGACCCATC	
AAAACACCACAATATCTAAAGGCAGTACGTCTACAAAGATCTGGATTTGTAACAGACATC	
ATTCTATAACCAGCACGTGAATAATCTGGTCTTAAATTCCATGATAAAGCATTGAAATGT	
GGAAATTGCCAAGCATACAATATTCCTGACATAATCATTGCACCAGGTGATAAAATATCA	
CCCATACAACCTGCCCAACCCATCAAAGGTGGAATTGCTCCAACAATAGAACCAACCCAA	
GTATTGACTATTGAAACACGTTTTAATGGTGTATAAATTAATGTGTAAAGTATTAAATTT	
ACAGCACCAAGTGCAGCAGTTAAACCATTAACTTGAAAATAAAGTATTGAAAAACCTGCC	
ATTCCTGATAATGCAGCAAATGCAATTGCATGAGCTGGTGTTATATATCCACGAACAAGA	
ACACGATTTTTAGTTCTTGACATTTGTGAATCAAATGGTACTTCAAAAAATTGATTTATT	
GAATTTGCTGTTGCTGATACAAGACCAGTACCAATTGAACACATTAAAAATGTTTGTGGA	
TCAAATGCACCTGGTGCAAGTGCATATCCACCCATTGTTGTTATTACAACTAATGATGTT	
AATCTTATTTTTGATAACATAAGACAATATTTTGTTATTTTTGTACAATCTAATTCAATA	
TTTTTCCATTCTGTTTCAGCTATTTTAGATTTAACTACATTTGGACTAGTTAAAGTTGAT	
GCTAAATTATTATTTATTAATTTATTATTAAATACTGTGTCAGGAGGTAGTAAAACTGAA	
GGTTTCAGTATTTTTAAATTTTTTAACTGGTCTTCTGATGTATCTGATACTGATATCCAT	
GGTTTTTCTTTGATATATTTTTTTTCTTTTGTCAGTGGCATTGATGAATAAACAACTGAT	
GGAATTTTTGTAGGACATTTTATCTGTCTACAGAGTTTTAATGAAGTCAACAAAAGTATC	
ATGTTAGATATTATAAATTCACCTCATCCTGATGAAATTGTAATTGTTTATAATAATCAT	
AACTTTGTAATCCAATAGACTGTCACTTATGTTTGTTTATTATTAACATTCAAAAAAACT	
CGTGTTTTTTTT	
>TR454|c0_g1_i1	len=865
GCAGCTAGCCTAAAAAATAATAAACAAAAAAATAAAATTGTTTACTTGTAATAATTGTTT	
GTTAATTATTAAATTTAATAAAAATGTCAGACGATAATGAAATGGAGGTGAATAACGAGA	
CAACAAATGTTGAAGATAAAGAAGAAAAAAAAACATCTAAAAATCATTTGTTAGTTAATG	
AAAAAAGAAAAAAACGTGGAATTGTTTATTTGTCATCGATACCAAGATTTATGAATGTTA	
CTAAAGTTAGAGAAATATTTTCAGAATATGGAAAAATTGATCGTGTTTATTTACAACTTG	
CTCCAACAGAAATTGAACAAAAAGGAGAAAAAAAAATTAAAAAAAAAAAAAAAGTTGCAT	
CAAAACATTTTACTGAAGGATGGGTAGAATTTGAAAGTAAAAAAATGGCAAAACATGTAG	
CAGCAACACTAAATAATACTCAAATATCATCAAGAAAAAAAAGTAAATTTTACGATGTTA	
TGTGGAACATAAAATATCTTCCAAGATTCAAATGGCTTCACTTGACTGAACGATTGTCCT	
ATGAAAGAGCTGTTCGTAAACAACGTATATCAGCTGAAATTGCACAGGTTAAAAGAGAAG	
TTAATTTCTTTGCTCAAAATATTGAAAGTAGTAAAAAAATTCGTGCCAAGCAACAACAAA	
AAGGTATTGATGAAAATTTCATTGCACCTGAAATTAAACAACGTGATACTGATGATAACA	
TTAGAAAAATGAAAAAACAAATTAACAAAGAAGATACACCATCAGAATTTTTATCATCAT	
TATTTTAAATAAAATATATTAATCAATAATTTTATATTGTTTATCATTTTTTTTTTTATT	
TATTTGAACTTTACCAGTATCAGTG	
>TR455|c0_g3_i2	len=1313
GCAATTCCAGCATCATCAACATTACCACCACCACCTCCACCACCACCACCATTACCACCA	
ACATTTCCACCACCACTTCCACATCCACCAACACCTTGTCCACTTCCAGTACCACTGCTA	
CTTCTCATCGCCCCAGGAATCGAGAGTGTCGACACTGGCTTTCGCAGCGTCTTAACGTAG	
GTGACGGTCTCGGATGTTGCTTCGGTAAGTGCTCTTCGTAGTTTACTGCGACGAGCCTGT	
GATAGTGTACGTGGACAAAGTACAACACCCTGACCACCAGAACCAGCTGATGTTGTTGCA	
CCAGAATTTATCGTTGAAGGTAGATACGCTGTTGTTGTCGTTCCCATTGACGATTTGCAC	
CACCACCAAGGAAACTGTCGAAACTGTCGAATACCGCCATTTATTCTGAGTGAATCAGCA	
GCAATACCGGCTATTCCATCACCTGGTTCACGAAGTTGACGTAGTGATGCACTTGCTGCA	
CCAGAATGCAAAGGACATGTACATCCAGTACAACAACATACTGATGCCTCGGGTTGTGAA	
CTTTGACGTATTATTCTAGTATTTGGTGATGTTGTTACTAATACAGGTGGTGGTGGTGCT	
TGACAAGGACAACATTGATGATTACTTTTTACGCTTTCTCTTGATATGCTACGTGCCAGA	
TGAAATGCTGATGATGGAGCAAGTGATTCTCTTCTATCACATCGACATCTATTATAGGGT	
TGTGATATTTGTCTAGTACGATATAAAGTTGTATTAAGATGACGTGACCAACGTTGTTGA	
TGTTGTTCACCATCAAGACGACAATGTAATTCAATATCTGGTACTGATCTTGTTGATGGA	
TCTTCATTTGTTGCACTTTCTTCTGAACCACCAAGACCAGAACCTGATAATTGTGGTGAT	
GTTACTAAAAATGTTGCACGATCTTGTCGTGTTAATACAGGTTTTCCTTGTGTACTTGTT	
GCAACAACAACTGGTGGTGGTGGTACACGACTAAGTAATGCTGCTGTTTCTTCATTATTT	
CCATAATCACCATTTCCACCATCTTGAGAACTTGCATTACCATTTGTATTCATTGCTTAC	
AACTATTATTTATTTATCTATATTGGTCCTGATTTATCAGTTCCTTCACAGCACCAGTTT	
CTTAAAATAAAGATATATTTCCATGGTCTAGAATAATTAAAATTCTACACTTTTAAATTA	
ATTTTCACAATGTTTTTTTTTTTTTTTAATTTAAATAATCATTACGTTTAATGTCACAAC	
ACAGTAGTAATATCAACCATTGGTCAGACAAAAATAAAATAAAAAAATATAGA	
>TR456|c1_g1_i1	len=1682
GTGAAAAAAAAAATGATCAAAAATTTACAAAAAAATATACTTTTAACAATATAAGTAATT	
TTTTTTTTCATTCAATTATTTGATATAAATTCTAAATTTTATTTCCATAACTGATGTATA	
AAAATAGTAAATTAATTATATATTTATAATTTTGCATCTGGATGTCTTTCCATGATCATA	
CCAACACCCTGTCCACCAGCAGCACAAGCTGCAATAAGACCAAATTGTTGATCTTCTTTG	
ATCATTCTATTGGCTGTATGACAAGCTAATCTAACGCCAGTTGCTGCAAATGGATGACCA	
ATTGAAAGTGAACCACCCCAAGCATTCCATTTTTTTAAATCTGGTACTCCAATTTTAGCA	
CTTTTTTTAAGATATTCTTTAGCAAAATAATCTGAATCTAAAGCTCTTAAATTTGCTAAT	
ATTTGAGCAGCAAATGCTTCATGAACTTCCCAAACACCAATGTCTTTCATTGAGAGTCCA	
GCAATATCCAAAACTTTTGGAATAGCATAAGCTGGTCCAAGAAGAAGTTGATCAATTGGA	
TCCTGTGAAACATAAGTAAAACTTTTCATATATGCTTTTGGCTTAAGTCCTAATTGTTTA	
GCTTTTTCTTCAGTCATAATAAGACCAGCAGAAGCACCATCAGTTAAAAATGAAGCATTT	
GCTGCTGTTATTGTTCCATATGGTTTAACAAATGCTGGTTTTAATTTAGCCAATGATTCT	
GGTGTTGATACACGTATACCATTATCTTTATCAACAACTTTATCTTTTCCTGGTACTTTA	
AATGGTACTAAATCAGATAAATCACCACGTTGTTCAGCTTGTTTAGCAAGTGTATGTGAT	
CTAAGTGCATATTCATCTTGTTCAGCTCTTGTTACACCAAAAGATGCTGCAAGACGATCA	
GATGAGTGTCCCATTATTTCACCAGATGAAAATTCAGCAACACCAGGTACATCAGGAATA	
AAATGTCCAGGTCTAATTGTTGAAAGTATTGATAATGTTTGTCCAAATGATTTTGCTTTT	
GATGCTTTAAGCATTGTACTACGCATTTGACGACTATGTCTTATTGGAATATCAGTCATA	
AATTCAACTCCACCAGCAACAACAACATCAAATGCACCACTTGCTATGAGACCCATACCA	
GTTGTTAATGCAACATTACTACTTATACAAGCCATTGTTACAGTATGAGCTGGTGTACGA	
TCACTATAACCAGCAGCAAGTGCAGCTTCACGTCCAATATTTGATGTTTTAACTTCTTGC	
ATTACAGTACCATACACAACATAATCAATCATTTCTTTTGGAATATTTGTTTTTCTCTGA	
AGATGTAATAATGTATGTGTAGCTAAATCATGTGCCATCAATTTATTGTAATCAGTACCA	
GACAATAAAAATGGTGTTCTAACAGCATCAACAAATACAATTTTTTTTCCTCCTTGATTA	
TCATTTTTTGTTGCATATTGTTTACTTCCAACAACTGTTGATCCTAAGAAACCTTGACGA	
GATATTCCTGGAGACAATTTTAATGCATTTTTTGCAATAAATATCGACATCTTGGATGCT	
GATTAACAAACTTGAAATTGTTGAAAATTGCTTGATATTATCACACACAAGTCACACAAC	
AAGAAACTTTATTTTTTTATTTTTTTTATTAAATCTTGACACACACACACACACATTTAT	
TG	
>TR456|c1_g2_i1	len=989
CCAAGCTGTACTTGCAATTGGTGATAATAATTTTCATAATAACAACAACAATAATAATAT	
TAAATTAAAAAGACCATCATTTGATTCATATTTATCTATACAATATGATCCTTGTACATA	
TTTTTTTACTCGTTATGGCTCGAGTTTTAATCAATTTCCACAAATGAGATGTAATGAAAA	
TCCAGATAAAAGAACTGGTTTATTATTTAATATTGTACATTTACGTAGTATTTTAGAACT	
TGCTAAAAAATTATTAACAAAAGATACACTTAAATATTTGGATGATGAAACACAAAAAAT	
ATATTTATCTGGTCAAATACAAATATTTCCATATCGTTCATACAGTGAAACAATGAATTT	
AGTTATGGTTACATTGTTACGTGAATTATTACAAAATCAAAAAGATTTACCAATACCATT	
TACTGGTGATGTACAAGAATTTGTCAAGGGTCTATTTATATCTGGACAAACTGAATTACA	
TTCATTACAACATGATGCCAGTGAGAGAGAAGATTATGATACAAATTATCGTACAGTAAA	
TAGATTCAAGGTCAATGTTATGGCTAATTCAGCATGTGTTGATTTACTTGTATGGGCAAT	
TGGTGATGAAACTGGTGCTGATAGTCTTTGCAGTCGTTTAACAGAAAAAATAAATTCAAA	
TCATGGACCAAAATTGGTATTGGCACATATGCCATTGTTGATGGTTTGTTTAGAGGGTCT	
TGGTAAACTTGCTCAAAAATTTCCAAATATTGCAATAACATCAACATATAATCTTCGTGA	
TTTTTTAATGAATCCATCACCAATACTTGTTAAATTATATGCACAAATATGTGAAAAAAA	
AAATGATCAAAAAGATAATCAATTTCGTGCAACTGTTGAAGGAAAAGAAATATTAAATAT	
TATAAAACTTACAACAACAATGACAACAACAACAACATCATCATCATCAACACCACATTC	
ACCAGCACAAATGGCATTTGAAAAATTAC	
>TR459|c0_g1_i1	len=2769
AGTTATTATTTTTTATAAACATATAATTATAAAAAAAAATTACTGTGCTATTTATTAAAA	
AAATACTTTTAAATCACAAAAAAGTAACCTGTTGATCTGTCTGTCAAAGCGTCATATTGT	
AAAATATTTTCAAAATGAGTGAAGCAACATCACCTTTGAGAAATAACAGACAAATGGATG	
CTCCAACATCACCAGCTCCAGAAATGGATGAACCATTTGAAGATGAAAGTCTTCTTGGTA	
ATGAAAATTCTCAGGATGATGCTATACGAGAAGAAGAGGAAGATGGTGAAGAGTTATTTG	
GTGATAATATGGAAGCTGATTATCGTCCAATGTCAGCACTTGATCGTTATGATCAAAATT	
TATTGGATGATGAAGAATATTCAGAATTATCACAGTCTGATCGTAATGCTGCTGAGGCTG	
CAATGCGTAAACGTGATCGTGGTACTTATCGTGATGATCGTGATTTACTTTATGAGGATA	
GTGATGAAGATGATACAACTGTACAAAAACGTCGTCGTGCTGAAAAAGCAGCAACTGGTG	
ATATTGAAGAAGCTGAAATGATTGAATCAATTGAAAATCTTGAAGATACAAAAGGTTATT	
CTGTTAAAGAATGGGTATCAATGCTTGGTCCAAGAACAGAAATATCAAATAGATTTAAAA	
ATTTTTTAAGAACTTATACTGATGGCAAGGGTTATTGTTTATACAAAGAAAGAATTCGTC	
ATATGTGTGAAAGTAATCAATCAAGTTTTGTCGTTGAATTTCCAATTTTAGCTAGAAAAG	
AACATGTATTGGCATATTTTTTACCAGAAGCACCGTTTCAAATGCTTGAAATATTTGATG	
CTGTTGCTAAAGAACTTGTACTTGCAATATTTCCAAGTTATGAAAGAGTAACAAGTGAAA	
TACATGTAAGAATATCAGAATTACCATTAATTGAAGAACTTCGTACATTTAGAAAATTAC	
ATTTAAATCAACTTGTTAGAACACTTGGTGTTGTAACAGCAACAACTGGTGTATTACCAC	
AATTATCTGTTGTTAAATATGACTGTTCAAAATGTGGTTATGTACTTGGTCCATTTGTAC	
AATCACAAAATTCAGAAGTTAAACCTGGTTCATGTCCAGAATGTCAAAGTATTGGTCCAT	
TTATAATTAATATGGAACAAACAATATATCGTAATTATCAAAAAATAACAATTCAAGAAT	
CACCAGGTAGAATACCAGCTGGTAGAATACCAAGAAGTAAAGATTGTATATTATTATCAG	
ATTTATGTGATCATTGTAAACCAGGTGATGAAGTTGATGTTACAGCAATTTATACAAATA	
GTTATGATGGTTCATTAAATACAGAACAAGGTTTTCCAGTATTTTCAACAGTATTATTAG	
CAAATCATTTATTTGTTAAAGATGCTAAAGAAGTTGTTGAATCATTATCTGAAGAAGATG	
TTAGTGCTATACTTAAATTAAGTCAAGATCATCGTATTGCTGATAGAATTGTTGCAAGTA	
TTGCTCCATCAATATATGGACATGATAATATTAAACGTGCATTGGCATTATCAATATTTG	
GTGGTGAAGCTAAAAATCCAGGTAATAAACATAAAGTACGTGGTGATATTAATGTATTAT	
TATGTGGTGATCCTGGTACAGCAAAATCACAATTTTTAAAATATACTGAAAAAATTGCAC	
CAAGAGCTGTATTTACAACTGGTCAAGGTGCATCAGCTGTTGGTTTAACAGCATATGTTA	
GAAAATCACCAACAACACGTGAATGGACACTTGAAGCTGGTGCATTAGTACTTGCTGATC	
ATGGTGTTTGTTTAATTGATGAATTTGATAAAATGAATGATGCTGATCGTACATCAATTC	
ATGAAGCTATGGAACAACAAAGTATATCAATATCAAAAGCTGGTATTGTAACATCATTAC	
ATGCAAGATGTGCTGTTATTGCTGCATCAAATCCAATTGGTGGACGTTATGATCCAAGTA	
TGACATTTGCTGAAAATGTTGATTTATCAGAACCAATATTATCACGTTTTGATATTATTT	
GTATTGTTAAAGATGAAGTTGATCCAATGCAAGATAGACATCTTGCTAAATTTGTTGTTA	
ATTCACATATAATGCATCATCCAACAAATCAAAATCATACATTACCAGATGGTCTTGTTG	
AAAATAATGCAACCGAAGATTTATCTATACCACAAGATTTATTAAAAAAATATATTGTAT	
ATTCAAAACAAAATATTCATCCACAATTAAATAATTTAGATCAAGATAAAATTGCTAAAT	
TATACAGTCAGCTGAGACAAGAAAGTTTATCAACTGGAAGTTTACCAATAACTGTTAGAC	
ATATTGAAAGTATTATTAGAATGTCAGAAGCATCAGCTAAAATGCATCTTCGTGATCATG	
TTAGAGAGGATGATGTTAATCTTGCTATTAGAATGGTACTTGATAGTTTTGTTGATACAC	
AAAAATATTCAATTATGAAAAATATGAGAACTACATTTCAGAAATTTTTATCATACAAAA	
AAGATCACAGTGAATTATTATATTATATTTTACGTCAAATAACAATTGATACATTGGCAT	
TTCAAAAATCATTACATGGTAATAGAGTTACGACTATTGAAATTATGGAACGTGATCTTG	
TTGATAAAGCAAGACAAATTGATATTCATAATTTAGCATCATTTTATCAAAGTCAAATAT	
TTTTAAAAAATAATTTTGTTTATGATTCAAGAAGAAAGGTTATTATTCAAACATTACCAG	
AAAATACTG	
>TR460|c1_g1_i1	len=925
TATGTAATTAAATTAGTATTTTTTTATTTAAATAAAATTACTTTTTTCAATTGTTTTTCA	
TGTTTTTTTAAATAATTTTAATTTTATCGTTGTGATGAAATGGAGGAAGATTAAAGATTC	
TTGCTGATCCAAGTAAAACCAATGCTCCAGCAATTGAAAACATCATTGTTTTTCCAGGTA	
TCTTATTGAATTTTTTTGAGTGATATGAAACATAAATACCAGCACCAATAAGTCCACTTC	
CACTGACAAGTCGACAGGACAAACAATCTCTGTTTCTGTTTGTAATAACTGATTGTAATG	
TCATATTGATTATTTATGCTTGAACAAATAATTTATCAATATTAATTTGTTGCTCGATTC	
AAAGTTTAGGTTAAAAATCGTTGATTGTATTTTATCCAATTGTTCCAACACAAAAAAAAA	
AACAACTAAACAAGAAATTTTTACTACTAGCGACACTAAAATACTATGTCGGCGATTTAA	
AAATCAACTTTATAATTTTTCAGGTGATTACCTGATTACCTGGCCCAATTAATGATTGAA	
TTTAATACATAGTAATTTGTAACTTATAAATATAATTAAAAATTTTCTTGCAACATTGCC	
TAGTGCAAATTAATGTTGGTCCAGGTTGTTCATAAGTCATTTATAAATTTGTGATATCTA	
TTTCTCAATTGGAGATTTACTTCTTATAGCTTTATTACTCTTGTGCTTTCATGTTTGCCT	
AATAGAACGCTCAAAAAAAACGCATATCCAAGCTAAGGTTTAGTAAACTGAACACACAGC	
AAACTGTACACACAGTAAACTGAACACCCATAACGCCATAACGTTGCTGAAGTTTCTTGC	
AGTTTCTTGTTTGCCTGATACAATATTTGTGTCTCTAATCAAACTGAACACATAAATTTC	
TAAGAGAAAAAAAAATTTCGAAAAC	
>TR460|c1_g1_i2	len=833
GTAATTGAGTATGATTAATTTATTAAAGACAATGATATATTGATATTATTACCTCCAGCA	
ATTGAAAACATCATTGTTTTTCCAGGTATCTTATTGAATTTTTTTGAGTGATATGAAACA	
TAAATACCAGCACCAATAAGTCCACTTCCACTGACAAGTCGACAGGACAAACAATCTCTG	
TTTCTGTTTGTAATAACTGATTGTAATGTCATATTGATTATTTATGCTTGAACAAATAAT	
TTATCAATATTAATTTGTTGCTCGATTCAAAGTTTAGGTTAAAAATCGTTGATTGTATTT	
TATCCAATTGTTCCAACACAAAAAAAAAAACAACTAAACAAGAAATTTTTACTACTAGCG	
ACACTAAAATACTATGTCGGCGATTTAAAAATCAACTTTATAATTTTTCAGGTGATTACC	
TGATTACCTGGCCCAATTAATGATTGAATTTAATACATAGTAATTTGTAACTTATAAATA	
TAATTAAAAATTTTCTTGCAACATTGCCTAGTGCAAATTAATGTTGGTCCAGGTTGTTCA	
TAAGTCATTTATAAATTTGTGATATCTATTTCTCAATTGGAGATTTACTTCTTATAGCTT	
TATTACTCTTGTGCTTTCATGTTTGCCTAATAGAACGCTCAAAAAAAACGCATATCCAAG	
CTAAGGTTTAGTAAACTGAACACACAGCAAACTGTACACACAGTAAACTGAACACCCATA	
ACGCCATAACGTTGCTGAAGTTTCTTGCAGTTTCTTGTTTGCCTGATACAATATTTGTGT	
CTCTAATCAAACTGAACACATAAATTTCTAAGAGAAAAAAAAATTTCGAAAAC	
>TR462|c1_g1_i1	len=944
ATTTGTAATATTTCATCAAGTTGTGTATCAATTTCATCTTCTTCTTCTTCTTCATCTTTT	
TGTTCATTTTGTTCATCAATTTGATGTGTATTTTGTTTTTGACTTAACATTAAAAATGCT	
TCTTCCAATGATTCACAATTACATTTTTCTAATAATTTATCAGGTGATGTTTCAGATAAT	
AATTTACCATTTCTTAATAAACCAATAATATCAGATTGTTTAGCTTCTTCAATATAATGA	
GTTGTTATTACAATTGTTGTACCATTTGTTTTAGTTAAATTAACTAAAAATTGCCATATT	
TTATCACGTATAACTGGATCTAATCCAACAGTTGGTTCATCAAGTATCAATAATTCTGGT	
TCATGTAATAATGCACATGCAAATGATATTCTTCTTTGTTGTCCACCTGACATTTGTTTA	
ATCAATCTATTTTTTGGTGGTAATTGTAGTAGATTTGATAGAAATATATATTTTTCTTTA	
ATATCACAATCTTTCATACCATTTATACGACCAAAATAATAAAGTGCATCAAGTGTTGAA	
AATTCTTGTACCAATGATATATCCTGTGGCATATAACCAATTTTTGGTCCTGGTACTGAT	
GAATTTATTGTTCCTGGTTGTCCACCAAGTACCCAAACTTTACCAGCATCTAATTTACAA	
ATTCCAACAATACAAGATAGTAATGTTGATTTTCCAGAGCCACTAGCACCCAAAAGACCA	
TAAATTGTTCCTCTGGTGATATTCATATCAAGATTGTTGAGAATCATTGGTCCATTACCA	
TATCTTTTTTTGGCATTTTTAACGACAATTGCTTCTGGTTGAGGCAGCATTTTTGCTCCT	
CTTTATTTTTTTACAATTTTTATATTATAAACCTTGCTTTGAATATTTATTTATTTTTTA	
TTTTTAGTTTTATCATCAAGTAATATATATTTACACTGTCGGAT	
>TR463|c0_g1_i1	len=1131
GCTCCCTGAAATTTTAATCGAATATTGATTAATTTTTTTAACAATTTACAGTTTATTTTT	
TTATTATATTATTATAAAGTACACCATTGTTGACTATTGAATTTTATTATTTTATTTGTC	
CTTTTTTTCTGGTTCAGCTTGCTTGGTTTTCTCTTCTTTTAATTCACCAGCATCAATTGA	
TGATTTATTATCATCATCAGCAGCAGCAGAATCACTTTCACTAGCTAAATTAATAAATTC	
TGAAAATGATGTTGGTATTTTAATTGTTGGAAATTCAGGCCAAGATATTTCAAGTTGTTT	
TTCATCACCAGGTTTTACACCATAAATAAAATTATAACCAATGTTTATATAATGTTTTGA	
AGCAACAAGTGTATCTTGAGTTTTTTTTGGATAACAAATACTGGCTGCAGCTAAAATACC	
AGTTGTTGTGTAAATTACCTTTTTAAATTTACCACCTCGTAGACTAAAAATTAATCCAGC	
TAATCCACCAATTCCTACAGCTCCAATACGTGGTAACATATTATTCTCTTCTCTCAAATA	
ATCAAGTAAAAGTGAACTATGCTCCATGCTTGTATTTAATTTATCTTTGACTGTGTCAGT	
TATATGTTTGTATTCAGTAATAACATTTTGAATATTTTTACGTACACTTCCAAATCCTTG	
TTCAATATAAATTGTTGCTTCAAATTGATTAACATCTTTACATGGAAGTTCTTTTGATGT	
TACATTGTGTACATAAATTGGTAATTCTGATGGTCGTATTAATATTTTATTAGCAGCAGC	
AGCATTATCATTATCAATTTGATGATGATGATGATTACTACATTCAATTGGTTTTTCTGG	
TGGTGTTGGAGTTGATTTTATTACTGGAACAGTTGCACATAAACCTCCAGGCATCAAAAA	
TTTTTTAAATATCTGTAACCCTTGCATTTTGACAGCTGTTTTTATTGACAATACAAAATT	
TAATATAGGTATAATAAAAATTAGATTGATTGGCAAATTAAAAGTTTTTAATTCTGTTTG	
TTAATCCTCAATTTAAATATATATATTTATTTTATACAATAACTATTGATGACAGTGATT	
ATAATATAACATGATGTGTATGGAAAAATTGATAATTTTGCTATTTAGTAG	
>TR464|c0_g1_i1	len=709
CAGTATGTACCTTCAAGGCACGTCCTGCCTCCTTAACTTCAAGTCCAGCACTTGCCATTC	
CTTTGTGAATTTAGCTGAGTTATTATGCAAATTTATCAACTCCATTTAGCAAAGTTTGAA	
TCAGTAACAGTCTCTGGAGATATTGGCCACAATGAAGGTGGTAAATTTGGATGATTTTGT	
AATTCACTTGGTATATTCCATATTGAATGATTGATTTCATCATTATCATTACCGGTTACC	
AAAGAATCCTGAAAGTACTCGTTGATAATTTCATGTGGATCTGGACATTCAGCTAATTTT	
TGTGCTTTCAAATGATATTTCCATGAAACCATTTGTTGTAATTGCCAAATCATTTGTGGA	
TTATAATGTGAAAATCTACAATTATTACCAAATAGACAATCTTCACCATTCATCAATTTT	
CTACATGGTGTTTTTCCAAATTCTTCTTTTAGAATTTCTTCAGGATCTTTAAGTTGTCGA	
TAATGTTCAGCATGATTAATTGAATGTTGTAAACTAGATAAATGTTTTTTTCTTGCTCCA	
GCTTCATCTTTGAATGATCTGTCACAATAATCACAGTAATATATTTTACCCATTATTAGA	
TTTTTATTATTAATCACCAATAAATAATATGTTAATAAAAAATTATTAATTTTTTGATAT	
ATAGAATGACTATAACTTTGACTGTTTTTTAATTGATGTCATAGATTCA	
>TR466|c1_g1_i1	len=1292
ATTAAAAAAAGGAAAAAAAAAAAGAAAAAAAAACATGACAAGTATCAGTGAGACAAGCTC	
TATGCCAAAAACAAAAAAACCATCAGATAGTGCCTTTAAACAACAACGTCTTCCAGCATG	
GCAACCAATATTGACAGCAGGCACCGTTTTACCAACATTTTTTTTAATTGGTCTTGCATT	
TATACCACTTGGAATTGGTCTATTACATTATACAAGTAAAGTCAAAGAATTTCCTTATGA	
TTATACAAATTGTACAAATAAAAATAATACACCATGTTCAGAAGTTATTGCCAATAAATC	
AAATGGTGAAGAAATATGTCAATGTGATATACTAATTAATTTACCTGAATTTGATGGAAA	
TGTATTTATATATTATGGTTTAACAAATTTTTATCAAAATCATCGTAGATATGTTAAATC	
AAGAGATGACTATCAATTATTGGGTAAATTAAGTAATATTGTATCAAGTGATTGTGAGCC	
ATTTGCATATGATGATAATAATAAACCAATAGCACCATGTGGAGCTATTGCAAATTCATT	
ATTTAGTGATAAAATAAGTCTTTATTATATTGATGATAAAAATAATAAAGAAATTGAAGT	
ACCACTTATTAAAACTGGCATTGCTTGGCCATCTGATAAAAATATTAAATTTAAAAATCC	
ACAAGGATCATTGCAAGAAGCATTTAAAGGTTTTTCAAGGCCAAAAAATTGGACAAAAAA	
TATATGGGAATTAGATATTGATGATGAATCAAATAATGGATTTCAAAATGAAGATTTAAT	
TGTCTGGATGAGAACAGCTGCATTGCCAACATTTAGAAAACTTTATCGTCTTGTTAATCA	
TACTGAAGGCACACCATTTTCTCAGGGTTTGAGAAAAGGCTCTTATCGTCTACTTATTGA	
TTACACATACAGAGTTACTGAATTTGAAGGAACAAAAAGAGTAATAATCAGTACAACTTC	
ATTACTTGGTGGTAAAAATAATTTTCTTGGAATAGCATATATTGTTGTTGGATGTGTTTG	
CATTGTTTTGGGTATTGTTCTTTTGATAATACACATCAAATGTTCAAAAAGTGTAAATGA	
AATGATAAATGTTAATCAAAATACACCTTATCAATAAATAAAAATTACACATATTATGTA	
CACACAAGTCAATGGATAAGCATCAGACTAAAAAATAAAATTATTTATATTATAATATAT	
AGCACCAATTTAAAAACAATATTTTTTTGTCACAATTATTATAATTAATAATATTGTATT	
GCTGTTTCTTATTGTTGATATTGTAACTCTAC	
>TR466|c3_g1_i1	len=554
AAAAAAAAAAAAAAAAAAAAAAAAGAAAATAAATAAAGTTCAAGTGAGAATATAACAAAA	
AAAGTAAACATCTGTTATACTAGACCAGACTAGAAATGTTGTGGTATCAAAGATATGAGT	
AAAGTACTTTTCAAGTATTGAAAATATATATTGAGAGTCAACGTCAACATCCTGTTTCGC	
CTGTTGCAAAGAATCACATTTATAACATTAAGATGACATAGAATGGATTGGGTGGCGCTA	
GGACGGCGTACCGGTGGTAGAAAAATAAATTCAAATCTATCACCAAAATATTCGCTGTCT	
TTCGCCCCCCTTGCAAGTTCTTTAATACTAACAATATTACTTGTTTTAACTGTAACACTG	
ACTCTTGCAACAATTGTTCATGCTGGAGACATTTTCGAGGAAGGCAAGTCTGACAAGGAA	
ATCCTGGACAACTTGCTGCTGTCAACCCGTTATGATAAGCGTCTTTTACCACCGGTCCAA	
GGTACACTGCAGCCCCCACCCCATACTCGTCAAGATGATTACATTCCATACGATCATCAT	
AATCATCATCATCA	
>TR466|c3_g2_i1	len=518
AAAAAAAAAAAAAAAAAAAAAAAAGAAAATAAATAAAGTTCAAGTGAGAATATAACAAAA	
AAAGTAAACATCTGTTATACTAGACCAGACTAGAAATGTTGTGGTATCAAAGATATGAGT	
AAAGTACTTTTCAAGTATTGAAAATATATATTGAGAGTCAACGTCAACATCCTGTTTCGC	
CTGTTGCAAAGAATCACATTTATAACATTAAGATGACATAGAATGGATTGGGTGGCGCTA	
GGACGGCGTACCGGTGGTAGAAAAATAAATTCAAATCTATCACCAAAATATTCGCTGTCT	
TTCGCCCCCCTTGCAAGTTCTTTAATACTAACAATATTACTTGTTTTAACTGTAACACTG	
ACTCTTGCAACAATTGTTCATGCTGGAGACATTTTCGAGGAAGGCAAGTCTGACAAGGAA	
ATCCTGGACAACTTGCTGCTGTCAACCCGTTATGATAAGCGTCTTTTACCACCGGTCCAA	
GGTACCTTGACTGTCAACGTAAGCGTATTGTTGTTGAG	
>TR466|c3_g3_i1	len=584
AAAAAAAAAAAAAAAAAAAAAAAAGAAAATAAATAAAGTTCAAGTGAGAATATAACAAAA	
AAAGTAAACATCTGTTATACTAGACCAGACTAGAAATGTTGTGGTATCAAAGATATGAGT	
AAAGTACTTTTCAAGTATTGAAAATATATATTGAGAGTCAACGTCAACATCCTGTTTCGC	
CTGTTGCAAAGAATCACATTTATAACATTAAGATGACATAGAATGGATTGGGTGGCGCTA	
GGACGGCGTACCGGTGGTAGAAAAATAAATTCAAATCTATCACCAAAATATTCGCTGTCT	
TTCGCCCCCCTTGCAAGTTCTTTAATACTAACAATATTACTTGTTTTAACTGTAACACTG	
ACTCTTGCAACAATTGTTCATGCTGGAGACATTTTCGAGGAAGGCAAGTCTGACAAGGAA	
ATCCTGGACAACTTGCTGCTGTCAACCCGTTATGATAAGCGTCTTTTACCACCGGTCCAA	
GATGCTGATTTTTGCTGTGGAATGCGATCACCTGGCGATGCATCAATTCTGTCAAATCAA	
CCATCATCATCTTCATCATCTTCATCATCTTCATCATCTTCATC	
>TR466|c5_g1_i1	len=919
GTCATTAATTTTATCTTCATCACTTTCATCACTTTTTAAATCATCCTGATTATTTTCTTC	
ATCATCTTCATCATCATCATTATCTGTATCATCATCACGTGTATTTTTACGACTTGTTTT	
ATTTTTTTTATCATTTTTCTTTGATTTAATTGCTTTATTTGATTTTTTCTTTTGACGTTT	
ACGTGAATTTTGTACAATTGCAGGTGATGATGATCTTCTTGTTGGTCTTGATGTTGTTAC	
TTTTGATGATACATTTATACAATCATCACCAGATAAATCAGAATCAAGATAACGATCAAC	
AGCACGATCAAATATTTCACTAAGTGTTACAGCCATTTCTGTATATTCATTATCAGAACC	
ATTATATTGACGACAATTATCAACAATAAGACGAAAGTCACGTTTAAATTGATTAATATT	
TTTATATGAACCACCTTCAAGTTTTTCTTCCATTGTTGTTAAATCCATTGGTTTTTTAAC	
AACACTATAATATTTTGGTGCATATTCTTCTTCAACTGGATCAACAAATGGCCATGCATC	
TTCATGATCTTTAAGACTTTCTAATACTTTATGCATACCAACACGTCTTTCTTCTTCTTC	
AATACCAAATGTATATGGATATGATGTTGTATATGTACTTTTAATTTGTTTTTTAGTACC	
TTTTTTATCAGAAATATTATCTGTATCATGTGTTGTATCAATGACAATTTGTCCAACAGC	
TGATGCCAATGAATTATTTGTTTGTCTACCTTTTTTTTGTGGCTGTTGTTTTTGTTGTGT	
AGATGATGATGATGATAATGGTACATCATCATCATCACCACTATCACTATCACTATCATT	
TTTATTTTTATTAATTTTTTTATTATTATTTTTATTTATTTTTGATTTTATTTTACCACG	
TACCATATTGATATTTTTT	
>TR466|c7_g1_i1	len=1217
GACCAGTTTATAATTAATTTTTCTTGAAAAATTCATTCTTTTCTTCCTTTTTTTTTTTTT	
TTAATAATTATTTATTTTTAGAATGAGGCTTGTTGGAAAAGACCAGTCTAGATCATCTTG	
ACGTTCGTTTTAATTTTAATTTTAATTTTATTTTGAATCCAGTTCTTCTCAAATTTTTTG	
TATTAATTTTTTAAATTTTCCTTGCACGTCTAGTGTGCGTGTGCAAAGGGTCTGAGTGGA	
TGTCTGCTCCATAAATAATTGCGTTTAACTGGGCTGAGATAGCTGTCCCTGAGATAGAAA	
GGACTGCTCAATTGGGCATAACTTGGTATGTATGGTGCATATGATGGATACCACCATGGA	
TCCCTGTTGAATGAGCTGATTGGTGCTGTTGGACTTGGCTCCAATAAATCAAAGAAATTC	
TTCCTTCCAAGAAGTGATGGAAATGATGAAAATGGACTATCCAACACCTTTCCGTGTATA	
TCAAACAGCGGTTTTGTTGTCAGGGCGGGACTCTTGTGACGAGATAATAGGGATGATTGA	
GATGGATACGATCTGTCGATGTCAGCCAATCGGTCCAAGTGATCATTCCATGCCTTATCC	
GCATCAAAAGATTTCGCGGAGGTGAAGCGCTCAACTGGCTTGTATTGATGAGGATACAGT	
TGTCTTGGTGAAGAGCCATAGATTTCCCGATGGACTGGCAAGTATCTGTATCCAGGTACA	
TTGATGCGATCAGATGCATGTAGTGGATTTTCATAAATTGATTTTCCATATGGCCATGAT	
GTTGATGAACGTAATTCAGGAAAATCACTGAATAAACCTCTTGGTCTGTGGGTGTGTTCA	
GGTGCCCTCATGTCATCGGTACCCTTGAGGGCACGAACATAACTCTGCCAAAATTTAGCC	
TTCTTGGTGATTGGCTCATTGCGCCCAATCATGGCGAGGTTACTTCTGAATCTTGCATCC	
ATTTTTCGTTAATAATTTATATTTTTTTTTATTTCGAATTTTATTTTTTTTTAAGTCAGA	
CGGTTACAACCAAAATCCTACCGCGTATACTCGTTCGCTAGTTTCGGATGACCGTTCGGT	
TCGAGGGTTGAATCTAACACTGGGCGTGAGCCGCCAAAAATCGCGAACAAGTATATTCTC	
GTAGTGTCAACTAATGGCGCCCTCATGTGGATAGATCTTTAAATATACTCGCGACATTTA	
TGGCAAGTCGCGTTATT	
>TR466|c7_g1_i2	len=1296
GACCAGTTTATAATTAATTTTTCTTGAAAAATTCATTCTTTTCTTCCTTTTTTTTTTTTT	
TTAATAATTATTTATTTTTAGAATGAGGCTTGTTGGAAAAGACCAGTCTAGATCATCTTG	
ACGTTCGTTTTAATTTTAATTTTAATTTTATTTTGAATCCAGTTCTTCTCAAATTTTTTG	
TATTAATTTTTTAAATTTTCCTTGCACGTCTAGTGTGCGTGTGTTTGGGTTTTAATAATT	
GTAGTTTGGGCTATTAAAGTGAAATCTTGGAACGGGCTGCGAATAGTAATAGTAATTTTG	
TCCAAAGGGTCTGAGTGGATGTCTGCTCCATAAATAATTGCGTTTAACTGGGCTGAGATA	
GCTGTCCCTGAGATAGAAAGGACTGCTCAATTGGGCATAACTTGGTATGTATGGTGCATA	
TGATGGATACCACCATGGATCCCTGTTGAATGAGCTGATTGGTGCTGTTGGACTTGGCTC	
CAATAAATCAAAGAAATTCTTCCTTCCAAGAAGTGATGGAAATGATGAAAATGGACTATC	
CAACACCTTTCCGTGTATATCAAACAGCGGTTTTGTTGTCAGGGCGGGACTCTTGTGACG	
AGATAATAGGGATGATTGAGATGGATACGATCTGTCGATGTCAGCCAATCGGTCCAAGTG	
ATCATTCCATGCCTTATCCGCATCAAAAGATTTCGCGGAGGTGAAGCGCTCAACTGGCTT	
GTATTGATGAGGATACAGTTGTCTTGGTGAAGAGCCATAGATTTCCCGATGGACTGGCAA	
GTATCTGTATCCAGGTACATTGATGCGATCAGATGCATGTAGTGGATTTTCATAAATTGA	
TTTTCCATATGGCCATGATGTTGATGAACGTAATTCAGGAAAATCACTGAATAAACCTCT	
TGGTCTGTGGGTGTGTTCAGGTGCCCTCATGTCATCGGTACCCTTGAGGGCACGAACATA	
ACTCTGCCAAAATTTAGCCTTCTTGGTGATTGGCTCATTGCGCCCAATCATGGCGAGGTT	
ACTTCTGAATCTTGCATCCATTTTTCGTTAATAATTTATATTTTTTTTTATTTCGAATTT	
TATTTTTTTTTAAGTCAGACGGTTACAACCAAAATCCTACCGCGTATACTCGTTCGCTAG	
TTTCGGATGACCGTTCGGTTCGAGGGTTGAATCTAACACTGGGCGTGAGCCGCCAAAAAT	
CGCGAACAAGTATATTCTCGTAGTGTCAACTAATGGCGCCCTCATGTGGATAGATCTTTA	
AATATACTCGCGACATTTATGGCAAGTCGCGTTATT	
>TR466|c7_g1_i3	len=1298
GACCAGTTTATAATTAATTTTTCTTGAAAAATTCATTCTTTTCTTCCTTTTTTTTTTTTT	
TTAATAATTATTTATTTTTAGAATGAGGCTTGTTGGAAAAGACCAGTCTAGATCATCTTG	
ACGTTCGTTTTAATTTTAATTTTAATTTTATTTTGAATCCAGTTCTTCTCAAATTTTTTG	
TATTAATTTTTTAAATTTTCCTTGCACGTCTAGTGTGCGTGTGCGCGATTATTAATCAGG	
TCGTCTCAGCTTTCTCTGTTTTACAACAATAATGTCGCGAGAAGAGATGACCCCACATCT	
TTTTCAAAGGGTCTGAGTGGATGTCTGCTCCATAAATAATTGCGTTTAACTGGGCTGAGA	
TAGCTGTCCCTGAGATAGAAAGGACTGCTCAATTGGGCATAACTTGGTATGTATGGTGCA	
TATGATGGATACCACCATGGATCCCTGTTGAATGAGCTGATTGGTGCTGTTGGACTTGGC	
TCCAATAAATCAAAGAAATTCTTCCTTCCAAGAAGTGATGGAAATGATGAAAATGGACTA	
TCCAACACCTTTCCGTGTATATCAAACAGCGGTTTTGTTGTCAGGGCGGGACTCTTGTGA	
CGAGATAATAGGGATGATTGAGATGGATACGATCTGTCGATGTCAGCCAATCGGTCCAAG	
TGATCATTCCATGCCTTATCCGCATCAAAAGATTTCGCGGAGGTGAAGCGCTCAACTGGC	
TTGTATTGATGAGGATACAGTTGTCTTGGTGAAGAGCCATAGATTTCCCGATGGACTGGC	
AAGTATCTGTATCCAGGTACATTGATGCGATCAGATGCATGTAGTGGATTTTCATAAATT	
GATTTTCCATATGGCCATGATGTTGATGAACGTAATTCAGGAAAATCACTGAATAAACCT	
CTTGGTCTGTGGGTGTGTTCAGGTGCCCTCATGTCATCGGTACCCTTGAGGGCACGAACA	
TAACTCTGCCAAAATTTAGCCTTCTTGGTGATTGGCTCATTGCGCCCAATCATGGCGAGG	
TTACTTCTGAATCTTGCATCCATTTTTCGTTAATAATTTATATTTTTTTTTATTTCGAAT	
TTTATTTTTTTTTAAGTCAGACGGTTACAACCAAAATCCTACCGCGTATACTCGTTCGCT	
AGTTTCGGATGACCGTTCGGTTCGAGGGTTGAATCTAACACTGGGCGTGAGCCGCCAAAA	
ATCGCGAACAAGTATATTCTCGTAGTGTCAACTAATGGCGCCCTCATGTGGATAGATCTT	
TAAATATACTCGCGACATTTATGGCAAGTCGCGTTATT	
>TR466|c7_g1_i4	len=782
AGTCCGATTATTATTATAAATTATTTGTGCAATAAGTGCACTCTTTGTTTTTTTTTTTTT	
TTGTTTATTTTTTAATCTTGATGTTTAACATATTAATATATGTGTAAGATAATTAATTTG	
ACGTGAATTTTTTTTTTTTCTTTCCCAGCTCCAGAGACGTGGGTCGTGCGTTAGTACGTA	
CCGGAGGTGAAGCGCTCAACTGGCTTGTATTGATGAGGATACAGTTGTCTTGGTGAAGAG	
CCATAGATTTCCCGATGGACTGGCAAGTATCTGTATCCAGGTACATTGATGCGATCAGAT	
GCATGTAGTGGATTTTCATAAATTGATTTTCCATATGGCCATGATGTTGATGAACGTAAT	
TCAGGAAAATCACTGAATAAACCTCTTGGTCTGTGGGTGTGTTCAGGTGCCCTCATGTCA	
TCGGTACCCTTGAGGGCACGAACATAACTCTGCCAAAATTTAGCCTTCTTGGTGATTGGC	
TCATTGCGCCCAATCATGGCGAGGTTACTTCTGAATCTTGCATCCATTTTTCGTTAATAA	
TTTATATTTTTTTTTATTTCGAATTTTATTTTTTTTTAAGTCAGACGGTTACAACCAAAA	
TCCTACCGCGTATACTCGTTCGCTAGTTTCGGATGACCGTTCGGTTCGAGGGTTGAATCT	
AACACTGGGCGTGAGCCGCCAAAAATCGCGAACAAGTATATTCTCGTAGTGTCAACTAAT	
GGCGCCCTCATGTGGATAGATCTTTAAATATACTCGCGACATTTATGGCAAGTCGCGTTA	
TT	
>TR467|c0_g1_i1	len=1554
TGCTTACTTGCTTTGTCAAGATGAACGCTAAAATGCAGTCTCTCCCAATTTTCAATACGA	
AAATGTCTAAAATATTTTTAAATATTATTATAATACTTATTATACAGTGTATCATTCCAA	
CATCTTCAATACGATTACCTAGATCATTGATATTCAAATCAACTGATACGAAATTTGATC	
AAGAAAATAATACAAATATCAACGAGCCAACTTACAAATATGTTATCAAAAAATTTCGTG	
TTCCAGTTGATCATTTTAGTTTTTCACTGAATGATACTTTTGAAATACGTTATTTAATAA	
ATGATACATGGCAAAAAGGTAACAATCCACCAATTTTTTTTTACACTGGTAATGAAGGAA	
AAATTGAAGTTTTTGCTGAAAATACTGGATTTATTTGGGACATTGCTGATTCATTTGGAG	
CAATTGTTGTATTTGCTGAGCATCGTTATTATGGTGAATCATTACCTTATGGTAATGAAT	
CATATTCAAATGTTAAAAATCTTGGTTATTTAACTTCCCAACAAGCCTTGGCTGATTATG	
TTGATTTAATTGAATTTTTAAAATCAAATAATAACACAAAAAATAGTCCAGTTATTGCAT	
TTGGTGGATCATACGGTGGAATGTTAAGTGCATGGTTTAGAATGAAATATCCACATATAA	
TTCAAGGAGCAATTGCTGCATCAGCACCAATACTACAATTTACTGGTGTAACTGAGTGTA	
ATTCATTTTATCGTATTGTTACATCAGATTTTAAAGCTGTAAATAAAATTTGTTCATTGG	
AAATTAGCAAATCATGGAATGCAATAAATAATATAACATCAACTGATGATGGAAAAAAAT	
GGTTGTCATTAAATTGGAAACTTTGTAAGCCATTAAATAGCTCAACTGACATTAAAACAC	
TCAAAGATTGGCTGAGCAATGTTTATGTAAATTTAGCAATGGTTGATTATCCATATGAGA	
CAAATTTTTTAGCACCATTACCATCAAAACCAATAGCTAAATTTTGTCAACATTTGATAA	
ATGAAACAAAAACAGAAAAAGAAACATTATTATCACTTAAAAATGCTATAAATATATATG	
CAAATTATACTGGTAAAACTGATTGTATTGAGACAAATGATGCTGCACCAGATTTAGGAG	
CAACTGGTTGGTATTATCAAGCATGTACAGAAATGGTAATGCCAATGTGTAGTGATGGTA	
TTCATGATATGTTTGAAATACAACCATGGAATTTTGATGAATATTCAAATGATTGTCAAA	
AAAAATATAATGTTAAACCAATTGAAAATTTAGCTTGTAATACATATGGATGTAAAGATT	
TAAGTACAGCAAGTAATATTGTATTTAGTAATGGATTGCTAGATCCTTGGTCAAGTGGTG	
GTGTGCTACGTAATCTTTCATTATCATCAAGTGCTATTATTATACCTGAAGGTGCACATC	
ATCTTGATTTACGTGGAAAAAATAAAGCTGATCCATATTCTGTTATTCAAGCACGTAATT	
ATCATAAATATTCAATTAATAAATGGATCAAACAATATCGTATATAAGCTAATA	
>TR468|c1_g2_i1	len=1463
TTTTTTTTAATGAAAATATATATTATATAAAAAAAAAAAATATATATAATAATTACAGAG	
GTAAATGGAGTACCTTCAAATAAACGTGAAATATACACGCCATAAAAATGGACAGAGTAC	
GTTTATTTCCAATGGAATTACCACGTGCTGTTAATATAAGTGGTAATAATAATGTACGAG	
GTCGTTTATCATTTGTCAAAAGATTGGCATTATGTTGTATTGTCCTAGCTGGTCTTGGTT	
TATTATATGTACCAGCATATCATTCAGCTCGTGAACCAATTGAATTAGGTGATACAGCAT	
CTGTTGGATCATCTGGAATCACACGTTATGTTGAATCATTTGAACAATTACAAGGCTGGT	
CATTCAACACATCAAGAAATTTACATTCATATATTTCATCAAATAATAATACAACAATAC	
TTAGTCCAGATGAACTTTGTGCATCATCACCATATCTTGTTATAATAATATGCTCAGCAA	
TTGGTAATCATAATTCACGTAATGCAATTAGAAATACATGGGGAAGTGATGAATATCTTA	
ATAAATTTAATTTAACTGTTAAAATTGCATTTTTACTTGGACAAAATGACAATGACACAT	
TAAATAATGCAGTTGTTGATGAAAATGATGAATATGGTGATATCATACAAGCAACATTTC	
ATGATACATATAATAATTTAACACTTAAATCAGTTATGATGTTAAAATGGGTCACAAAAT	
ATTGTTCACATGCAACATATCTAATGAAAACAGATGATGACATGTATATTAATGTTGATA	
ATTTATTATTATCATTGTCATCAAGAACAAGTAATAATGGTGTTTTATTGGGATCATTAA	
TATGCAATGCACATCCAATATCAGATCCAAAAAATAAATGGTACACACCAAAATACATGT	
TTTCTGAAAAAACATATCCAAATTATTTATCAGGCACCGGATATGTCATGAGTCTGGATG	
TTGCTGATAAATTATATAAAAGTGCATTATCAACACCACTACTACATCTTGAGGATGTAT	
ATATTACTGGTCTTTGTGCTAAAAAATCAAACATACGTCCAATAAATCATTCTGGTTTTA	
GTTATGTACAACGTAAATTTGATACTTGTGTACTTAGAAATACAATTACAAATCATCGTG	
TTAATACATCAATGATGTATGCAATATGGAATAAAATAAGAGACACTAAAATATCATGTA	
CAAAATTAAATGATAAAAAAAAACAAGTATTAAATCGACAGCGTAGAAATATTGGCTATT	
TTATGAGCAATAGACGCACTATCACCAATCGATGTGCCTAGATAAATTTTTTATACGTAA	
AAATAATTACACTCAATTCATTAATTTGATAACAGAGATTTTTTTTTTTTAAATCAATAA	
CGTAATAGTTTTCTACAAATGAAAGTTTTACTTATAAAAAATGCAATTAAAACTTCCATT	
TTTTTTTTTTTTTTTAAATGCAC	
>TR468|c1_g2_i3	len=1817
TTTTTTTTAATGAAAATATATATTATATAAAAAAAAAAAATATATATAATAATTACAGAG	
GTAAATGGAGTACCTTCAAATAAACGTGAAATATACACGCCATAAAAATGGACAGAGTAC	
GTTTATTTCCAATGGAATTACCACGTGCTGTTAATATAAGTGGTAATAATAATGTACGAG	
GTCGTTTATCATTTGTCAAAAGATTGGCATTATGTTGTATTGTCCTAGCTGGTCTTGGTT	
TATTATATGTACCAGCATATCATTCAGCTCGTGAACCAATTGAATTAGGTGATACAGCAT	
CTGTTGGATCATCTGGAATCACACGTTATGTTGAATCATTTGGTATGTTTAATTTTAATT	
CATTACATTGTTTTTTTATTAAAATAGAATTAAAGTTTTGAAATATATATAAGCATTACT	
AACTGTTATAACTCGCTTTGACAAACTTGGAAATATTAAGAAGTGTCCTTGTCAAGAATC	
AAAAATAATTGTGCTGAATTATTTCTATAGACTAAACTGCCTTGACAACTAGGCCACATG	
GTCTTCTTACTGTTTCCAAGCTCCAAAAATTAACCATGATTTTCGAAACTTTAAAAGACA	
CTAATTAAGTAACACAATTTCCAATGATATTCTGGTTACTTTTTGTCGTAATTTTATAGC	
TTAACAATTGCTTAATATATTTTAAATTTTAACAAGAACAATTACAAGGCTGGTCATTCA	
ACACATCAAGAAATTTACATTCATATATTTCATCAAATAATAATACAACAATACTTAGTC	
CAGATGAACTTTGTGCATCATCACCATATCTTGTTATAATAATATGCTCAGCAATTGGTA	
ATCATAATTCACGTAATGCAATTAGAAATACATGGGGAAGTGATGAATATCTTAATAAAT	
TTAATTTAACTGTTAAAATTGCATTTTTACTTGGACAAAATGACAATGACACATTAAATA	
ATGCAGTTGTTGATGAAAATGATGAATATGGTGATATCATACAAGCAACATTTCATGATA	
CATATAATAATTTAACACTTAAATCAGTTATGATGTTAAAATGGGTCACAAAATATTGTT	
CACATGCAACATATCTAATGAAAACAGATGATGACATGTATATTAATGTTGATAATTTAT	
TATTATCATTGTCATCAAGAACAAGTAATAATGGTGTTTTATTGGGATCATTAATATGCA	
ATGCACATCCAATATCAGATCCAAAAAATAAATGGTACACACCAAAATACATGTTTTCTG	
AAAAAACATATCCAAATTATTTATCAGGCACCGGATATGTCATGAGTCTGGATGTTGCTG	
ATAAATTATATAAAAGTGCATTATCAACACCACTACTACATCTTGAGGATGTATATATTA	
CTGGTCTTTGTGCTAAAAAATCAAACATACGTCCAATAAATCATTCTGGTTTTAGTTATG	
TACAACGTAAATTTGATACTTGTGTACTTAGAAATACAATTACAAATCATCGTGTTAATA	
CATCAATGATGTATGCAATATGGAATAAAATAAGAGACACTAAAATATCATGTACAAAAT	
TAAATGATAAAAAAAAACAAGTATTAAATCGACAGCGTAGAAATATTGGCTATTTTATGA	
GCAATAGACGCACTATCACCAATCGATGTGCCTAGATAAATTTTTTATACGTAAAAATAA	
TTACACTCAATTCATTAATTTGATAACAGAGATTTTTTTTTTTTAAATCAATAACGTAAT	
AGTTTTCTACAAATGAAAGTTTTACTTATAAAAAATGCAATTAAAACTTCCATTTTTTTT	
TTTTTTTTTAAATGCAC	
>TR469|c0_g1_i1	len=731
GTTATATATTAATAATTAAATAATTAAATTTAAATGTCAATTTGTTTTTTTAATGTAAAT	
TCAAGATGAATAAAAAATTAACCTCCAAAAATACACCTTTAAGAAATAGTAAATCAGCAA	
ATAAACAATTTTGTTCACCAATTGGATCAACTCCAAAAAATAATAAAAATGTTAAATTAA	
TTTCAAGATCAGTTGATTCATTAAAACCATTAACTGATAAAAATGAAAATTTAACACCAA	
AAAGACCTCATTCAATTGACGAGAGTTGTCTGTTAAAAAGAAGAAGAATTGAGCTTAAAA	
ATCATCATCAAGATGATGATAAAACAAATGATGTTGATGTTGTTTTAACAAGATCAGATT	
TATCAGCTATAAAAAGAAGAATAAGAAATAAAAAACAAGAAATTGAAAGTATTAAAATTA	
AGCTAAGTTACAGAAATAAACATCAAACAAAAGATCTTGATGGTGAAATAATTAAATGGA	
AAAATGTTTGTCACAAAGCATTGATACATTTTCAAAAAGAATGGAATCAAAATCATGCAG	
AAGGTACATCACTGGACATGGAACAAATTATGAAACAATTAAATATTGATCCTGATGTTG	
TCAAGTTTCCAGATGATTAGCTATAATTTCTATCAATAAAAACAATTTGTTTTCTATTTT	
TTTACATCACAGCATCATTAATTTAAATCATTGTTTGATTCATCATCAGTTATTAAGAAT	
CATGCCTGGAG	
>TR470|c0_g1_i1	len=534
CTTCAGTGATTAATGCTTGGTTTAAATGTTGTATACTGCGGTGATTTATCTTTTTTGGCA	
TGTGGCTTCAATGTTGCAAGACGTTCTGGCTTCAAAAACAGCTGCTCCGTCTGCACATGT	
ATTATTCACCATGTTTTTTTTAAATTGTCTATTAAATTATATATCTTAATTTTATATTAA	
ATATATTTCTAAAATTTTTGCAAGCTCTATTTTTTTATTCAAAATTTTTTTATCTACAGG	
ATCATATCAATCAGGCTCGTCACTGTGATAATTATTTGGATTCACTTTAATTTTATAAGG	
TTTCAAAATAGGTTTATCTACCAGCAGGTATTTAAATGCACATTCAGGATAGTGATTATT	
TTAATTTCATAAAAATTTGTAACATATACAGTCAAGTTATTTATTTTTTTTTTTTATTCT	
TTTTTTTAATTTATAAAGTATTCATTTATTTGTGATGTAATAAAATAATTCAATTTAAAA	
AAACAGCTAAAATATATCCTTAAAAATAAATGATAATAACAAATTTGTTTTTAA	
>TR470|c0_g3_i1	len=471
TTAATATTTTATCTAAATTTTTATATTATTATTTGGAATAATTTCAAATTGAATTGCCAC	
AGTTTTTGAATATAAAATTAGTGGGTAATTTGAGTATTTTCGTTGTTTCTTATCTACATG	
ATAAATGATTATAATCTGTTTATATTTATTGAAGACATACCTTTTGATCTTTTTGCCAAA	
TACAAACGCCACGTTTGCCAAGAACACGACAAACTAACTTAGCATCTTGTCCTGGATTAA	
CTTCAGTATATTGTGGAGTCTCTTCAAAATTTTGTATGCCATTACAAACAGTGAAGACTA	
GCGCCACTTGAATGAGCAATATAATCTGGAACATTTTTGATTCTTAATTAGCATCAAATG	
CTAATGGAATAAAAAATTGTATAATTTTTTTTTTTTTTTCAATTATTTAAAAATAAATAA	
ATCCAATTCATTGAAAGTTATAACTAAACACAAATATTTTAAAGCACATTT	
>TR470|c0_g4_i1	len=2174
GTCCTAGGTCCTGTAACGAGGTCGCGAAATATTCCGGATTGAATTTGATTCATTAAGTCG	
TTCTGTCTTGATGCCGGTACCACGCTGGAGTGTATACTGAGGTCCATGTAAACCTTGATG	
ATGATGCCTCTGATAATGAGATTCATGTGTTGGTTCATGTCTATTTAATTGATAACAGTC	
TTGTTGATATTGTTGTGTTGGGACGGGTTTTAATATATGATTTTGACGTTTTTCAGAAAC	
ATATTGTTGTTCAACACGTTCCATTGTGTCCATTGTCAGTCTTGGATCTTCAATCATTGC	
ATTTGATGCTTTTGTACAGTGTACTTGTTGTAGTGTTGGTCCAGTATTTCTTGGTACACA	
ACATTTGTCTGATCGTAAAAAACAAATAAATGCCATAATTAATACTGAAAGAACAGTAAA	
ACCAGCAACAGCACCAATCACCAATGGTATTTGTCCTGGTTCATCAACTCGTAACATTAA	
TGCACGTCTATCACTTCCTCTGTCATTTTCTACAATTACATAGTATAATCTTTGATCTTG	
TTTAACTGTTGTTGTTAATTCTAATATTGCTGCAAAACAATCTTCTGATACAAGTGGTTC	
TAAATCAAGTGCACGATATCTTGATTCCAAAACTTCACCAGCATGAAGACGTGTACTTCC	
CCATTCCCATGCAACTAATCTTGGTTTTGGATTTGAGCACAATCGTATTTCTAATCTTGC	
TGGATTACCTTCAATTGTTGTTACAATATATTTTTCATTAATTCGGGGCTTCACTACCCT	
TGGTGCACCAACAACTTCAAGTGATACTGGTGTACTTTTAACCTCACGAACTTTTCCATT	
AATACTATTTGATGCAATGCATATATATTGTCCCTGTTGCTCATAAGTTACATTTGTAAG	
AATAAGACGTTGACCTCGACCGCATTGAGCTGGCATACGGCCATCAGTAAATACTTGTTC	
CCATCTGTAATCAGATGGTGGCATTGCATCAGCATGACACTCAAATGATGCACCAGAATA	
AAGTAAAGCTGTTGATAATCTATCTGGTCCAACAGAATCAATTTTTGGTGGATAATTGAC	
TGATATTTGAATTGATACTGGACTACTTTCACCCTCAGTATTTGATGCTTCACAAACATA	
TGTTGCTGCATGATTACGATGAATTGGTGAATACATTAATGTTTCACCAATACTAACAAC	
TTCCATATCAATTCCTTTTGTACGTTTCCATAATATTGATGCTGTTGGATTTGCATTTGA	
TAAACAACGTATTTCTAATTTATCACGTCCTTCTTCAAGTTGTCCAATTGGTACACCAAC	
AAGACGTGTTTCTGGTGCATATCTCACATCGAACCTGACCTCAATGATTGAGGATTGAGT	
TGAATATGCAGGATGTATTGCTTCACATCTTATCGAATGACCGTATCTTGAACGATCAGC	
TTCAATATCACAAATACTTTTGGTTGACCAAGTTCTTGGATTATCAATCTCAGTTGCATT	
AACTTGTGGTCTTGTTGTTCTCAATTCAACGTCTCTCAAATACCATTTAATTAAAGGTGG	
TGGATTTCCGTATCTAGCAATGCAAGTCAATGTTGCAATTTCACCTGATCTTGCTGTTAC	
ATTACCACCAGGAAGTATCACAGCACCGGCATATTCAATTTGTGGTCTTTTTGGACTAAC	
TCGAACAACTAGCCTTGCTGGTTCAGATGCAAGTGCATCTTGAGTCGTAAAATCACTGGC	
TGTTACTTGACACTGCCAAAGACCATCATCAAATTCAAGTGTTGCTGATCTTACCCACAA	
TGAACAATCACCCATATCTGGTGATCCAACCCATTCGTATTTTTGTAAATGCATACCAAT	
TGGCTTTTGATCTTTTTGCCAAATACAAACGCCACGTTTGCCAAGAACACGACAAACTAA	
CTTAGCATCTTGTCCTGGATTAACTTCAGTATATTGTGGAGTCTCTTCAAAATTTTGTAT	
GCCATTACAAACAGTGAAGACTAGCGCCACTTGAATGAGCAATATAATCTGGAACATTTT	
TGATTCTTAATTAGCATCAAATGCTAATGGAATAAAAAATTGTATAATTTTTTTTTTTTT	
TTCAATTATTTAAAAATAAATAAATCCAATTCATTGAAAGTTATAACTAAACACAAATAT	
TTTAAAGCACATTT	
>TR470|c0_g4_i2	len=2200
CTTCAGTGATTAATGCTTGGTTTAAATGTTGTATACTGCGGTGATTTATCTTTTTTGGCA	
TGTGGCTTCAATGTTGCAAGACGTTCTGGCTTCAAAAACAGCTGCTCCGTCTGGAGTGTA	
TACTGAGGTCCATGTAAACCTTGATGATGATGCCTCTGATAATGAGATTCATGTGTTGGT	
TCATGTCTATTTAATTGATAACAGTCTTGTTGATATTGTTGTGTTGGGACGGGTTTTAAT	
ATATGATTTTGACGTTTTTCAGAAACATATTGTTGTTCAACACGTTCCATTGTGTCCATT	
GTCAGTCTTGGATCTTCAATCATTGCATTTGATGCTTTTGTACAGTGTACTTGTTGTAGT	
GTTGGTCCAGTATTTCTTGGTACACAACATTTGTCTGATCGTAAAAAACAAATAAATGCC	
ATAATTAATACTGAAAGAACAGTAAAACCAGCAACAGCACCAATCACCAATGGTATTTGT	
CCTGGTTCATCAACTCGTAACATTAATGCACGTCTATCACTTCCTCTGTCATTTTCTACA	
ATTACATAGTATAATCTTTGATCTTGTTTAACTGTTGTTGTTAATTCTAATATTGCTGCA	
AAACAATCTTCTGATACAAGTGGTTCTAAATCAAGTGCACGATATCTTGATTCCAAAACT	
TCACCAGCATGAAGACGTGTACTTCCCCATTCCCATGCAACTAATCTTGGTTTTGGATTT	
GAGCACAATCGTATTTCTAATCTTGCTGGATTACCTTCAATTGTTGTTACAATATATTTT	
TCATTAATTCGGGGCTTCACTACCCTTGGTGCACCAACAACTTCAAGTGATACTGGTGTA	
CTTTTAACCTCACGAACTTTTCCATTAATACTATTTGATGCAATGCATATATATTGTCCC	
TGTTGCTCATAAGTTACATTTGTAAGAATAAGACGTTGACCTCGACCGCATTGAGCTGGC	
ATACGGCCATCAGTAAATACTTGTTCCCATCTGTAATCAGATGGTGGCATTGCATCAGCA	
TGACACTCAAATGATGCACCAGAATAAAGTAAAGCTGTTGATAATCTATCTGGTCCAACA	
GAATCAATTTTTGGTGGATAATTGACTGATATTTGAATTGATACTGGACTACTTTCACCC	
TCAGTATTTGATGCTTCACAAACATATGTTGCTGCATGATTACGATGAATTGGTGAATAC	
ATTAATGTTTCACCAATACTAACAACTTCCATATCAATTCCTTTTGTACGTTTCCATAAT	
ATTGATGCTGTTGGATTTGCATTTGATAAACAACGTATTTCTAATTTATCACGTCCTTCT	
TCAAGTTGTCCAATTGGTACACCAACAAGACGTGTTTCTGGTGCATATCTCACATCGAAC	
CTGACCTCAATGATTGAGGATTGAGTTGAATATGCAGGATGTATTGCTTCACATCTTATC	
GAATGACCGTATCTTGAACGATCAGCTTCAATATCACAAATACTTTTGGTTGACCAAGTT	
CTTGGATTATCAATCTCAGTTGCATTAACTTGTGGTCTTGTTGTTCTCAATTCAACGTCT	
CTCAAATACCATTTAATTAAAGGTGGTGGATTTCCGTATCTAGCAATGCAAGTCAATGTT	
GCAATTTCACCTGATCTTGCTGTTACATTACCACCAGGAAGTATCACAGCACCGGCATAT	
TCAATTTGTGGTCTTTTTGGACTAACTCGAACAACTAGCCTTGCTGGTTCAGATGCAAGT	
GCATCTTGAGTCGTAAAATCACTGGCTGTTACTTGACACTGCCAAAGACCATCATCAAAT	
TCAAGTGTTGCTGATCTTACCCACAATGAACAATCACCCATATCTGGTGATCCAACCCAT	
TCGTATTTTTGTAAATGCATACCAATTGGCTTTTGATCTTTTTGCCAAATACAAACGCCA	
CGTTTGCCAAGAACACGACAAACTAACTTAGCATCTTGTCCTGGATTAACTTCAGTATAT	
TGTGGAGTCTCTTCAAAATTTTGTATGCCATTACAAACAGTGAAGACTAGCGCCACTTGA	
ATGAGCAATATAATCTGGAACATTTTTGATTCTTAATTAGCATCAAATGCTAATGGAATA	
AAAAATTGTATAATTTTTTTTTTTTTTTCAATTATTTAAAAATAAATAAATCCAATTCAT	
TGAAAGTTATAACTAAACACAAATATTTTAAAGCACATTT	
>TR471|c0_g1_i1	len=2827
AATTACTGACACAGAGACTTTTTTATCGGTTACTAAGCAAGGTAGGATCTTCTTGTTTCG	
TAGGAACATATGCTCTGACATTTTCAAGTTGGCTACCGTGGCCTCAAGCCGAATCATACA	
GTATTTTACTTCAAAAATCGCCGTACCCTCTATATCATACACGTATTTTATGCGTGAATC	
ACGTCATCACAAGTTTTTCTGTCTATTGGTAGATGTAAACTCTAATTGCCACGTAATTTT	
TAACTTGTTTTCGATAACAAATCCATCATATTTCAAGTCTAAATGAAACATCAGTTCTAA	
CTCATTAAGTTTATAAAAATGGGATCGTCTCTCAGTATCGAGATACCAGGAGGTGGCACA	
GAAGGTTATCACGTACTCAGAGTACAAGATGGATCTCCTGGTCAAAAAGCTGGTCTCGAG	
TCATTTTTTGATTTTATTGTATCAATTGGTAAAACAAGATTGGATCAAGACAATGACACG	
TTAAAAGAAATTCTCAAGGCTGGAGTTGACAAAGAGTTGTCAATTACAATTTATAACAGT	
AAAACTCAATCTGTACGGCAAGCAACTATTATTCCTAGTATGACATGGGGTGGACATGGG	
TTATTAGGTGTCAGCATACGATTTTGTTCATTCGAAGGAGCTAACGAAAATGTTTGGCAT	
GTGTTGGAAGTTCATCCATCCTCTCCAGCAGAGCTAGCAGGACTTAAACCATTTACGGAT	
TTTATAATTGGAGCTGATTCGTCATTACATGAAAGTGAAGATCTTTTTACTCTCATTGAC	
ACATACGAGACAAAGCCTCTCAAACTTTATGTTTATAATACTGCTGAAGATACCTGCAGA	
GAAGTTATTATTACACCTAATTCAACGTGGGGAGGTGAAGGAAGTCTTGGTTGTGGTATT	
GGGTATGGTTATCTTCACAGAATACCTATTAGGAATTTACCACAACCAAAAATCTATAAT	
CATAGTAATTTATATGAAGCAACCAATATAAAGTCTCCTCTATCAGCTGAAACACTACCA	
GTATCTAATAGCCTTTTCCAACCTTCGGTGACAATAATACCTCCGGGCTTCAATGTTTCC	
CAAAGTTCCATTTCATCAATGACAGACACAGTCAATCTAATGTCAAATCCCATCATTACG	
CCAGTAACAAATTCATCATCCTTGTCGTTTCCACCAACTAAATTAAATAGCCCTGTTACT	
TCAACAGCAGATTTTGCCACTAGTAATTTTCCACCATCGTCTTCTAATTATTCCCAAAAC	
TACGCAGAGGTTCCGTATGAGAATACTCCTAGTATACCAGGAATGCCGGCAGTTGCATCT	
CTTCAAACTCCTTCCAGTTTCCAACCAAGTTTTGCATCCACACTATTACCAATGCCACCT	
CCGTCGACAACATTAACAATATCTCAACCGCAAATTGTCACAACTCCTATTAATTTGCCT	
GGAATGCCACCGATAACAGTTAGTGCCAGCTTACCACAAAATGCAACTTTGTATTCCACA	
ATACGTGAGGAACACCAGCTCACTGATCTAACCAACACAGATTTTCTGTCGTCAGTGTCA	
TCTCAATAATTATGTCGAATTAAAGAAAAATCAAATTAGAAATTTACAATCAGTTCCATC	
ATTTTACACTGAGTAGAGTGTTCACTTTGTAAATAAACCTGTTAATTGCCAGGTAGAAAC	
AAAAAAAAAAGTTGGTTAAGAAAACAGCACTATATGTTCGCAATATCATAATATAATCAT	
ATAATACTATTTAAGACGAAAATATATTAAGACAGAAGATTGAATCAAGAAGTTAATTTT	
TTTATTATTATGATACAGTAAAAATAACGACACGCTGAATAATGAAAACAAACAATTTAT	
TTCAGCAAATTTATTTAAAATTTTTAAATTTTTCTTCCAAATAAGTTAACCTGTTTATTT	
ATTTATCTAAGTATCATATCAATTTCTATTGACCTTCTAATTTATTTAATAAAGTATTGA	
AATAATACAAGTTATGTGTTCAGATAATGATTTCAGTGTCTCCAAGTTCTTCATCAGTTG	
GCAAATTAATTTTAGCAGGGTCAATGTAATTAATATCAATCGGTGGTAAGCCAAGTTTTT	
CCTTAGTTCTCAGTTGGAGATAAGCTTCACGTTGTGCCCATTCGTTCATTCCTGGATCTG	
GAAGGTAGGCTAATATAAAACTCCCACCTACAAGACACAGGCTGATGGTGACAAAGAAAG	
TAATATGAGTGTCTACTCTATCCATAAATTTATCGTTTTCATCAAAGCCCCAAGACACCC	
AGTTTTTTAATTTTTTTTCGGTCACATTACTTTTACTGCATACTGAAGCTTCGCTGCTTG	
CTTGTTTCAACTTCAAAGATGTGTTGATTGTTCGAAATATTGTTTGATTTCTGGATGTTT	
TCGCCAAACCGTTTCTAAGAGCTCTGACTGCACTTGAGCTGATCAAATTGGCCATTTTGT	
GCAAAACTTAGTTGATGTATTCGGGTTATTTGCGATGGAGTTTATACAAGAACCCCAGAT	
TAAATAAATTTTCTGATGAGACCATATACGTAATACTCCTATATAGCTAGCGTCCTATCT	
TCACAATTGTTCACAGTTCACTCTAAGTGGATTTTTCGTAGTAGGCAATGGTGCAGACTT	
TATCGTCTTCCTTATCAAACCAAAACGACGTGCGCAAATAACAAAAGTGGCGCAATCGGC	
AAACTTCGAAAGCTCACTCGCACAACTAGGGCCGGAGCAGGCCGGAGAGTCAACTATAGC	
TGTGTTCGATGGATCGTCTCGGCTCAGTTCCGTCTCACTTAAACAGTGTTGCCAGACTCG	
GTAGCCA	
>TR471|c0_g1_i3	len=2898
AATTACTGACACAGAGACTTTTTTATCGGTTACTAAGCAAGGTAGGATCTTCTTGTTTCG	
TAGGAACATATGCTCTGACATTTTCAAGTTGGCTACCGTGGCCTCAAGCCGAATCATACA	
GTATTTTACTTCAAAAATCGCCGTACCCTCTATATCATACACGTATTTTATGCGTGAATC	
ACGTCATCACAAGTTTTTCTGTCTATTGGTAGATGTAAACTCTAATTGCCACGTAATTTT	
TAACTTGTTTTCGATAACAAATCCATCATATTTCAAGTCTAAATGAAACATCAGTTCTAA	
CTCATTAAGTTTATAAAAATGGGATCGTCTCTCAGTATCGAGATACCAGGAGGTGGCACA	
GAAGGTTATCACGTACTCAGAGTACAAGATGGATCTCCTGGTCAAAAAGCTGGTCTCGAG	
TCATTTTTTGATTTTATTGTATCAATTGGTAAAACAAGATTGGATCAAGACAATGACACG	
TTAAAAGAAATTCTCAAGGCTGGAGTTGACAAAGAGTTGTCAATTACAATTTATAACAGT	
AAAACTCAATCTGTACGGCAAGCAACTATTATTCCTAGTATGACATGGGGTGGACATGGG	
TTATTAGGTGTCAGCATACGATTTTGTTCATTCGAAGGAGCTAACGAAAATGTTTGGCAT	
GTGTTGGAAGTTCATCCATCCTCTCCAGCAGAGCTAGCAGGACTTAAACCATTTACGGAT	
TTTATAATTGGAGCTGATTCGTCATTACATGAAAGTGAAGATCTTTTTACTCTCATTGAC	
ACATACGAGACAAAGCCTCTCAAACTTTATGTTTATAATACTGCTGAAGATACCTGCAGA	
GAAGTTATTATTACACCTAATTCAACGTGGGGAGGTGAAGGAAGTCTTGGTTGTGGTATT	
GGGTATGGTTATCTTCACAGAATACCTATTAGGAATTTACCACAACCAAAAATCTATAAT	
CATAGTAATTTATATGAAGCAACCAATATAAAGTCTCCTCTATCAGCTGAAACACTACCA	
GTATCTAATAGCCTTTTCCAACCTTCGGTGACAATAATACCTCCGGGCTTCAATGTTTCC	
CAAAGTTCCATTTCATCAATGACAGACACAGTCAATCTAATGTCAAATCCCATCATTACG	
CCAGTAACAAATTCATCATCCTTGTCGTTTCCACCAACTAAATTAAATAGCCCTGTTACT	
TCAACAGCAGATTTTGCCACTAGTAATTTTCCACCATCGTCTTCTAATTATTCCCAAAGT	
GAGTATTTTAACCTTCGATACATTATATAGTTATTAATTATAAAATGTTAATGATTAAAA	
AATTTGTAGACTACGCAGAGGTTCCGTATGAGAATACTCCTAGTATACCAGGAATGCCGG	
CAGTTGCATCTCTTCAAACTCCTTCCAGTTTCCAACCAAGTTTTGCATCCACACTATTAC	
CAATGCCACCTCCGTCGACAACATTAACAATATCTCAACCGCAAATTGTCACAACTCCTA	
TTAATTTGCCTGGAATGCCACCGATAACAGTTAGTGCCAGCTTACCACAAAATGCAACTT	
TGTATTCCACAATACGTGAGGAACACCAGCTCACTGATCTAACCAACACAGATTTTCTGT	
CGTCAGTGTCATCTCAATAATTATGTCGAATTAAAGAAAAATCAAATTAGAAATTTACAA	
TCAGTTCCATCATTTTACACTGAGTAGAGTGTTCACTTTGTAAATAAACCTGTTAATTGC	
CAGGTAGAAACAAAAAAAAAAGTTGGTTAAGAAAACAGCACTATATGTTCGCAATATCAT	
AATATAATCATATAATACTATTTAAGACGAAAATATATTAAGACAGAAGATTGAATCAAG	
AAGTTAATTTTTTTATTATTATGATACAGTAAAAATAACGACACGCTGAATAATGAAAAC	
AAACAATTTATTTCAGCAAATTTATTTAAAATTTTTAAATTTTTCTTCCAAATAAGTTAA	
CCTGTTTATTTATTTATCTAAGTATCATATCAATTTCTATTGACCTTCTAATTTATTTAA	
TAAAGTATTGAAATAATACAAGTTATGTGTTCAGATAATGATTTCAGTGTCTCCAAGTTC	
TTCATCAGTTGGCAAATTAATTTTAGCAGGGTCAATGTAATTAATATCAATCGGTGGTAA	
GCCAAGTTTTTCCTTAGTTCTCAGTTGGAGATAAGCTTCACGTTGTGCCCATTCGTTCAT	
TCCTGGATCTGGAAGGTAGGCTAATATAAAACTCCCACCTACAAGACACAGGCTGATGGT	
GACAAAGAAAGTAATATGAGTGTCTACTCTATCCATAAATTTATCGTTTTCATCAAAGCC	
CCAAGACACCCAGTTTTTTAATTTTTTTTCGGTCACATTACTTTTACTGCATACTGAAGC	
TTCGCTGCTTGCTTGTTTCAACTTCAAAGATGTGTTGATTGTTCGAAATATTGTTTGATT	
TCTGGATGTTTTCGCCAAACCGTTTCTAAGAGCTCTGACTGCACTTGAGCTGATCAAATT	
GGCCATTTTGTGCAAAACTTAGTTGATGTATTCGGGTTATTTGCGATGGAGTTTATACAA	
GAACCCCAGATTAAATAAATTTTCTGATGAGACCATATACGTAATACTCCTATATAGCTA	
GCGTCCTATCTTCACAATTGTTCACAGTTCACTCTAAGTGGATTTTTCGTAGTAGGCAAT	
GGTGCAGACTTTATCGTCTTCCTTATCAAACCAAAACGACGTGCGCAAATAACAAAAGTG	
GCGCAATCGGCAAACTTCGAAAGCTCACTCGCACAACTAGGGCCGGAGCAGGCCGGAGAG	
TCAACTATAGCTGTGTTCGATGGATCGTCTCGGCTCAGTTCCGTCTCACTTAAACAGTGT	
TGCCAGACTCGGTAGCCA	
>TR479|c1_g1_i1	len=743
TGCTGTTTAACAAAATTATAATAAAAACAATTATTATCAATTGACTATGTTGATATTTCA	
ATAACAGGATCAGCAGTATTATTATTTAAAAGTTCTTGTTTATCACGACACTTGAGTTCA	
TAGTGTTGAGTTGGTGATTCTTTTCCCTCAATTGATGATACTGCATCAGCATCATCAAGC	
ATTGAAACACCCTCTTCACTGTAATCATCATCATCATAATCAGCATCATTTTTATTCTCA	
TGAATTCTACCTGGCATATAAGCAGGATGATGTGATAATCCATATCCACCCTCACCACCA	
AACGTTACTTTACCCATAAATGATCTTATTTCATCAAAATATGTATCTTCTCTTTCATTA	
TCATTACTACTACCTGGTGAATCAGCAACAGATACAACAACACTACCATCATCAGCCTCA	
TGTTTTTTTAAATGTCTATCAAGATTTGTTTGTTGTCCAAAACAACGTTCACATAATGGA	
CATTTAAATGGTCTTTGTTTATCATGTATATTTCTAACATGTCGTTGTAAATTACTTGAT	
ATACTAAATGATCTTTCACAATGTTTACATTTATATGGTTGTTCACCAGTATGAGTTCTC	
AAATGTCTTGTTAAATTTGCTGATCTTGGAAATACTTTACCACAAAATTTACATGAATAA	
CGATCTTTTATTTTACCATGTGAATGATGATGATGATGATGATGATGTGACATAACAGCA	
TCTTGAAATGGTTTTACATTTGA	
>TR479|c1_g2_i1	len=637
GTCTTTGTGATGTTATTTTACCCATAAAATTTCTAATTTCTTCAAAATATGATTCATCTG	
TTCTTGGTAATTGTCCATGATAATGTGTACGTACATCATCTAATATTGTTGGTCCATCAG	
CATCATGTTTTTTTAAATGTCTATCAAGATTTGTTTGTTGTCCAAAACATCTTTCACATA	
ATGGACATTTAAATGGTCTTTGTTTATCATGTATATTTCTAACATGTCGTTGTAAATTAC	
TTGATATACTAAATGATCTTTCACAATGTTTACATTTATATGGTTGTTCACCAGTATGTG	
TTCTTAAATGTCGAGTTAAATTTGCTGAACGTGGAAATACTTTACCACAAAATTTACATG	
AATAACGATCTTTTGTTTTTAAACCATTTGTAACATTAATTGTATATGATGGTATATTAT	
TATTTGTTATTGATGACTGTTGTAATGTTGATATTGTTTGACTTGATGATAATGTAGTTT	
GTTGATTTGGTATTGGACTTTTATTATTACGATGTTGTAATAATGATGTTGGTGATGTTG	
TTGATGCTGCTGTTGTTGATGATGTTAAATAACGATTTGATTTTATTGGTACCATTGTTG	
GTAATGCACGTACTTGAATTTTTGGAATATCTGATAA	
>TR480|c1_g1_i1	len=700
GCAAGGGTTAATTTTATTCTAGTTAATTTAAAATTAGTAAAATATTATTTTATAACATTT	
AAATTGTCTTTGTAAAAATATCAATCGAAATTTTCAATTCGAAATCATTTTTTCGATTCG	
AAATTATTATTTCGATTGAATTTTGTAAACTTGCTTTGTGTACAACAGTCGGTTATAAAG	
TAGCAAATCTTCTTACAATAGCCACAAATAATTTCACAGCGCTTCAAAAGCTAGGTCAGG	
TTTTTGCATCACAAGCAAATCAACAATCAACAAGGCCAGGAGATCAAAAAAGAAAAAAAA	
ACAAACAAAAGAAGGTGGTGGTGGTGATGATGGTGTTGTTGTTGATGATGGTGATGATGT	
TGATCAACATGAAGAACTTCCAATAACTGAAATATTAAGAAAAGCTCAAGAAAATTCACG	
AATCCAGTATGAAGAACCAACACCACTTCCTCAATTAACAACAGACACAATTTATATTCA	
AGGTAGAAATGGTTTTAGTTCATTTAAAATACCAAATAATACAAATAAAAAAAAACATGA	
TCCAACATCATCATTGGAACCAGTTACATATCCAATTGAAGTTGCAATATTTACACAAAA	
AATATGGAAAAATTTTGGACTTATTTGTCAAGGTTTACTTGCTGGAATTTCACTAATGCA	
TTTTTTACTTATTCAAAAATTTTTTAAATTTAACTTGGCG	
>TR486|c0_g1_i1	len=970
GTCGTTGATGACGTTTATGTAATACTTTATTATTATCATCAATTTTTTTATTCGTATTAT	
TATTATTATTATTATTATTACGTCGTTTAATCATATCATGTTCAAGAAAATCAGCACTAT	
GTGGTCGTGGTGGTTGATCAATTATTTTTTGTTGTTGTTGAACATATATTGATTCATTAT	
TATCAATAATTGGTGATGGTATATCAATTGGTAATGGTACTGGACTTTTACAATAACCAA	
CTGGACCAATTGGTCTTTGATATAATTGTGGTCCAGCATAAACATCCTCATAATCTGATC	
CATTAATACGTGTTATACGTGAATTTGTTTTAGTACTTCTACCATATGTATCTGGTGTAC	
GTCTTTCATTATTAATTTGTACTTGATTATTCATATAATTTAAACCAGATTTATCTGTTC	
TTAATGGTACAACAGATTGTTGATTTATTTGGCTTATTCTTGTTCCATAAATTATTGAAT	
TACCATCATAATCTGGTGATTTTTGTTTAACTCCAATCATATTCCAACCAGCTTTTTGTT	
GTTGTAATAACTGTGGTGTATTGTCATCTTGATCTGGTGATTTTTGATTAACTCCAATCA	
TATTCCAAGCAACTTGCTGTTGTTGCTGTTGTTGTTGTTGTTGTTGGTGTTGTTGTTGAT	
ATGTTTGTGGTGTATTATCATCTGGATCTGGTGATGGAGTAGAATATTCAGTTGATCCAT	
CAGTAAGTCTTCTTGGTTTTGGTGGTGCATTTGCATAAACTGGTTGACCAAAATTTCTTG	
GCATTGTTTCAATATTTTGTACATTAAATTGTTGTTGCTGCTGTTGCTGCTGCTGCTGTT	
GTTGTACAGCTTGAGCTTGAGCTTGTGCTTGTGCTTGTTGTTGTTGTTGAACAGCTTGAG	
CTTGTTGTAATTGTTGTTGTTGATGTACTTGTTGTAATCTTGCTTTAACCATATCTGGAA	
ATTGATGTTG	
>TR487|c0_g1_i1	len=380
CGTTAATGAATATATTTTAAGTTGGAAGAGATTTCTTCTGGAAATTAGTTGCCTCATCTT	
TGGTCTTTTATCGAATAAATGAGTAATTTTAATGACAAGATTCATGATTAATCAATGAGT	
GAAGACTATGTATTGAGGTTGATGATGTTGAATTACGTAGAATTAAAGTAAAAATCAATG	
AGTTTTTATAAAAATTCTTTAATCACAGTGATTGAAATGTAATGACACTTAATTATTCTT	
GAGCATAACAGTGGCCTTGATTTTGTAAGCACCACTCTGGTTCCAAACTGTCTGCAAGAA	
TGCCTCGACTAACGAGTCGTTCACGATGTCTAAGCATTCTTTGTTCAGCTTGAGACCAGC	
TTGTTTCTGGTTCACCCCAG	
>TR489|c0_g1_i1	len=2584
CAATTATTGAATTATTAAACAATATAAAAATCATATAAAATAAACAATCAAGTATTTAAC	
ATTTTAGTTTTTAATAATAAAAAATTTGACGTGTTTTATTTGTTTAAATAATTAATTAAC	
AATGTAAAATAATAATTCAAATTATGATATTCATTGATTGACATAACCTCAAATTGTGAT	
AAACAATCATATTACTATTTACTGTAAACAAGTACAAACTATTATAAGTTTATTGGGATT	
ATTAATTATTAACAATGAAGATTAGTGTTGACGGTTTGATTGTCTATTTTCCATATGACT	
ATATTTACCCAGAGCAGTATGCCTATATGCTGGAGCTTAAAAGAGGCCTTGATGCCAGAG	
GTCATTGTCTTCTTGAAATGCCTTCAGGAACTGGCAAAACCATAACTCTATTGTCATTAA	
TTGTTGCATATATGCTTGAGCATCCACTACAAGTTACAAAATTAATATATTGTTCACGTA	
CAGTTCCTGAAATTGAAAAAGTTCTTGAAGAATTAAAAACATTAATGAATTATTATGAAA	
GTCAAACAAATAATAAGCCAAAAATTGTTGGTCTTGTATTGAGTTCACGTAAAAATATGT	
GTATTCATCCAGAGGTTAGCAAAGAGAGAGAAGGAAAAATAGTTGATGGACGTTGTCATT	
CATTGACAGCATCATATGTAAGAGCACGTCATAATACTGATGAGAATACACCAGTTTGTA	
ATTTTTTTGAAGGTTTTGATATGGAAGGTCGTGAACAAATGATGCCACCTGGTATTTATT	
CAATTGACGACCTTAAAGATTATGGACGTGATAGAAATTGGTGTCCATATTTTTTAGCAC	
GTTTTGCAATTATAAATGCACAAATTGTTGTATACAGTTATCATTATTTATTGGATCCAA	
AAATTGCTGAATTTGTATCAAAAGAAATGGCAAAAACTTCAGTTGTTGTATTTGATGAAG	
CTCATAATATTGATAATGTTTGTATTGATTCAATGAGTGTTAAAATTAATCGTAGAACAA	
TGGATAAATGTTCAAATAATATTAGTTTATTAGAAAAAACAGTTGCTGAAATGAGAGATG	
AAGATGCTAATAAATTAAAAGAAGAATATCAAAGATTAGTTGAAGGTTTAAAAGATGCTC	
AAGTTGCTAGAGAAACAGATGTTATATTAGCAAATCCAATTCTTCCTGATGAAGTATTAG	
AAGAGGTAATACCTGGAAATATTAGAAATGCTGAGCATTTTGTAAATTTTTTAAAACGTT	
TTGTTGAATATTTAAAAACAAGATTACGTGTACAACATGTTGTACAAGAATCACCATCAA	
TATTTCTTCATGATATACAAACAAAAGTATGTATTGAAAGAAAACCATTACGTTTTTGTG	
CTGAAAGATTAGCATCACTTTTACGAACAATGGAAATGACTGATTTATCGGATTTTTCAC	
CACTTATACTTGTTACACATCTTGCAACATTAGTATCAACTTATACAAATGGTTTTACAA	
TAATAGTTGAGCCATATGATGAAAAAACACCAATTGATAAAGTTTCAAATCCAGTATTAC	
ATTTTAGTTGTATGGATTCATCAATTGCAATGAAACCAATATTTGATAGATTTCAATCAG	
TTATTATAACATCAGGTACACTATCACCACTTGATATGTATCCAAAAATATTAAATTTTC	
ATCCAGTTATTATGTCATCATTTACAATGACACTTGCAAGACCATGTCTTTTACCAATGA	
TTGTTGCAAGAGGTAATGATCAAGTAGCAATTTCTTCAAAATTTGAAACACGTGATGACG	
TTGCTGTTATTAGAAATTATGGTCAATTGTTAGTTGAAGTTGCATCGGCAGTACCAGATG	
GTATTGTTTGTTTTTTTACATCATATTTATATATGGAATCTGTTATTGCTGCTTGGTATG	
ATCAAGGAGTTGTTGATCAACTTCAAAAACATAAATTATTATTTATTGAAACTCAAGATT	
CAGCTGAGACAAGTTTAGCACTTATTAATTATATAAAAGCTTGTGAAAATGGACGTGGTG	
CTGTATTATTATCAGTTGCAAGAGGAAAAGTATCAGAGGGTGTTGATTTTGATCATCATC	
TTGGTAGAGCTGTTCTTATGTTTGGTATTCCATATGTTTATACACAATCAAGAATTCTCA	
AAGCAAGATTAGAATATCTTCGTGATCAATTTCAAATAAGAGAAAATGATTTTTTAACAT	
TTGATGCAATGCGACATGCTGCTCAATGTGTTGGACGTGTTATTAGAGGTAAAACTGATT	
ATGGTATAATGATATTTGCTGATAAAAGATTTTCAAGAAGTGATAAAAGAAGTAAATTAC	
CAAAATGGATACAAGAACATTTGACTGATCAATTGTGTAATTTATCAACTGAAGAAGCTA	
TACAAATTAGTAAAAGATGGTTGAGACAAATGGCACAACCATTTACACGTGAAGATCAAC	
TTGGATTGTCTCTATTGACTAAAGAACAACTTGAAAAAGAAGAAGCCAGTAAATTTGAAA	
AACAAGCTCAACAAAATTAATGACTGAATTTTCATTTTTTTTTTTTTTTTTTTTTTTTTT	
TTTT	
>TR494|c0_g1_i1	len=2070
GTTGAATCGTACTAGTCGACGTGAGCCGGTACATCAAGTACACAGAGGCAAATTAAAAAA	
AAAAGTTTAAAAAATTACCTCCTGCCTCGAATTTTTAATAAGTGAAACTAAAAATATAAT	
CTAATTAAAATTAAATTGTGTATATAAATTATTTATCTATTATTTAAATATGATATTTTA	
ATGATGTTGATTATTAAAAAAATAAAATATATTTAAATAATCATTTTTTTATTTAAATAA	
TAATATTATTCACGAGGCTTGTGTGACAGGAAGTTAACGATACTTGGGGAGCCCTTTTCA	
CTGGATCATCATCACTTGCTGCTGACCTGGTCTTCATTGCATTTAATAAAAATGAATAGT	
TTAATTTTTTTAATATTCTGTATCATCGCAAGTATCCACAATTCTGTTGCCCTTCGTCAA	
GGATCAGTTGACTATGAAGATGTATCATTTTGGATGAAATCTGGACAAGATAATTTACAA	
AGAGTTCTTTCAATGAAAAATATTGAAAAACGTGCTAAAAATGTTATTGTATTTATTGGT	
GATGGTATGGGAATGGCATCAATAACATCAGGAAGAATATTTACTGGTCAAAGAAAAGGA	
TACAGTGGTGAAGAATATAAACTTGTTTTTGAAAAATTTCCAAACACTGGATTTTCCAAG	
ACATATAATGTAGATAAACAAGTGCCAGATAGTGCTGCAACAGCAACAGCAATATTTTCC	
GGCGTCAAAAATCGCTACAAGGTCATAGGATTAGATGGAAAAGCTGTATTAGATACATGT	
GACAAAAGTACTATTGAAGAAAGAAAATTAACGACCGTTGCCGATTGGGCACAGGCAACT	
GGAATGGATACAGGTTTTGTTACGACAACTAGAATAACTCATGCAACACCAGCTGCACTT	
TATGCACATGTTAATAATCGTGATTGGGAATGTGACAGTAATATACCAAGAGAACATAAA	
AATTGTGCTAAAGATATTGCACGTCAATTAATTGAAGATGCACCTGGTAATCATTTTAAA	
GTAATGCTTGGTGGTGGTGCACAAAATTTAGGTCATACATTAAATGATAAAATTGATGAA	
GAATCTTGTATACGAGAAGATGGAAAAGATTTAACTCAAATATGGAAAAAATTTAATCCA	
GATGGTAAATTTGTAACAAATACTGCTGAATTAATGTCAATTGATATTCAAAATACACAA	
AAAGTATTGGGATTATTTTCATCTAGTCATTTGCCATATCGTGAAGTTAGTACACCAGAA	
ATTCCAACATTAGCAAACATGACACTCCAGGCAATAAAAATGTTGAAAAAAAATAAAAAT	
GGATTTTTCCTAATGGTTGAAAGTGGAAAAATTGACATAGCACATCATAAAAATTATGCA	
CGTTTAGCATTACGTGAAGTAACTGAACTTGATGAAGCAGTTAAAGTTGCATTGAGTCAA	
GTTAATATTGAAGAAACATTAATTATTGTAACTGCTGATCATTCACATGCATTTACAATG	
AATGGTTATCCAACTCGTGGTAATGATATACTTGGTTTTGCAAATAATAAATTAGATAAA	
AGTAGTAAACCATATGAAACATTAACATATGCTAATGGACCTGGTTATTGGCATCATAGA	
ATAAATAATACAAATTCAACTTCAACATGGATTGCAGTTGAAGATGATCAAACTAGAAAT	
AATCCATTTTATCAATTTTTTTCTGGTATGCCACTTAAAGATGATACACATGGAGGTGAA	
GATGTTGGAGTATATGCCATTGGACCTTATTCACATCTTTTTCGTGGTACATTTGAACAA	
AATTACATTGCTCATGCAATAGCATATGCAAGTTGTCTCAAAGATTGGCCATCACATTGT	
GATCGTGCATATAATCGTTTTTTCTATGAACTATCTGGTGCTGAAACTACCTGTAAATCT	
TCATTTACTTATTTTGTATTATTTATTTCTCTACTTGTTGTTTTACGTCTCACTTGAAAA	
TATTAAAAGCTCATAGTTTAATTATGATTTTAAAAAATACAACAACAGGATAGATAAAAT	
TTACAAAAAAAAAAAAAAAAAAAAAAAAAA	
>TR496|c1_g1_i1	len=2449
TTTCATTCTTCTTTTACAATTATTGATTATTTTATTTTATTAAATTACAGAACAACTTAC	
AATGGTCTTGAATCATTGCTGATAAAAATCCAAGGTAATTTGGATGATAAACAACACTCA	
ATGATGACTGATATTAAATGTCTTGATATTCGTGCAACTTTAAAACGTGGTGATCGTTCA	
AAACTACCAAATGAAACTGATCGTAACATTGTGTTGACTCAACTTGAAAAAGAAATACCA	
CTACTTGATTATTAATTACCACTTTAACAAAAAAAAAAAGCAGCAATTTAGCACTGAATA	
TATTCAACAATAAAAATAATAATTCACTCTGCACATTTTTGATGATATAAATACATCATT	
TAGAAGAAATTTATATTGAAAATTTACAAAATAAACAAACTTTTAATCAAACATTTGTTT	
AATTTTTAATATTTATGATGTAATATTTTCTGAATTAGCCAATAGTAAACTGTACTGAGT	
TATAAATTGATCAGTTTTAGCTGGCTCCAATGTTTTAACAGCTCTTCTATGTATGTCTGA	
TACTTTCATTGGATCACCATGTTTCATTTCAAATAAAATATAATCAAGCCAAACTTCAAT	
ATGACTTTTTCCAAATTGTAATGCTGCCATTTCATGTGGTTTTCTTGCATTTAATTTACA	
TACATTTGGCTGTAGTACTTCTAAATCAGCCATTTTTTTGTGTAACTCTAAACACAATGG	
TGGAAGTAATGATAACTCTTGATATTTTTTTCTAGCAGCTTCAATACCATTAGTCAAAAT	
AATCCATTCAATATATGGAACTTTAATTAATTTTGATATTTCTGGAGCTTGCATTATTCC	
AGTCTTGAATATATCTTCAACTTTATCTGGACATTTTGCTTGATAATAAAGTAATTTCAT	
TTGCCATATTGGCAATGAATTATTACCCAATACTTTAATAGCATTTGTAAATTCATTATC	
AATTATTTCACTGTCACTATTTATTTTCATTAAATGTTTTAATTTCATTTGCCAAAGAGT	
TAATGAGCTTGGAATAGCATCAGTTCCATATTTTAACACTTGATGAATTTTTTCATTAGA	
TGTTTCATCATGTTTATCACTTTTCAACATGTGAAACCAATTAATGTAATATTTTTCTTG	
TAATTTTTTAGCTTGATGTGCTTGAATTAATGCATTTTTTAAAAGTTTACGTTTGTAATT	
TGGTAGTACTGATAAATCTTTGTTAATTTCAAGAAGACAATTTATATATAATGACCACAT	
TTGTTCAGATTTTAAACGTTTAACAGCTGTTTGATAAACTTCATTGCAAGAACTTATTCT	
GTCTCTTATTGATGATGATTCCATGTCATTATCAACTTCCATTTTTTCGTCATCTGGATT	
GTATGATAAACCTTCAAGTTCACGTCTTGCCATGAAATCCCACATCTCTGCTTTGTTTGA	
ATATTTATTAGTTAAATCACCAAGTATTTGATTTTGTAGCTTTTCAGTATTTTTATAATT	
TTTAGCAATATTTAAAAGTCCAATAATGTAATTTACATCATTGATATTATTTGATGCTGT	
TTTGTAAATTATTTGAGCACGTTTTATTTCAACTGGTATATCATTTTCAGTTTTTGCCTC	
TTTAACAATTGATTCATCAACTTTTTCATCAGCTGATTCATCAACTTTTTCATCAATTGA	
TTCATCAACTTTTGCATCTACTGATTCAACAACTTTTTCACTAATTGATTCATCAACTTT	
TTTAGCTTTAGTTGGCTTACTAATTTTTTTCTCTGTTTGTTTCAATTCTAATGTAAAAAG	
ATCAGTATAGAGTAGCTGGGAATCTGGATGTGAACGTAAACCAGCAAGAATATATTTTTT	
AGCATTATCTAAATTTTTATTCTCTTCCATTTCCCATTTTGATGCAATGTGCCAACATTT	
TGGATTATTTTGATGTGCCTGAATCATTCTACCAATCATTCTACTCACGCAAGATTTGAA	
TTTTACTTGTTTGCAAAATGTCATGTAAGCAATCCAAAATCTAAAATCATCTTGAAATCT	
AAATACTGCTGATTTATATAATGAATTAATTTTATTTGCAATTGAAAAATCAATCTCACT	
TTTTTTAGCAATAATTTGTAATTTCTTACGACGTTCTTTAACAAGTTTTAATAAATCCAT	
TTCATACTGAATATATCTCAAAAAATCTTCTTTATTTTTTTGATGTCGTTGAATTTTATA	
TTCAAATTCTTTACGTTTTTTTGCAATTTCTTTAATTTCAGTTCTTTCAAATAATTTTAT	
TCTTTCCATTTGCTCCAATTGTGGGATCATATCCTCACAACGTTTTTCAACAAATTCTGC	
CATGATTATTTATGTTTTTTATACTATTATTAAATAAATAAGTATTTTATTATTTATTAA	
TAAACAATATACACAACGAGACAGTGAATCTTTCACGTGTTGATCCATT	
>TR496|c1_g1_i2	len=2874
GCCAAATTCCATGAGAATTCCAAAAAACTCAAAAACATATTCAACATGGAATGAAAATTG	
TAAAAAAATAAAAGATTTAGCTGAAAATGAATTACAAGATGCATATAGTTTTCGTGAAGC	
AATGAATGTATCAAGAAAACGTACTAAAATTGAAATTGAAGCACAACAAGATGCAACTGA	
TTACTCGTTGAGAAAAAGAATATATACAACTCAACAATCAAGAAATGAAATGGACTGGCA	
AAAGAAAAAATTGATTAATGAAATGGATATATTGATGAAAGAAATAAATAAACTTGAAGA	
ATCATTGAGAGACAAAAGTTATTACATAAAATGTGCTGAAACAAGATTAGAAAATAGAAC	
ATATCGTCCTGGTTTTGAGCTTTGTCGTGATGAAACTGAATTTGGTTTAACTGATGAAAT	
TTTACAATTACGAAAAACAAAGCAAGATTTAATGGAAAAAATTAATTCTTTAAAAACAAC	
TTACAATGGTCTTGAATCATTGCTGATAAAAATCCAAGGTAATTTGGATGATAAACAACA	
CTCAATGATGACTGATATTAAATGTCTTGATATTCGTGCAACTTTAAAACGTGGTGATCG	
TTCAAAACTACCAAATGAAACTGATCGTAACATTGTGTTGACTCAACTTGAAAAAGAAAT	
ACCACTACTTGATTATTAATTACCACTTTAACAAAAAAAAAAAGCAGCAATTTAGCACTG	
AATATATTCAACAATAAAAATAATAATTCACTCTGCACATTTTTGATGATATAAATACAT	
CATTTAGAAGAAATTTATATTGAAAATTTACAAAATAAACAAACTTTTAATCAAACATTT	
GTTTAATTTTTAATATTTATGATGTAATATTTTCTGAATTAGCCAATAGTAAACTGTACT	
GAGTTATAAATTGATCAGTTTTAGCTGGCTCCAATGTTTTAACAGCTCTTCTATGTATGT	
CTGATACTTTCATTGGATCACCATGTTTCATTTCAAATAAAATATAATCAAGCCAAACTT	
CAATATGACTTTTTCCAAATTGTAATGCTGCCATTTCATGTGGTTTTCTTGCATTTAATT	
TACATACATTTGGCTGTAGTACTTCTAAATCAGCCATTTTTTTTGTGTAACTCTAAACAC	
AATGGTGGAAGTAATGATAACTCTTGATATTTTTTTCTAGCAGCTTCAATACCATTAGTC	
AAAATAATCCATTCAATATATGGAACTTTAATTAATTTTGATATTTCTGGAGCTTGCATT	
ATTCCAGTCTTGAATATATCTTCAACTTTATCTGGACATTTTGCTTGATAATAAAGTAAT	
TTCATTTGCCATATTGGCAATGAATTATTACCCAATACTTTAATAGCATTTGTAAATTCA	
TTATCAATTATTTCACTGTCACTATTTATTTTCATTAAATGTTTTAATTTCATTTGCCAA	
AGAGTTAATGAGCTTGGAATAGCATCAGTTCCATATTTTAACACTTGATGAATTTTTTCA	
TTAGATGTTTCATCATGTTTATCACTTTTCAACATGTGAAACCAATTAATGTAATATTTT	
TCTTGTAATTTTTTAGCTTGATGTGCTTGAATTAATGCATTTTTTAAAAGTTTACGTTTG	
TAATTTGGTAGTACTGATAAATCTTTGTTAATTTCAAGAAGACAATTTATATATAATGAC	
CACATTTGTTCAGATTTTAAACGTTTAACAGCTGTTTGATAAACTTCATTGCAAGAACTT	
ATTCTGTCTCTTATTGATGATGATTCCATGTCATTATCAACTTCCATTTTTTCGTCATCT	
GGATTGTATGATAAACCTTCAAGTTCACGTCTTGCCATGAAATCCCACATCTCTGCTTTG	
TTTGAATATTTATTAGTTAAATCACCAAGTATTTGATTTTGTAGCTTTTCAGTATTTTTA	
TAATTTTTAGCAATATTTAAAAGTCCAATAATGTAATTTACATCATTGATATTATTTGAT	
GCTGTTTTGTAAATTATTTGAGCACGTTTTATTTCAACTGGTATATCATTTTCAGTTTTT	
GCCTCTTTAACAATTGATTCATCAACTTTTTCATCAGCTGATTCATCAACTTTTTCATCA	
ATTGATTCATCAACTTTTGCATCTACTGATTCAACAACTTTTTCACTAATTGATTCATCA	
ACTTTTTTAGCTTTAGTTGGCTTACTAATTTTTTTCTCTGTTTGTTTCAATTCTAATGTA	
AAAAGATCAGTATAGAGTAGCTGGGAATCTGGATGTGAACGTAAACCAGCAAGAATATAT	
TTTTTAGCATTATCTAAATTTTTATTCTCTTCCATTTCCCATTTTGATGCAATGTGCCAA	
CATTTTGGATTATTTTGATGTGCCTGAATCATTCTACCAATCATTCTACTCACGCAAGAT	
TTGAATTTTACTTGTTTGCAAAATGTCATGTAAGCAATCCAAAATCTAAAATCATCTTGA	
AATCTAAATACTGCTGATTTATATAATGAATTAATTTTATTTGCAATTGAAAAATCAATC	
TCACTTTTTTTAGCAATAATTTGTAATTTCTTACGACGTTCTTTAACAAGTTTTAATAAA	
TCCATTTCATACTGAATATATCTCAAAAAATCTTCTTTATTTTTTTGATGTCGTTGAATT	
TTATATTCAAATTCTTTACGTTTTTTTGCAATTTCTTTAATTTCAGTTCTTTCAAATAAT	
TTTATTCTTTCCATTTGCTCCAATTGTGGGATCATATCCTCACAACGTTTTTCAACAAAT	
TCTGCCATGATTATTTATGTTTTTTATACTATTATTAAATAAATAAGTATTTTATTATTT	
ATTAATAAACAATATACACAACGAGACAGTGAATCTTTCACGTGTTGATCCATT	
>TR496|c3_g1_i1	len=379
GCATGATTTATTTGGTAAATTATTAAATAAATTAATAAAAGAAAAAACATATTTACAAGA	
TGATAAAAATGAGACTGAAAAACAACTTGAAAATATTGAGCTACCATTGCAAATAATATC	
ACAATGTATATCAATGAGAGATTGCAGAAGAAGTAATGAATTAACATATGATGAACCTGA	
TACTGAGCTAAAAAAAGAATTAATTGTTGTTGAATCTGCTAAAAAATTATTGACTGAAAA	
AATTCATGATGCATGGAAAAAGTTAAATAGACTTGAAGAAGTTAAATTTGAGCTTAATCT	
TGATTATGAAAATAAACAAAATGCCATTGAAATTGATTATGAAAGTTTTAATTTAGATAA	
AAATTCAGCTGGTATTTCT	
>TR500|c0_g1_i1	len=1084
TATAGATAAATATTATTTATTGTTTATGTCTTTTTTGAGTAGCAATAAATGTATTTTTCA	
TAAGCATAGTAACAGTCATAGGCCCAACACCACCAGGTACAGGTGTTATAAAACCAGCAA	
TATTTTTAACTTGTTCATAATCAACATCTCCAACAATTTTAGTTTTTCCATTTGGCATAT	
TTACTCTTGTTATACCAACATCAATAACACATGCTCCAGGTTTAATCATGTCACTTGTAA	
CAAGTCCTGGTACACCAGTTGCTGATACAACAACATCAGCAAGTTTTCCATATTTTATTA	
ATTCTTCTTTTGGTGTATGAACATGACAAATTGTCGTTGTCATATCAAGTGCTTTTGTAT	
GACCTTTTCCATTTGAGTGTAATAAAAGTGCAATCGGTAAACCAACATGTTTAGATCTTC	
CAATGACCAATGCATTTTGTCCAAGGGTTTTAATACCAGATTTTAAAATTAGCTCTTTAA	
CAGCAACTGCTGTTGCTGGAATAAAACCATCACTATCTGTACTCAATTTTCCAATGTTTG	
TTGAATGAAAACCATCAACATCTTTGTCTGGTGAGACAGCATCACATATTAACTTTTCAT	
CAATACCACTTGGTAATGGTAACTGTACAATTATACCATCAACATCTTCATCATTATTTA	
GCTGATTAATTCTACTCAATAATTCATCTTGTGTTGTTGTTGAATTTAAATATATTGTGG	
TGCCTTTTATACCAATTTCACTTGCTATTTTTATTTTTTTTTCAATGTAAATTTTACTTG	
CTGGATTATTACCCACCAATATTGCTGATAAATGGGGTCTTTTATTTCCACATTCGTTCC	
ATTTATTTATTGATATTTTTAGACTATTCTGAATTTCAGCTGCTAATTTATTTCCAGATA	
TTATCAATGCTTCTGATCGAATGTTTGAAGTGCTGAATTGTTGTATCCGATAACTGGCTG	
TTTTTATAACTTTGAACATTTTTATGGCTAATTGATTTAATAATTTAAAACAATATATTG	
ATCTTAAAATTTATTGTTTACAAATATTGGGTTGCGTGACGAGTGTCGGCTGAGAACGCA	
CGTG	
>TR505|c2_g1_i1	len=909
AAAAAAAAAAAAAAAAAAAAAAAACAGTTTTCAATCCAAGCAATTACGAGATAACTGTAG	
AATCAAAAATACGCGCCTTGAAAATTAAAAAACCTTCAAAGTGCCTCTATAGTATTGTGT	
GTGACGTGTATGTGGATAATTCTAAAAATAGATTTTTTTTTTTTTTTTTGGTTGAGATTC	
AATACATATATACTTTTTGTACGACAAAATTCAGCTTGCTCATGACTCTGAGTTGAACTG	
GCTAGTATTCATCAGTCAAACATTCTCTGTCAGTGGCAGTGGAGCACTTTTAATAAGTAC	
CACTTTCTCGATATAATATTTTCCAAATTGATTTGCTTTTTTCTTTTTTTTATTTTCTAA	
ACATTAAAACGATATAAATAATTGTCATGAATAAATTGCAAGTGTAACTGATGAATATTA	
TTAAACTGTCCTACTAAAATGTGAATAAAAAAATAGTTGTAAAAATAAATAGTAATAAAA	
ATGTCAACGTATCGAAAAAGGGCATATTCAAAGCCAACAACTGCAGCTGGTTTACGTGCT	
CAAGCATCAGCAAATGGAAGTTCCATATTTGGAAATAGACCTAGAAATGTTGGAGTATTA	
TTTGGAACAAATCAAAGCACATATACAAATTTATTAGGAATAAGTCAAAATTCATATACC	
CCTTCAATATTTAATAAATCATCATCTAAAAATTATTATCAAAATTCATATACAAATAAT	
AATTCAAATAAAAATTATCCAAGTTCATATACAACATATGGTGGTACTGCATCTGGTTAT	
GGTGCATTAACATTACCAACACATTCATCAATTAGTTCATTAAATCTTGCAATTCCATCA	
TCAAGTTATAATAATAATAGTAATAATAATTATACAAATAGAAATAAAACAAGAAGATCT	
ATTGATAAA	
>TR505|c3_g1_i2	len=1483
CATGTGACATGGTTTTTTTGATGTTTGACATTAGTGATATTGTGTATCTTAAAATTGGAG	
TATTAATGTCGCGTGACATTGTCGCGTGGTGTAAAAAAATTTTGTGTTATAAAAAAAAAA	
ATTACGTATTGTTATAAAATTGGCTCATGTATATTGAGCCATTGTGAATATTTCATTGTG	
ATGAGATATGTGGTTATTGTGTTTATGTTATTATTCAATGATAAATAATAATATTGACAA	
ATTTATATTGGTGATTATTAATAAAATTGACGAGTTATATAATCACGCCATCGATCAAAG	
ATCGTTGGGCTGGTGTGTATGGAGAAAATGATGCTTTATCTTATCATTGCTTGTCTGATG	
ATCGAGACACACGGTGTTCTAGGTTCAGTTTATTGGGATCACAGGCCAATGGGTATTAAT	
GGACAACAAAATAATGGTATGAGTGATTGGCCATATTTTGAGCCAAATGTACCAAGAAAT	
GTAACAACAGCAATTGGTCAAACAGCATTTTTGCATTGTCGAGTTTATCAACGGAGTGAC	
AAAGAGGTATCTTGGATGCGAAAACGTGATATGCATATATTAAGTGCTGGAATATCGACA	
TATACGTCTGACTTGAGATTTCAAGTGATTCATCCAGACAAGTCAGAGAATTGGACTTTG	
CAGATAAAGTCACCACAACTACGGGATTCAGGCATTTATGAATGCCAGGTCAGCACTGAG	
CCAAAGATGTCACTCAACTATACGCTCAACGTGGTCGAATCTCGAGCAAGGATACAGGGA	
CCATCTGATATTTATCTCAAAACAGGAAGTTTACTAGTATTGACCTGTGTCATGTCACAA	
GGACCACATGATTTAGGTACAGTTGCCTGGTATCGTGATAATCAAGCAGTTGTAACATCA	
CCACGAAATGAAAATGACATTGATGCTGAACCAAGAATAACAGTAGAAACTGAATGGAGT	
GATGCTTTGACATCAAGATTAAGGATTACCTATGCTAAAACAAGTGATTCTGGTAACTAC	
AGTTGTGTGCCAACCGTTGCTCAGAGATCGAGTGTTAATGTTCACATAATAAATGGTGAA	
CATCCTGCGGCAATGCAACATGGGAACACTGCTGTCGGCGCGCCAACACCAGGAGCTTAC	
CTCCTTCTTGTTCTCATACTGGGCCAATTCAGATAATATGATACACCAGAGGTTTTATGT	
AAAAATGGGTAGTATGGATGTTGCGAATATTTCAAATGTGTATGTGTATAGAAATTAAAA	
AAATTTTATTTAAATAAATTATTGATATAATTGTAAGAAAAAAAAAATAAAAAATATTGA	
CAGACCGATAGGTTATATAACTGTAAAAAGAAAAATATTAAATTTAAGTTTAAAAATGAT	
AAAAAATATAATACAGAAACAAATTTTAATAAAAAAAAAAAAATAATTCTCAGCTTTATA	
GTATTTCATGAAATCAATGAAAAAAAAAAAAAAAATAAAAAAA	
>TR505|c3_g1_i4	len=703
GGTTCTTGTAATTTGATTATCAAGTCAACTTAATGGATTTACTGATTGATATTCCAATAA	
TTGAAATATATAGATATATATTCATGAATCCACTTAAACCAACGATAATAATTGTTGTGT	
AAATGTATCTACATTTTGTAATGATGAAAGCTCTGCACCTAAGAGCAATTTCAGTAATGT	
TCTCTGGTCATTCTGTGTTGACTATTGGCACTTTATACTCAAAGCAATATTATCATGATT	
AAAAGCCACATTATAATCATCTCACTTAAACAATGTATATTGACAATTGTTTAATCTCTT	
ACATGTTTAATGTTAATAATTATTTCACGTAAATTATTAAAGGTATCTTGGATGCGAAAA	
CGTGATATGCATATATTAAGTGCTGGAATATCGACATATACGTCTGACTTGAGATTTCAA	
GTGATTCATCCAGACAAGTCAGAGAATTGGACTTTGCAGATAAAGTCACCACAACTACGG	
GATTCAGGCATTTATGAATGCCAGGTCAGCACTGAGCCAAAGATGTCACTCAACTATACG	
CTCAACGTGGTCGGTGAGTACGCTTTGAATTATTCAATTTTTATTTTATTTATTTTTTTC	
ATTTTTTTCGTACTTTTATATACACACAGGCATACATACATACACACACACATACACAAT	
GTAAAATATAGAAATATATATATATTGCTAGAACGTTTTCTCG	
>TR507|c0_g1_i1	len=3312
TATCAGTATCTGAAGATTCACTTGACGTATCATCATCATCATCATCATCTGAATTATCAT	
CAGAATTATCAGTTTCATCAACTGGTGTATTATCATCTTCACTGTAAAAATTTTTTTCTT	
TAATTTTTTTATCTTTTTTATCTTTTTTAGTATGACGTTTATTATTATCACGTAATTCAT	
GTGCAGATATTGGCTCAGCAACATCACGAACTGTTGGATCTGGTGGTGAATCAGGAAAAT	
CAGGTAATTGACGATAACCATTACATGACATATCTAAATAATGTGATAATGTACCAAGTT	
GATATTGTGAACCTTTTATTCTTGATGATAAATTTGGTGCTGGTTTTTGGGCAAAAAAAA	
TTTTTTTAGCAAATTCAGGTAATTTTTTAATATTTTGATTATTATCATCATTAAATATAA	
AATATTTTAAAAAACGTGCACGATCACGTATATCATAATTTTGATCATATTTTGCCAATT	
GAAATACATATTGACAAAATAATTTTGTTTGTTCTGGATTATTTAAACATAATTTAACAG	
CTAAATTTAATATTTGTAATTTAACAATATCTTTTTCATTAATAAAACTTTTTGCCATTT	
TACGTAATACATCTGGTGCTATTTTAGGTACTCTACCAGAATATTCACCAAGTAACCAAA	
GTATTGATGCACGTGCTTGTGGTACTGTTATAAAATCCATTAATTTAGCCATATGTGCTA	
TTATATCTTTATGTTCATTTGGTTGTGTTTGAAGTAATTTTTTAATAACAACAACACTTT	
CAGCAACAACAACTTCATCACGATTACTTAATAATGATACTAAACCATTTAAACATGTAT	
CAGTTACTTCTTTAATATTACTTGCACAACGTCCAATTGCTTGTATACTTGCACCAACAA	
ATTCTTTATCATTACTTGATATATATGTTTGAAATTCACGTAATATTATTCCAATACTTG	
TTTCAGTTGCTAAATTTGTCATAATATCTAATTTTAATAATTTTATATGTGTTGGATCTG	
ATGTACGTACAAAAAATGATTTTAAAAATGGTTCAAATATACCTTTTCTTGTTATTGATA	
TACTAGCAATACAATGAAGAACAATACTTTGTACTTCTCTGTGACTTCTTAATAAACGTA	
TTAATGCTTTAGCAGCAATTATAACTTCACTTTTTGGTGCAACATGATGATATAATTGTG	
CAACAGCCATGACAACTGATGCATTACGACTTTGTAATAATGGTTTTGTATTTCTTAATA	
ATAAACGATGATCAGAATCAAGTGTTAATTTTGTTTTTTTTTTAATTGTTGATTCATCAG	
AATCAGAATCATCATCATCATCATAAAATGGACGATCAGTATCATCTTCAATATCATCCA	
AATTTGGATTTATAAATTGTGTTCTAGCATATCTTGTTAACATATTAACAATAACAACTT	
GTCCCCATTCATCAACATCAACTAATAAATTACATAATTTACGATAATTTTTATGTATAA	
GATCAATTCTTTCTGGACATACTTCTTCAAATGCCATAACAGCTGAACCAACAACAAGTG	
TTGTTTTATCAGATAATAATTTTTCCAATACACTTATTAATTCATCTTTTTGTTCTGAAT	
CTAATGAATAAAGTTTTGGTATTGCATGTGCTGCTGTTTTACGTACATATGGTGACATAT	
CACTTGATGAATCTTTTATTGCTAACATAACAATTGGTACAATCATTGATACACGTACAC	
TTGATAATACACGTAATGCACTTGCTCTTATTAATTGATTTGGATCTTTTAATGCACGTT	
GAAATGTTGATATTGATAATAATGCTAAATCTTGTTGATCCTCAGCATAACGTACCAAAT	
AAACATATACTAATTTTTTAACTTCAATATTTTTTGATACAACATTTTTAACAACTGCTG	
GAAATAATTCTGATGCATCTCTACCTTTTGCAACCATACCAATTATTCTTTTCATAGCTT	
CAAGTTTTAATCCATCTTTGTTAGAGTCTAACATTTGTTTTAAATCTTCATGTTTTTTAT	
AGTCTGAATGAAAAAATCTATCTGAAGCCGGATCAGTGCCAATTTCTGGTTCACTACCAC	
CAGCACCATAAGGCCTGTCATTGCTATATGAACTAACTGTATTATTTGACAGTGTACTTG	
CTGCTGCAGTTAACATTTTTATAATTTTACAATTGTTTATCTAATTAAACTATAACAAAT	
GTGATAGTCTTGAGATTTTTTTTTATTTTTTGACAGATGAAACACTATTTATTTAGTGGG	
CGTCCATATTGTACACATAACAAGTCTACAGTCTACACACACAAAAACATCCGAGAACGA	
GATATCTCGAAACAACAATACTCGAACTTGAAAAACACCGACTTATCGTTTTTCCCCGGC	
TGTTCCCGGCTATCATCGCGATCATCGCTATAATCATTCCATCATCATTCATCGATTCAT	
CAGTACAACGTGGTTGAACCATCCACAACAATACACGACAAAATTATTCCAGTAGTTGAA	
AAAAAATAGATAAACGAACATGCAAGTTTATGAGAGGTTATGTTGTTACTCAACACGTGA	
AGATTGGACAAATTTAACCAATTTATTACAAGAAGAAAATATTATAAAAAATGAAAATGG	
TATAATAAATCGTCAAATGCTTGCCAAATTGGCAGAGCTTTTAACAAGAAAAAACATTTC	
TCTACCAATGGATTTAATGATGTTGATTTTAAAATTTTTCATGGATTCTTGTGATAAATT	
ATTAAATAAACCACAACAATTAAATGCTATCAATGAAAATATTCAAGTAAATTGCTGGAA	
TGATTTGTATAAATCCATATCTGAAGATGATAAATTTTGGATTGATAATAAAAATTTATG	
TGATAATTATTTTCCATATGAAGGTGTGGGACAATGGGTCATTGATTATCTCACAAATAA	
TTTATCCAAAATTGATGATGAATATTTAAAATTCATTAAAAGATGTATTTGCTTATTGTG	
CAATATAATTTGTGTATCACCACAGTATGATCTTCCAAAATTCATACAATCGATTAATTT	
TAATTCAACAATTTTAAAATTATTGGAGATTGATGATAAATTAGTACGTCATCCATTGTG	
TGCACTTATTCACAACATAATTTACAATTCAAGAGAAACAATATTTAATGATAGTGAATT	
AAAGCTAATTATTGCTGATCTTATTGAAGACAATACAATTAGTATTAATCCAGCTTATGA	
TTCAATAATGTTTCTTGTAAAAACATCACCAAAATTTTTATCAATTGTTTACAATGATTT	
ATCAGATGAAAG	
>TR509|c0_g1_i1	len=477
GTGCCATTATATTTTAACAATTAAAGCTAAATAATTTTAATTTAAAAAAAAAAATTATAA	
AAATAATGGCTGCAGAAGATGTCAAGTCACGTGCATCACCAGCTCCATCAGCTGATGATA	
ATACAAATAATCCAACAAGAAGACCATCACATAAGGAGTATAAATTTTTTCGTAGCTTTA	
GTGCAAAAGTTGAAAATTGGCCAATGCGAAAAGCTGAAGCATTATGGCGAAAAATGAGAG	
AAAGAAAAATAGCAGGTATGATTTTAATAATAAAAATTCATTTGAAAAATAAATGAAAAT	
TATATTAATTTCTGTGGCTTTTAAAACAAATTATGGACACTTTGATTTTCGTGATTTTTT	
ATCACACCATTGAGCCTTGAAAAATCAGCAAAAAAAAAAAAAAATATAAATATTTATATC	
CAAGTTCGAGGATGCTGCGGTTTCATATTGAATTCATATCATACTCAACTTCACTAG	
>TR509|c0_g2_i1	len=2823
AAAAATAATAGCTATTGATAATAATAATAATAATAATAATAATAATAATAATAATATTAA	
TAATAAAAATGCCAAATTGCCACCAAGACAAATGAATGATAATCGTGAAAAAAAAAAATT	
ATCATCTTGGAGTCCAATGAGTTTAAAAAATCGTAAATTATCATATGGTAAATTACAAAA	
AATATTTGGTTTATCTGAAAATGAATCAATTGATGATGATTATGATGATGTATTTATTGA	
TAATAAACATGATATTATAACACGTTCAAAATCATTTGATGATAATGCACCAAAATCAGC	
ACCAGTTACACCAACTGATGAAAAAAAAAATATATATTTATCAAAATTATTACGTAAAAG	
ACATACACCAATATATAATGATTGTATAAATGAAGCTGTACTTGTTAGAGTTGCATCATT	
ACCAGATGAAGATATAATTTATATATCAAATGAACAATTAAATGATACAACAAATAAAAA	
TATGGCTATGAGAAATCGTGCTATATCACCATTGACATTAAAATGTGATGTTACTGCTAA	
AAGATTATCTGAATCTGATAAAGATATTAATCAAATAAGTCCAGTTAAATTAAAAACATT	
TAAAAAATTAATAAATCAACAAAATTCCAACAATAATGTGCCAACAAAAATCATTTGTAA	
TTTATCAATTGATGAAAAAAATTTATCTGATACAAGTATTGAAAGTGGCAAATCAGATAA	
TGAAAAAATTACGGAAATTTATGATGATGTTGATCATCATGATTCAGGTGTTGCATCGTT	
ATCATTGGCATCAATAATTTCACGTTTACGAAATGGTAGTAATTCATGTTGTCCAATAAA	
TTCAAATATGATTGAATCATTTGTTTACACAGACATGGCAACACAAACATCACCACCAAT	
ATCACGAAGTTCAAGTTTTACTTGGGTCAGTGATTGTGATTCACCTCGAGCAGAATCTCA	
TGTTGATGAAAATTCATTGCGCGATGAAAGTATGCTCGATCCAGCATCGCCTCAAAATAC	
TGTAGATGATGACAACAGATCATCATCATCATCACAAGATTTACTTCAAAGTATGGATGA	
AATATCATCAGGAAGTATATCACCAGAAACAACTGATCGTGCATCACCATTGGAAAGTGG	
TATTGGTACTGCAAGTCCACCAAGAAGTACAGATAGACGATTTAATAAACCATCAATTAA	
TGAAAAATGTAGCCGTAAAGAAACATGGGAAAAAATACGTCAAAAAACAACAAAAATACG	
TTTACCATGTGATAGAGAATTGAGTGATGTTTGGATAAGACGTGAAAGTGTTCATACACA	
AACACAAGATACAGAAGAACAAGGATCACAAGAAGCTGTTGATAGTAGTAGTGGCCTTGA	
AGATAGTCTACCAAGAACAAAACCACCAAGACCAACAAATCTTCCACTCGGACTTAATAA	
AACAGTGAGTAATTCATTGAGTTCAGGAATGATGCTTGAGACAATACCACGTGCCCCGTC	
ATCACCATCTTCAGCAAGTTTACAGCTTAAAAATGAACCACTTGGTATTGAACTTGGTGG	
TAAAAGTAATAGTGCACCATTACTTGAAAATAATAATCCAGAAATAATCAAGGACACAAA	
ACAGATTGTACAGCAGCCAAGATCACAATCAGAACGTCAATTATCCGAAATTGAAGCTCA	
AGAAGCTTGCAAGTGGCTAAGAGCAGCTGGATTTCCTCAATACGCACAGATGTATGAAGA	
TTATCAATTTCCCATTGAAGTGTCGGGTGTTGCTAAGGATCATCCATTCTTGGAAACAGA	
CTCATTGCAAAGTTTGTATCGTCGTCTTCACGCTCTTAACCGTTGTGCAAATATGAAGAT	
AGATACTCATCATACACATCATCATCATCACAACACCAGTCACAGTAAAAATACTGGTGG	
AGGTGGCGGTGATGATTCAGATGAGGATACCCAGTGTGCATTGAGTGAAAATTGGACATT	
TGAAAAAAAAACAAGAAGATGGTCACGTGTTGTTGATATAACACCAAGTCAACAAGAAAG	
ACTTCAGGCAATAGCAGCTGGTAAAATAACATTAGAAGAAGATGTACTTGAAGATCGTCT	
TGAAGCTGAAGAAGCTGATGATACAATGATTGATAATATAAATATTAGAAATAATCCACA	
AACAGATGAATTAAGTCCAAGATTTAGAAGATCTGGATCAGAAAGAATACGTGATAGTGC	
TAAACAAGCATTAGCATTTTTACGTCGTGTTGAATCATTAAAATCACGTCGTAGAAAACG	
ACAAAATCGTGAGGGTGTTGTTATAAGTGGACCACAAGTTGTTGATGTTATGACAATGCA	
ACAAAAAATGAAAGATCTTAATTGTGTTGATGTATCACCAACTGGATTACTAACAATACC	
ATTTGATTTAATACCAGCATCATCATTAAATCGTCCAGTATCACCATTAACATTACCACC	
ATCACCATTTAGTTTAATACATACAAATATGTCAACATCAATAAGTCCATTTGGTGATGA	
TTCATCAAGTTATTGTTCAGATGGCTCACAAGGTGGTGGTCCAGCACCAACACCAACAAA	
AACAAAATTAAATAGAGCTAAAAGATTTCTTTATCGTAGTAAAGATGATCAAGGTGCACT	
AAGTGATTCTGAATGTCAACCATCAAGTTGGCGACATAAATATCTTAAAGATGCAAATTC	
AAATAATACAAAATTACTTGATTTTGTTAATATGCAACAACAAAAACAAATGAAACATCA	
ACAACAGCAACAGCAACAACAACAATCAACACCAATAAAAACAACACCAATTAATTCACG	
TGG	
>TR509|c0_g2_i2	len=1411
GTGCCATTATATTTTAACAATTAAAGCTAAATAATTTTAATTTAAAAAAAAAAATTATAA	
AAATAATGGCTGCAGAAGATGTCAAGTCACGTGCATCACCAGCTCCATCAGCTGATGATA	
ATACAAATAATCCAACAAGAAGACCATCACATAAGGAGTATAAATTTTTTCGTAGCTTTA	
GTGCAAAAGTTGAAAATTGGCCAATGCGAAAAGCTGAAGCATTATGGCGAAAAATGAGAG	
AAAGAAAAATAGCAGAAATTGAAGCTCAAGAAGCTTGCAAGTGGCTAAGAGCAGCTGGAT	
TTCCTCAATACGCACAGATGTATGAAGATTATCAATTTCCCATTGAAGTGTCGGGTGTTG	
CTAAGGATCATCCATTCTTGGAAACAGACTCATTGCAAAGTTTGTATCGTCGTCTTCACG	
CTCTTAACCGTTGTGCAAATATGAAGATAGATACTCATCATACACATCATCATCATCACA	
ACACCAGTCACAGTAAAAATACTGGTGGAGGTGGCGGTGATGATTCAGATGAGGATACCC	
AGTGTGCATTGAGTGAAAATTGGACATTTGAAAAAAAAACAAGAAGATGGTCACGTGTTG	
TTGATATAACACCAAGTCAACAAGAAAGACTTCAGGCAATAGCAGCTGGTAAAATAACAT	
TAGAAGAAGATGTACTTGAAGATCGTCTTGAAGCTGAAGAAGCTGATGATACAATGATTG	
ATAATATAAATATTAGAAATAATCCACAAACAGATGAATTAAGTCCAAGATTTAGAAGAT	
CTGGATCAGAAAGAATACGTGATAGTGCTAAACAAGCATTAGCATTTTTACGTCGTGTTG	
AATCATTAAAATCACGTCGTAGAAAACGACAAAATCGTGAGGGTGTTGTTATAAGTGGAC	
CACAAGTTGTTGATGTTATGACAATGCAACAAAAAATGAAAGATCTTAATTGTGTTGATG	
TATCACCAACTGGATTACTAACAATACCATTTGATTTAATACCAGCATCATCATTAAATC	
GTCCAGTATCACCATTAACATTACCACCATCACCATTTAGTTTAATACATACAAATATGT	
CAACATCAATAAGTCCATTTGGTGATGATTCATCAAGTTATTGTTCAGATGGCTCACAAG	
GTGGTGGTCCAGCACCAACACCAACAAAAACAAAATTAAATAGAGCTAAAAGATTTCTTT	
ATCGTAGTAAAGATGATCAAGGTGCACTAAGTGATTCTGAATGTCAACCATCAAGTTGGC	
GACATAAATATCTTAAAGATGCAAATTCAAATAATACAAAATTACTTGATTTTGTTAATA	
TGCAACAACAAAAACAAATGAAACATCAACAACAGCAACAGCAACAACAACAATCAACAC	
CAATAAAAACAACACCAATTAATTCACGTGG	
>TR509|c0_g2_i3	len=2281
AAAAATAATAGCTATTGATAATAATAATAATAATAATAATAATAATAATAATAATAATAT	
TAATAATAAAAATGCCAAATTGCCACCAAGACAAATGAATGATAATCGTGAAAAAAAAAA	
ATTATCATCTTGGAGTCCAATGAGTTTAAAAAATCGTAAATTATCATATGGTAAATTACA	
AAAAATATTTGGTTTATCTGAAAATGAATCAATTGATGATGATTATGATGATGTATTTAT	
TGATAATAAACATGATATTATAACACGTTCAAAATCATTTGATGATAATGCACCAAAATC	
AGCACCAGTTACACCAACTGATGAAAAAAAAAATATATATTTATCAAAATTATTACGTAA	
AAGACATACACCAATATATAATGATTGTATAAATGAAGCTGTACTTGTTAGAGTTGCATC	
ATTACCAGATGAAGATATAATTTATATATCAAATGAACAATTAAATGATACAACAAATAA	
AAATATGGCTATGAGAAATCGTGCTATATCACCATTGACATTAAAATGTGATGTTACTGC	
TAAAAGATTATCTGAATCTGATAAAGATATTAATCAAATAAGTCCAGTTAAATTAAAAAC	
ATTTAAAAAATTAATAAATCAACAAAATTCCAACAATAATGTGCCAACAAAAATCATTTG	
TAATTTATCAATTGATGAAAAAAATTTATCTGATACAAGTATTGAAAGTGGCAAATCAGA	
TAATGAAAAAATTACGGAAATTTATGATGATGTTGATCATCATGATTCAGGTGTTGCATC	
GTTATCATTGGCATCAATAATTTCACGTTTACGAAATGGTAGTAATTCATGTTGTCCAAT	
AAATTCAAATATGATTGAATCATTTGTTTACACAGACATGGCAACACAAACATCACCACC	
AATATCACGAAGTTCAAGTTTTACTTGGGTCAGTGATTGTGATTCACCTCGAGCAGAATC	
TCATGTTGATGAAAATTCATTGCGCGATGAAAGTATGCTCGATCCAGCATCGCCTCAAAA	
TACTGTAGATGATGACAACAGATCATCATCATCATCACAAGATTTACTTCAAAGTATGGA	
TGAAATATCATCAGGAAGTATATCACCAGAAACAACTGATCGTGCATCACCATTGGAAAG	
TGGTATTGGTACTGCAAGTCCACCAAGAAGTACAGATAGACGATTTAATAAACCATCAAT	
TAATGAAAAATGTAGCCGTAAAGAAACATGGGAAAAAATACGTCAAAAAACAACAAAAAT	
ACGTTTACCATGTGATAGAGAATTGAGTGATGTTTGGATAAGACGTGAAAGTGTTCATAC	
ACAAACACAAGATACAGAAGAACAAGGATCACAAGAAGCTGTTGATAGTAGTAGTGGCCT	
TGAAGATAGTCTACCAAGAACAAAACCACCAAGACCAACAAATCTTCCACTCGGACTTAA	
TAAAACAGTGAGTAATTCATTGAGTTCAGGAATGATGCTTGAGACAATACCACGTGCCCC	
GTCATCACCATCTTCAGCAAGTTTACAGCTTAAAAATGAACCACTTGGTATTGAACTTGG	
TGGTAAAAGTAATAGTGCACCATTACTTGAAAATAATAATCCAGAAATAATCAAGGACAC	
AAAACAGATTGTACAGCAGCCAAGATCACAATCAGAACGTCAATTATCCGGTAAGTTAAA	
CAAAAAAAATAATAATTAATTAACAAAAATAATATACCCTGAACTTAATATCATTCCGAT	
ATAATGCGTCTAAAAATAAATTTGATCTCTCGTAAAAAAAAAAAGAGCATAAAATTTACG	
TCAAACAAATTTGTCTGAGGGCTCGATCTCTTGCCTATACATTCTTAGTATCACTTATAT	
ATTTTTTTTATTTTATTCTGCGAAATAAACATGCGTTGTACAAATACTCTGAGAGAATAT	
AACAGTGATACGAGACGAGCTTGTTCTCATTGTTTATATGAGATGTACACAACGCCCGAC	
CAAAGCCGTTATTCCCTTTTTTATTTTCCATTTTAATTGCACATCTGTGCTAGACATCAG	
TAGCAACAGAAAAAAAAATTACTATTAGCAAAAATAAAAAAAAAAAAAAAAGGAAAATGG	
CATGAAAAGAGGGAAAAGAGATTGTACGCTTTTCCACCGAGTGTCAATCAATAATCAATT	
CAACTTCCATAATCGATACAATCCCGCAAAAACAATCACTATATATATATTTTTTTTTTT	
ATACATGCCTCTTGTTTTTTGTTCGAAACGATAATAATTTAATTTTCATTTTAACTATGT	
G	
>TR513|c7_g1_i1	len=2886
AGCCAGACACTCATCGCAACTTGTATTAAATTATTATTCATTATATTTCATTTGATACAT	
CATCAACATCAATAAATAATAAATATATAGTTTATATATAAAATTATAAATAATAATAGT	
GATCATATCACAACGAGTGTGATCAATCATGTCGTCAAAAGATTCTGATAATGAAAAAAG	
AAAACAAATATCTGTACGAGGAATTGTCGATGTTGTTAATGTGACAAATTTTAAAAAAAC	
ATTTAACCGGCATTTACATTATACTCTTGTTAAAGATCGTAATGTTGCAACATCAAGGGA	
TTATTATTTTGCACTTGCACACAGTGTCAAGGATAATCTTGTCTCAAGATGGATCAGAAC	
ACAGCAGCACTACTATGAAACTGATCCCAAGAGAGTTTACTATTTGTCATTGGAGTACTA	
TATGGGAAGAAGTCTTCAAAATACCATGATAAATTTAGGCATCCAGGGTGCATGTGACGA	
GGCAATGTATCAGATGGGATTGGATATTGAAGAGCTTGAAGAACTTGAAGAAGATGCAGG	
TTTAGGTAATGGTGGTTTAGGACGTCTTGCAGCATGTTTCTTGGACAGTATGGCAACACT	
TGGTCTTGCTGCTTATGGTTATGGTATTCGTTATGAATACGGTATATTTGCTCAAAAAAT	
AAAAAATGGTGAACAAATTGAAGAACCAGATGATTGGCTTCGTTATGGTAATCCATGGGA	
AAAAGCACGTCCAGAATTTATGCTTCCAGTTAATTTTTATGGTCATGTTATTGATGCACC	
CGAGGGTAAAAAATGGGTTAATACACAAGTTGTATTTGCAATGCCATATGATAATCCAAT	
ACCTGGTTATAAAAATAATCATGTTAATACATTACGTTTATGGTCAGCAAAATCACCAAT	
TGAATTTAATCTTAAATTTTTTAATGATGGTGATTATATTCAAGCTGTATTTGATCGTAA	
TTTAGCTGAAAATATAACAAGAGTATTATATCCAAATGATAATTTTTTTGAGGGTAAAGA	
GTTACGTTTAAAACAAGAATATTTTATGGTTGCTGCAACATTACAAGATATAATACGTCG	
TTATAAATCAAGTAAATTTGGTTCACGTGATCATCATAGAACTGATTTTGAAGAATTTCC	
AAGTAAAGTTGCTATACAATTAAATGATACACATCCATCATTGGCAATACCAGAATTAAT	
GAGAATATTAATTGATGTTGAGGGTTTATCATGGGAAAAAGCATGGGATATTACAACAAG	
AACTTGTGCATATACAAATCATACTGTATTACCAGAAGCATTAGAACGTTGGCCAGTATC	
ATTATTAGAAAGTATATTACCACGTCATTTACAAATTATTTATCATATTAATTTTTTGCA	
TCTACAAGAAGTTGGTAGTAAATTTCCTGGTGATTTTGATCGTCTTAGAAGAATGTCACT	
TGTTGAAGAAGACGGTGATAAACGTGTTAATATGGCACATTTATCAATTGTTGGTAGTCA	
TGCAATAAATGGTGTTGCAAGATTACATTCAGATATTTTAAAAGCAACATTATTCAAAGA	
TTTTTATGAATTACATCCTAATAAATTTCAAAATAAAACAAATGGTATTACACCAAGACG	
TTGGTTATTATTATGTAATCCAAATTTATCAGATGTTATTGAAGAAAAAATTGGTAGTGA	
TTGGACAGTACATTTAGAACAATTACAACAATTAAAAAAATGGTCAAAAGATCCAAATTT	
TCAACGTTGTGTTGCTAAAGTTAAACAAGAAAATAAAATGCGTCTTGCTGAATTTTTAGA	
AAAAGAATATGGTGTTAAAATTAATCCTGCATCAATGTTTGATATACAAGTTAAACGTAT	
ACATGAATATAAACGTCAATTATTAAATTGTCTTCATATTATAACACTTTATAATCGTAT	
TAAAAAAAATCCACAAGCACCATTTGTTGCAAAAACAGTTATGATTGGTGGTAAAGCAGC	
ACCTGGTTATTTACTTGCTAAAAAAATTATTAAATTAATATGTTCAGTAGCAAATGTTGT	
TAATAATGATCCAATTGTTGGTGATAAATTAAAAGTTATTTATCTTGAAAATTATCGTGT	
TACTCTGGCTGAAAAAATTATTCCTGCTGCTGATTTAAGTCAACAAATATCAACAGCTGG	
TACTGAAGCATCTGGAACTGGAAATATGAAATTTATGTTGAATGGTGCATTGACTATTGG	
AACTCTTGATGGAGCTAATGTTGAAATGGCTGAAGAAATGGGACATGAAAATATATTTAT	
TTTTGGTATGACTGTTGATCAAGTTGAAGAACTTCAAACGCGTGGATATAATGCATGGGA	
TTATTACAATAAATTATCAGAAGCTAAACAATGTATTGATCAAATAACTGGAGGATTTTT	
CAGTCCAAATAATCCTCATGAATTTCAAGATATTGGTGATGTATTGATGAAATGGGATAG	
ATTCCTTTTACTTGCTGATTATGAAGATTACATGAAAACCCAAGATCGTGTCAGTGAGGT	
ATATCAAAATCCATCAAAATGGATTGAAATGGCAATCAACAATATTGCATCATCTGGTAA	
ATTTTCATCAGACAGAACGATTGAAGATTATGCCACTGAAATTTGGGATGTTAAACCAAC	
ATGGAAAGCTCTTCCAGATCCTCATGAACCACGTGATGTCTAAATGATATTAATTATCAA	
TAGAAAAACAAAAAAAAAAAAACGATTTAATATCATTTTACAAAATGAATACTCACTTTT	
ATTTAATCATAAAAAAAAAAAAACAATAAACAATAACAATTTCTTACTCTTTAATGTAAA	
AAAGATTAATTTAGTTTTCTGTATTATATCTCAAGTCTTGTTTATTATTAAAACATGACA	
TTGAAG	
>TR516|c0_g1_i1	len=1107
GAAAAATATACTTTTTATATTAAACCTATTCAATATGCAAACCTCGAAGGGATAACCATT	
CCATATTTCTTTTTTTTTTTTTTTTACTTTTTATTTTTTAGCTACTTGGCACATTGAGGG	
TGGGCGTCTATTTGAAATATGATAAGAAATATTGAGAAATATAATTTATAAATTTTTTTT	
TGGCCAAAAGAAATCATCTGTTGGTTAAATATTGAAACTGTTAATTTTATTTTCTTTACT	
ATCGACACAAAAATAGGAGCCCAAATGTGTGAACCGGCCGATTTGAGGTTATGTCACCTG	
ACAGACTGAACTTGTAAGTGAAAATTAATTGTTGAATTATTATTGTTTATCAATATATTG	
TTTGTCAAAATGTTGCTGTCCAAGATGAACAGTCTCCGGAATTTATTGTCAGTTGAAAAA	
ATGGCAGTAACGTTTAATCAATTAGCTGGACTAAAAAGATTTGATCCACCACCAAAATAT	
CCAGATATTGAACTTCCTGAAAGAAGAAGGCTAACAGTTCTTCCAAAAGTTCCACAATAT	
CCACCTTCTTTAAGACCTCATAAAATGCAAAAAAAATTACGTTTTATGCGTGGTCCAGAG	
CCTCATCATACAACATTTATTCACAAACAATTTGGCATTGTTGCAACTGGAGGTGGAAGA	
TTAAAACAACAACATTTTGAAATGGTTCGTATGTTTTTCTTACGACATTTACCATTTGAT	
AAAACTGTATTTGCAATTTGGCGAGTTGATGCACCATGGCAACCAGTTACTAAAAAAGGA	
CAAGGACAAAGAATGGGTGGTGGTAAAGGTCCAATTGATCATTATGTTACACCAGTTAAA	
GCTGGAAGAGTTATTGTTGAAGTTGGTGGTCATGCTGAATATCAAGAAGTTAAAAAAATA	
CTTGAAAATGTTGCTGCAAGATTACCATTTGATGCTGTTGCAACAACTCATGAACAAATG	
ATGGAAGATAGAAGGAAAGAACAATGGCTAGAAGAAAATAATCAAAATCCATGGACATTT	
AAATATATTATACAAAATAATTTATGTGGTGTTAATAATTGGATTTCACCAGTTGATAAA	
ATATACTTTGGTAAATATTGTTAAAAT	
>TR519|c2_g1_i1	len=2029
GGGGGGAGAAAAAAAAAAAAAAATAATAATATATATATATATATAAAGAAGGGGGAGAAA	
AAAAAAAATAATAATATTAATAATAATAAACAAGGATGAAAGCCTAAAAAATTTAGGGTT	
AGTGAGGAGGTGGAGGTTCTGTCGATTGGTTTCTACCGTCGACAGCTCTTACAGGTTTTC	
GACGTGATGTACCAGTTACACCAACTGGACCAACACCACCACGAGCATATACTGGTGCTG	
TTGTTACTATTGGTTCTCTAATTGTACCTGTTCCAGTATTTCTTATTGGTGGTGGTAGTG	
GTTGTTGGAGTGCCAATGGTTGAGGTAAAACACTGTGCATTAATGTCTGAACCATTGATG	
AATTTTGTGTCCCAATACCACTTGGATTTGAGGGTAATCCTTGACATGCAGTTGTTGCTT	
GTGATTGTGTACCTTGTCCTGTGACATTTGCTTTGGTTGTTGTACCATTACCAGTTGTCG	
TTGTACCAGTTACTGTTGATACTTGCTGCTGTGGTTGTTGTTGTTGTGGTTGTGTTTGTG	
GTTGTGATTGTTGTTGGTGATGGTGATGATGATCTCTTTTAGTATCATGTTGTTGATTTG	
TTTTTTTTGATGTTACAGTAGTACTGGCACTTGGTGCCTCAGGACTTGTTGTAAATATAT	
TTGACACTGGAGTTTGTACTGCTGATAATTGCTGTTGTTGTTGTTGTTGTTGATGTTGTT	
GTAATGTTAATTCAGCTAATGTTTGTGTTAATGTACCAATAACAAGTTCACGAGCAAATA	
AACTTTTATTTGCACTTTCACGTTCAATACTTTGCAATTGTGAATCTGTCAATGTTGTTG	
CTATACATCGAGGTAACAAAAACATTGAATTTTGATTGTTGGCAGGGTTGACGTTGGACG	
GGGTAGCAGAATTAGCAGCATTGTTATTGTTTCCTGTATTATTGGCAACAACTCCTGCCA	
TTGTCGTTGAATGACTTGTCCCAGTATTACCACTTCCACTAGCAGCACCACTTCCAGAAC	
TACCACCACCACTTACTGAACCAATAACTTGAGTTTGTCTTCTTGGTAGTCTTTCTAATT	
GATGCCTCGTAGCACTTCGAACCTGTTGACGTTCTAGCTGTAGTTGCATTTGTAATTGTT	
GCAATTGAGAACTTTGGCCTGTACCACTACCACTACGACGTACGCCTGACAACTGAGATA	
ATAATTCGGCAATTGGATCTATACCTTCTCTACTACTTGGGCTTAATCCACCAGATGAAC	
TAAAATGCATGTTGGACCTGCGTGGTCGTGGACCACCTACACCTCTTGATGGATGTGGTA	
TTCTTCGTGGACCATGTCTACTTGATGTTGGTTCATCCAAAAATGATATTAAATCTCTTT	
GACCACTTCGATGTTCAAGAGTTAAATGATTTGCAAAATCATCAGTAACATGATTTGGAT	
CACCTCCTGGTAATGATGCACAAACTGGACAAACCACTTCGAAAGTTGTATCTGAATGAT	
CTGCTGCAACGTGTTCTTGTAATGTTGCCTCTGTAAAACCCATTTTTGTGCAATATGGAC	
AGGTCAATGATTGTGGTTGTTCAACACTGACACCTTCACCACCATAATAAAGCTCAAAAT	
CAGATCGTGTTAATATGCATTGCATGGGATGATCAGTGAGATGGCGAGTTGTTGTTGCAC	
CCGCCTCATAACAACTTGCACATAAATCGTAATCATAGCACACTAGGCACTTGTATCTGC	
GTCCACGAAAATTACCTTTTAAGCAAGAATCACAGCTAACCCCTTCATGTCGACTCATTT	
TCCGTTTATAATGTCATGTACATGCAAATATTAACGGTGCCTCGTAGAGCCACACGTCTT	
TTCACGTGACACAGTTATTTAATTAAATAATACACAAAATAATGTACACTAAACTTTTAT	
GTTATACAGCACGAATGACTTATGAACAGTTATCACAGGCAAAAACATTTGATTCTGTAA	
GAACCCAACTATTTTTTTTTTTTTTTTTTTTTTTTTTTTTTTTTTTTTT	
>TR519|c3_g1_i2	len=1601
ATTTAATTTAAAAATGATAATAAATATTTGTGAAAAATAAAAAAAGCAAGTTTAAAAAAG	
TAAAATAAAAACAAAAACATTTAAATGTAATGTGAGTTATTAAATAATGGAAATAGCTTA	
TGCTCCATTACCAAAATTGGTGCCAATTGGTAGTCCAAGAATTATAACAACCCAAGATTT	
TTTATCTGATAAAACATCATTTGCTGAGGTATTACAATCAGATCCAGTAAAACGTTTATT	
AAAAAAGCCAAATATTCTTTTAAGAGCTATATGTAAAACACCAGCTAAAACAATCAACAA	
CAACATCAACAATGATAGTAGTTGTACATCTGATACATCAAATGTTACATCAGCATCAAA	
GTCAATACAAAAAACAACATTAATTATTAATGATTTATCAATACCCACAAAAGGTGAATA	
TTTATTACCATCAAAAAATAATGGTAAATCAGAAATAATACTTGAACGAGTCAATAATAT	
TAAAAAAAATTGTGGACACATTGAAAATTGTGAATACATAATGTGTGATGTTAATGTTGA	
ACAGTATGTTGATGAAAACGAAGTATCACCAATTGTTGCTATGAACATTGATGAAACTGA	
AATAGATGCACCAATTTTAAAACATTGTGAAAATAATAATTGTGATGCATTAAATATTGA	
TCATAATTTATGTAGACGTATTATAATACCATTATATCCTTGCGATAAAATAAATAAATG	
TGATATTTGTGATGTATTATTTAAAACACGTAAATCACGTTTAATACATAAAAATTGTAT	
TAAAAAAAATATATATCAACATAATAAAGTTGATGTTGATAAATTATTACGTCAAAGAAT	
GCGTGAAAGAGAATTACAAATTAATGAATTATTAAAAATTAAAAGATCAGAAAATATTAA	
TGATAGATATACAGAAGAAAATATTATTCAAAGACTTAAAAAAAATGAAGAATTAGATGT	
TATACCAAAACATAAAATACCACCAGAACCAATTATAACAATAACACCACTATCAAAATT	
AGTTAAAAAATTACAACAAGAACAAAAACAAGAACAACAACAGCAGCAACAGCCAATTTT	
TGAATTAGGTAGAATATCATCAATTCAAACGTCTAGTAATTTACCTTCAACTGTTACTAA	
CAATAGTCATAACAATAATAATAATTACAACAATAATAATAATAGTATTGATTCAAATAA	
AATTGAATTAAAATTATCTAAAAATTCATCGTTAATATTACCAAAATCAGCAGCAACACA	
ATTTTTAAATAACAGTGATAATTTATCATTAATATCACAAAAACAAAATAATATTAATTT	
ATGTATGAATAATGGTAGTATTAATCAGCATGATAAGCATCATGAGTATACAAATAAAAA	
TACAATACCTCAAGCAACAGTTTATCCAATAAGTATTGCTGATTGGGTTAAAGCACAACA	
AGAACAACATGAACAACAACAATTACAACAAGAACAATTACAACAACATCAACAACAACA	
TCTACAGCAGCTACAAAAACAATTACATTTACAACAACAACAACAACAAAAACAATTACA	
TTTACAACAACAACAACAACAAAAACAATTACATTTACAAC	
>TR523|c0_g1_i1	len=712
GTTCTAACATCATTTTCCATTCCCATAATTATATTAACACTCTCTGGATATGCAGCAATA	
TTTTTTTTTGTAAGAAAAATTGGCTCTCCTTGAGCTCCAAATAATTCAATTCCATTTAAA	
CCAACGTAGTAAGCATCACCCCATGTTGAAAATATTAAAATTCGATAAATAAAACCTTGA	
GGAACAGGTGTTGCTTCATAATCACAATCAAGTGTTTCAAATAATTCAATTTTTTGTTCA	
ATTTTATTATTATAATTTTACTTGGTCCATTAATAAAACTTAATTCTTGACAAAAATTAT	
AATGACAACATCCAGGTGCTCTTCGTAGCTCAAAACCTTCAAAATCATCAGAAAATAATT	
TTTTTCCATCAAGTTCAATCATCATTTGTTTAACTCCAAAATATGAAGACTCAAGTGACT	
CATTGTAATTCCATATTCTAATTCCAGTTAAAAATTTTTCAGCATTTAATGTTATAGTTA	
TTGTTATATCAATGTCAGAAATTTTTCTTGATATCCACATGTATTTTGGTTCCATTGTCA	
TGTTATTTCCATCAATTAATCTATCGATTGTTTCGTTATCTTCTTGACATGACAAGAACA	
TCTGGCTTGAGGGTATTACTCCATGATCAGTCATTATTTCAATACCATTGAGACCTGAAT	
GAAAAAAAAATATATGTATATATACATTATTATTCAAATATTAAAACTCTTT	
>TR527|c0_g1_i1	len=1405
GAAAGAGAGAGAGTTGAGAGAGAGAGTGTGACAGAAAGGCAGCGTTGTTCTTGTAGACTG	
TTGTCGTCGACCACCGGTTTATAAAAATTTACTCATCGATAATAAAATATTATATTCATA	
TCATTACGGAGTATTTTATTAATTTTGATAATATTTTTCAAATTATAATATACAACTATT	
TAGTGATTTTGACAATTGTGTATTGACATTTTTTTAAAAATAATAATAAACGAAATAATC	
AAGTGACTCAATTGTCGTCAAAACAAAAATACAAAAACGGATGCGGGAGAATGAAGGGTT	
AAAGGAAAATCAACTTGTCAAATTTTAGAGAAATGAGCGGCTCCCGGCTCGGTAGGGGCC	
GAGGTGGCCGTTTGGCCATTTACACTGGATGTTTGTTAATTGTTGTACTTTTAGTTTTTT	
TGTATCGTGCTGCAACAACTGAAATGACAAGACTACGTGAATTACACGATCAATGTACAC	
ATCAACAAGAAGCCCTGGCGGCTCAACTCCAAGTTATATTTGAATACAAGGTGAGACTTG	
AAAAATCATTGGCTGAAGAAAAAAGTTCAAATACAGCAATTAAACAAGAATTACAACAAC	
GTGCAACTAGAGAAAAATCATTAAGAGATAAAGATAGTATTGAAGCTATGCAAAAATTTA	
ATTCATTACAACAACAATTTAAATTATTAAAAACTGAACATCAAGATTTAAAAGATGAAT	
GTGCAACAACTCAAAAATTAGCATTTGAAGATAAAAATCGTCTTGAAACAAAGCTACAAG	
ATCTTAGAATTCAAATATCAGAAAATAAAAAAATGAATGAAAGTCTTGAACATTTAAAAA	
CAAAATATCTTGAAGTTGAAGTTGAAAAAACTAAATTTGAAGATAAATATAATGAGTTAT	
TAAAAGACACTGGTAATGCTGATAGTCGAGTTGAACATTTAAATAAAGAAGTATTTCAAC	
TTAAACAAGATCTCAAAGACGCCAAAACATCATGCAGATCAACAGCATCAAGTCCAATAT	
TTGAAAAATCCCAAACATCACATCAAATTGCTCAGCCAGTTATTGATCAGCAAATAGCAT	
CATCATCATCACGACAACAGGTAAGTCGTCCACACAACGACAATGAAAATCCACAGCCTC	
TTCAACCACCACGTGATCATCAACCAATTGATGGTAATCCCAGTGATAATGCTGAAGAAG	
TTGGTGATGAAATATTTAATAAACAAAATAAATCACCAGTATTTGAATTAATTGGTGATA	
ATATGGTACCAGGTGATCCAAATAAAGATGATAATAACTTAAAAAAAAAATTACCATTAC	
CATATTCTAAAAAAAATATAAATGATAATAATAATAATAAAAAAAAAACAAATAATCAAG	
GTGAAGCACCAAAATCAATTGATCA	
>TR527|c0_g1_i2	len=1822
GAAAGAGAGAGAGTTGAGAGAGAGAGTGTGACAGAAAGGCAGCGTTGTTCTTGTAGACTG	
TTGTCGTCGACCACCGGTTTATAAAAATTTACTCATCGATAATAAAATATTATATTCATA	
TCATTACGGAGTATTTTATTAATTTTGATAATATTTTTCAAATTATAATATACAACTATT	
TAGTGATTTTGACAATTGTGTATTGACATTTTTTTAAAAATAATAATAAACGAAATAATC	
AAGTGACTCAATTGTCGTCAAAACAAAAATACAAAAACGGATGCGGGAGAATGAAGGGTT	
AAAGGAAAATCAACTTGTCAAATTTTAGAGAAATGAGCGGCTCCCGGCTCGGTAGGGGCC	
GAGGTGGCCGTTTGGCCATTTACACTGGATGTTTGTTAATTGTTGTACTTTTAGTTTTTT	
TGTATCGTGCTGCAACAACTGAAATGACAAGACTACGTGAATTACACGATCAATGTACAC	
ATCAACAAGAAGCCCTGGCGGCTCAACTCCAAGTTATATTTGAATACAAGGTGAGACTTG	
AAAAATCATTGGCTGAAGAAAAAAGTTCAAATACAGCAATTAAACAAGAATTACAACAAC	
GTGCAACTAGAGAAAAATCATTAAGAGATAAAGATAGTATTGAAGCTATGCAAAAATTTA	
ATTCATTACAACAACAATTTAAATTATTAAAAACTGAACATCAAGATTTAAAAGATGAAT	
GTGCAACAACTCAAAAATTAGCATTTGAAGATAAAAATCGTCTTGAAACAAAGCTACAAG	
ATCTTAGAATTCAAATATCAGAAAATAAAAAAATGAATGAAAGTCTTGAACATTTAAAAA	
CAAAATATCTTGAAGTTGAAGTTGAAAAAACTAAATTTGAAGATAAATATAATGAGTTAT	
TAAAAGACACTGGTAATGCTGATAGTCGAGTTGAACATTTAAATAAAGAAGTATTTCAAC	
TTAAACAAGATCTCAAAGACGCCAAAACATCATGCAGATCAACAGCATCAAGTCCAATAT	
TTGAAAAATCCCAAACATCACATCAAATTGCTCAGCCAGTTATTGATCAGCAAATAGCAT	
CATCATCATCACGACAACAGACTGGTTCAGTGACTAGGGTATCAAGGATTTTGACAGAAA	
GTGGTACAACAAAATCAATTGTAAATTCAGCATCAACAGCATCAGATAAAAGTGTACAAG	
GAAAATCAGTTTCACGAATAAAATTGCCAGTTGGCGTTGTGCCAATACCACAAATGATCG	
ATCAAACAAATGATAGGAATGAAGAGTCAAAAAGAATTGACAATGATAAGAATTTACCAT	
CAAATAACAGACATATTGATTTGAAAAAATCTGATGATCCAAAGATACCAGATAATGAGA	
TCCCCGGAGCAATTGCCAATGGTGCAAAGCATGTTGGTGCACAAATTCTTAATCGAGGAT	
TTCAGGAAATTGGCGATGAACCCAATAATTTTGGACGAATACCTGGATTTGATGGAGGCA	
GAGAGGGTGAAAGTATTGACGATCAATACGGCTACGACAGGGATTTACCACCGAAGAATG	
ACATTAACAATGAGGAAAATGAAGAAGAGGAAGACGAGGATGAAGACGATCAAATTGAAT	
ATCGCAATAATGCCAAACAGGCAAAACAAGAATAATTATTAATTATACAGATGGTAATTT	
AAAATGTCATTTAAAAATTAATAATTATTAATGAACATTCCGAATAATTAAGTTAACAAA	
AAAAACAATCAATGTTTTTGTATATATATATTTAAATTTTAATAGTTCTAAAAATTCTTT	
ACATTTTCGTTTTTCATCGAGC	
>TR532|c0_g1_i1	len=2757
TGACAGATTTAATTGTATTAATAATTATCAAAATATAAAATTTACAAATCAAAATAATAA	
TAGTAAAAATAGCTCAAGAGAAGATTTAATAAATGATACAAATAAATCATCAAAATCAAT	
TGTTGATTTTACAAAATTAATATCAAATAAAGCTTCATACATTGATTGGGATCAAATGGT	
ATTTGATGAATACGTACAAACACAAAAAAATGATTCAATTCAATCAAATAATTTTTCAAT	
AATTTTACCATCAATTACTTCACATGAATCATCACAAAATCATCACAATCAAGGTCATAC	
ACCAACAATAATTTATGCACCAGAATTAGCTGTAACTGTTATAACAAAATCAAATGAAGA	
TAATTGGCCAGAAAATTTTACAATTGAATATTTATTACGTTTAAAAATTGCTATAAATGA	
ATCAAGTCCAGATTTAATGTTTGAACATTTTACTTGTGGTATATTAAAACCATGCTATTA	
TCGTACAACAAAAAATACAAATAATAAATCTAAAAAATTATCATTATTAAGATCTAAAAA	
ATATAATGTATTTAATGGTGTTACTTGTCTTATTTGTACAAATCAAGAAGGTTATTTATA	
TCATTTTTCATCAAAATCAACAAAAGAAATATCTGATGATTTTAAATATTGTACAATTTA	
TCCATTTACATGTCCAGTTAGTCATGTTGCATTAGAAAATACAGCTTTACATGCATTAAC	
AGAAGCAGGATTAGAATCTTATACATTAAAAATTCCTGATAATTCATCATCATCATCATC	
ATCAAAAAAAAATGATGTATTATTTAATATTGAAAAGCTTGATGATAAATTAAATGACGA	
ACTAGAGCCAGTATCATTAATTGGTCTACGTCCATTTTTAGGAGTTAGAAAACTTCTTCA	
TGCATCAAAAAATTTAGTATTATTAGCATCAAATAATGACAAATGGACTTGTTATTCATT	
GTCATTACCAAATCCAGAAGATGTTTATAATGATATATTAAATGCAGCAAATAATCATAA	
AGAATCAAGTCGTAAAACTTATGAATATTTATTGAGAGAAGCATGTACTGTATTAAAAAT	
GGCTAAAGATATTATTTATTATTCATCTGATATTGATTATTCAAGTAATATTAATACAAC	
ATCACGTCAACATATTGATATATTATACAAACAATCATGTGCTCTATTAGCTGATTATTA	
TATATCATCAGAATATCAAAAACATTGGAATTTATGTATTTATTATTATAAAATTGCTGA	
TCTTGATGCTAAAACAGTATTAAAAAGACAAAATAATAATAAATCACCTGGTCTTATTAG	
TTATTTATCTGATGTACTTGTTAATTTAAAATCTGGTCCAGAAGCTGATGCTATTTTTCA	
ACAACATAATATTATTGATATTCTTAAAAATTCAGATACAGATGATTTATTAAAATTAAT	
ATTAGCAAGTCCAGTATTACGTGAATATGCAACTGAAAAATTAATTAATTTATTAATTAA	
TATTGAAAAAAATGATTCATGTTTATTTTCACTTGTTTTATTATATACACAAGCTGATAA	
ACAATATCAAGCTGAAAAATTAATTGAGACAATATCAAATACATTTATTATTGATTCAAC	
ATTAACAAATTGGAGTTGGTTATTTGATGTTACAAATTCAAATAGAGGTAATGTTGTACC	
AACATTTTCTGAATATGCTGGAATTTTAATGAAAAAAAAAATGAATATATTTGCTGAAAT	
ACTTGGTGAACTTGTTGATCGTCATGCAATAACATTGAATCAAATGATACAAATTTTTTT	
GGCATATTTACCATCAAGAGTTGGTAGAGATGGAAAAATTGCTGGTATGGCACTTCAGTT	
ATTTTTAGAAACATATCTTCAGCATTATTATGATAATTATCCTAATAAAAATCATAAAAA	
ATCATTGGCTCATGATGAAAGCCAAATAAATGATGAAGGTTTAGCAATACGTGAAGGTTT	
TAAGCTTCTAGTTAGATCATATTTATCAGAGTTAACACAAAGCCATCAACAAATTCATCA	
AGTTAATAATGATAAAAAAATATTATTCGGTAATTTAAGATCAAATTTTTTTGATTTACC	
TCAACTTTATGGAATAAATTGTAACAATGATAATGAAGAAAATAAAAATATTATTATTAG	
ACCTTCAATTGTTAAACTTCAAGCACTATTGGCAAGTGGACATTTGTCAAATGAATGTTA	
TCAAGAAATTGAACAATTTTTAGATAATCAAAATATCGATGGAAGTTTATCATTTAAAAT	
TTTGTGTTGTAAAAATACAAAAATTTCAATGCAATTATTAACTGATAATTGTCCAAAACT	
TTTACTTGAATATGCAAAGATAAAATATACCAAAGAATCTGAATGGAAACAATTTGTACA	
ATTTTTGATAAACAAAATGAATAAAAATCCAAATGATTCAGATATTTATTTTATTTATGA	
TGAGCTATTAAAAGATACAGCAATATATATTGCACAAATAATGTCAATAAGAGGACTTCA	
ACGAATATTATCAAACGAAAGCATTCCAGCTTTACAAAAATACATCGACATAAGCAGTCA	
AGTTGTACATGCTGATTATATTAAAACAATGATCATTGGTACTGGTCAGCATCTTCTTTC	
TACTATCAATTTTTAATTTCTAATTTTTTTTCATAACAAAAACAAATTAAAATACAAGCT	
AAATGTGATTTTTTCCAAAGTTATATAGTAGAACAAAAAAAAAAAGTTTAAAGTTCG	
>TR533|c0_g1_i1	len=1431
TCATCTGTTGTTCGTAATATTCAGTTTGATACAAATAAATCATCATCAACATCATCATCA	
CCAGCAGCAGCAGCAGCAGCAGCAAGACCTAAAATGATGACACGTTTAAGAGCAACAAAA	
ACAAGAAAAGTTTCTGTTGAAGATGGACAAACTGATATACGTGAATCATTTTTAAAAATG	
AATGAACAATTAAATAATAAAGAGCCTGTTATTGTACCATTTGAAAAATGTGGATTATTA	
AGTCCAAGAAAAAATACAACACCAACAAAACGACAAATAACAAATGAACAATCATCAATT	
GGTTCAACAACACCTAAAAAATCAACAGATTTAATTGACAAATTGGCTAAACAAGAAATG	
AGTCTTGGTGAAATTAAAAAACGTTTAAATAAATCATCAAGACTAGCTGAGCTTAAAGCA	
AGAATTGATCGTTTTAAAGAATGTGATGAAAAATTAAGTAAAATTATAGAAGAAAAAAAT	
AAACACGAACAACAAGATGATGATGATGATGATGATGATGATGATGATAATTTAAAACCA	
GTGAAAATTAAAAAATTTGAAAAAATTGAACTTGAAGTACGATTGAGTCCACAAAAAATT	
ACACGTTCACCAATGAAAACACCAACTAAAAAAAATAATTATTTATTATCATCAGCAAGT	
CCACAACGTCGTTTATTATTTGAACCAAAAGAAACACCATCAAGTCCAGTTAAATGTAGT	
CCAACAAAAGTACCAGCATATCAACGTTATCAGTCTCTTGCTGAAAAAGAAACAACGGGT	
CTACCATTACCATATAATTATAAATTTTTAGCTGAAGTATTTAGAGGCATTGATACGGTA	
GCATCAATGTTATTCAATCGTAAAGAGGTCATAACATTTACTAAATTAAAACCAGGTGTA	
CAAAAATTATTGAGACGTAATATATCACTTGAACATCTTGCTCAAATACAACATTTATAT	
CCGGATGCATTTTCATTGAAACAAGAAAAAGTCAAGACATTTGATGGTACATCAAAAGTA	
CAATATGAACTTTGTTTAACTCCAAAAATAAATGATACAAATTTAACATCAACAATTCAA	
CTTGAACGTCGTAGAATATTTTTTAATATTCTCATTGAACGTGTTAAAGATGAGCATGAA	
AAATTTTTATTAAATTTGGAACAACCAATGATTGTGCCAAAGGATAAAATAAATCGTTGG	
CATCCAGAATTTGATGTTGAAAGTTGTGGTAAAATTGAAGAAGCTGATTTACCAAAACCA	
CCAGAAACACAAAAACATCATTCAGCACAAGATGTCCTTGAAAAAGCTAAAAATTACTTT	
GGATGTAATGCAAGAATGGAAGAGGCACTTGAACGTTTAGCTCAGAAAAAAGCAGCAGCA	
GCAGCAGCAGCAGCATCATCAAATGATTCATCAGTGTTGTTGGCTGATGGA	
>TR534|c0_g1_i1	len=1267
GTAATAATTTGTTTGAACAAATGGCATTTTTGTAACAATTGCGTCGTAAATTTTTCCTCT	
AACATCAATTAATACCTTAGATCCAATTTTTCCTTGTTCTGGTGGAACATAACCCATGGC	
TATGGGTTTTTTTAAAGTTGGACTTCTACCACCAGAAGTTACAGCACCAATAAATTCACC	
ATTTAGAGATAAAATTGGAGTATTTTCTCTTGCTGCTGGACCATTTTCTAATGTCAATCC	
AATTCGCTTTTTCTCAACACCTTCTTTGATTTGTGATAAGATTTTTTTAGCACCTGGAAA	
ATCACTGTTTTGTTTTCGTCGTCGTGCAACAAGCCAACCAAGTCCTGCTTCAATTGGTGT	
TGTATTTTCATCAATGTCATGTCCATACAAACATAAACCAGCTTCTAATCTCAATGAATC	
TCTAGCACCAAGACCAGCAAGTTTAACATCAGTTGAATATAAAAATTTTTCAGCTAATAT	
TTTAATATTATTTCCTTGTGAAGATATTTCAAAACCATCTTCACCAGTATAACCACATCG	
ACTTATTCTACATTCCATTTTTAATATTTTAGTTTTAACTGAATTCATAAATTTTAATTT	
TGTCAAATCAATATCAACAAATGATTGAAGTATGCCAGCTGCACTTGGTCCTTGTAAAGC	
AACAAGTCCATATTCAGATGGATCAAAATGAATCAATGTAATTTGTTTATCTTGAGTTTT	
ATATTCATTCTTACGTTTTTCGAAAATTTTCATGTCTTCATTTCTTCTACCAGCATTTGA	
TACAACAAAAAATTTATTCTCACTGTCTTTTGTTATTATAAGATCATCAAGAATTCCACC	
ATTGTCATTTGTAAATACTGTCAAAACAGATGCACCTTGATTGAGATTTTTTAAATCAGC	
AGTTGTAAGACTTTCTAAATATTCAGCAGCATTATTTCCAGATATTTCTGTTTGAAGCAT	
ATGTCCAACGTCAAACAGTGATGCATTTGTTCTAGTATGTTGATGAGAAATTTCAATTGA	
ATCTTCATACTTTAATGGAAGTAAAAAATTCGAAAAATTTACCATTTTTCCATTATTTTT	
AACATGAAAATCATACATGCATGTTTTCTTAACTTCAGGTGAATTTGAAGAAATTTTTTT	
CACTTCAATTCGATTAAATTTGTGTGCTCTATTTAATAAGTACCATTGATGACATTTTGT	
TTTAAACATTTTTCACTGAAATTAAATTTTCTTATGTTAAAAATATGATGAATTTACAAT	
GGATGCT	
>TR535|c2_g1_i1	len=1850
TTCCCAAATAATATTTCTTGCAAAATGTATATATAGATAATTATTAACTAAAAAAAAAAA	
ATGAATGCTCAAGTTCTCTTCCTCGGTGAAAAAAATTTATTGTAAAGTAATAAATAAAAG	
GGTTTGAAAAACAAAACAAAAAAAAAATATGACAGGTTAATGCCAATTGGTAAGATTCAC	
AACGGGGATCGACTGTATTTTTAATTGGTAAGTGTTGATGGTCTTTTTGGAACATGTAGA	
ATTTGTAAAAATATGATATTTTTGTGCAGTATCACCAATGGATCCAATTGAAAAAAAACG	
ACAAGAATCAATTAAAGAACTGATTGCAACTGAGGAAGGATACATCAATGATATGAGACT	
TGTTCATGAAGTATTTGAAAAACCATTAATTCAAAGTATGGTATTAACTGTTGATGAAGT	
TGAAAAAATATTTGTCAATTGGAGAGATATTATTGCTTGTAATGACAATTTTTTGAGGAC	
TTTGAGAATACGACGTGACAATAGTGAAGATGGAATTGTGAGAATGATTGGTGATATACT	
TTGTGAAAATATACCAAGAATGTCAGCGTATGTACGTTTTTGTAGTTGTCAATTAACAGC	
TGCTGTTTATCTACAAAAATTAACTGAAACATCACCAGATTTTGTATCAATTGCACAAAC	
ATGCCAACAAGATCCACGAACAAAAGGAATGCCTTTGAGTTCATTTCTCATAAAACCAAT	
GCAAAGAATAACAAAATATCCATTAATTATAAATAAAATACTTGAATATACACCAAATGA	
TCATCCAGATAGACAATATTTACAAGAAGCATTTTCAAAAGCTGAAGAATTTTGTACACA	
AGTTAATGAAGGTGTAAGAGAAAAAGAAAATAGTGATAGATTAGAATGGCTACAAACTCA	
TATTATTAGAAGTGATAATGCACTTGAAGAAAAACTTGTATTTAATTCTTTAACAAATTC	
AGCTGGTCCTAGAAAACTTTTACATCATGGAATTTTACAAAAAGTAAGAAGTGGTAAAAT	
TTTAGTGACATTTTTAACAAATGATTTTTTACTTTTTGCTCAACCAACAAAAACATTACC	
AATTGGTCAACAATTTTCATTTGAAAGAAATGATAATTTTAAATTTAAACTCTACAGAAA	
ACCAATATTTTTAAATGAACTTGCAATTGGTGCTGAACAAAATTCCAATATAATAAGTAA	
TGAAAATAATGATAATTCAGCTAGAACATTATTACTTCGTGATTCAACAAAAAAACAAAT	
AATATTATTTGCACCATCAGTTAATGAGCTTAATCTTTGGATTAAAAAACTCAATGAAGC	
ACGAAAACAATTTGTTAAAAATGAAAAGAATTTATTACAAAGACAACGATCGAGACAAGC	
TCAATTTGGTGCTTGTGGAAGAATTCTTGTTACTGTTCAACAAGGAAGCAATTTAAAAAA	
TCCAGCTGGAAAATGTAATGCATTTTGTAAAGTTTCAATGGGATCTCAGGAAGAAAGAAC	
TCGTGTTGTTAGTGGTACTGATTGTCCAATGTGGGATACATCAATGCAATTTCAGGTTAA	
AGATTTACAAGAAGATACTTTGTGTATAACTGTTTTCAACAAAAGTTATTATACACCTGA	
TGACTTTTTGGGACGTGCTGAAGTTAAAGTTGTTGATATTATGCGAGACTGTCGAGATTG	
TGTTGGTCCAATTCAAAAAAGAATATTACTTCGTGAAGTTGATAAAGGAGAAGTTATATT	
AAAATTAGATCTTCGACTATTTGGTAGCTAAATTTTATTAAACTAAAAAGGATAAAGGAA	
ATCAATTAAATTACACAATAAGCATACTTTTTTTTTTTTTTTAATGGGTG	
>TR535|c2_g1_i2	len=1788
TTCCCAAATAATATTTCTTGCAAAATGTATATATAGATAATTATTAACTAAAAAAAAAAA	
ATGAATGCTCAAGTTCTCTTCCTCGGTGAAAAAAATTTATTGTAAAGTAATAAATAAAAG	
GGTTTGAAAAACAAAACAAAAAAAAAATATGACAGGTTAATGCCAATTGGTAAGATTCAC	
AACGGGGATCGACTGTATTTTTAATTGTATCACCAATGGATCCAATTGAAAAAAAACGAC	
AAGAATCAATTAAAGAACTGATTGCAACTGAGGAAGGATACATCAATGATATGAGACTTG	
TTCATGAAGTATTTGAAAAACCATTAATTCAAAGTATGGTATTAACTGTTGATGAAGTTG	
AAAAAATATTTGTCAATTGGAGAGATATTATTGCTTGTAATGACAATTTTTTGAGGACTT	
TGAGAATACGACGTGACAATAGTGAAGATGGAATTGTGAGAATGATTGGTGATATACTTT	
GTGAAAATATACCAAGAATGTCAGCGTATGTACGTTTTTGTAGTTGTCAATTAACAGCTG	
CTGTTTATCTACAAAAATTAACTGAAACATCACCAGATTTTGTATCAATTGCACAAACAT	
GCCAACAAGATCCACGAACAAAAGGAATGCCTTTGAGTTCATTTCTCATAAAACCAATGC	
AAAGAATAACAAAATATCCATTAATTATAAATAAAATACTTGAATATACACCAAATGATC	
ATCCAGATAGACAATATTTACAAGAAGCATTTTCAAAAGCTGAAGAATTTTGTACACAAG	
TTAATGAAGGTGTAAGAGAAAAAGAAAATAGTGATAGATTAGAATGGCTACAAACTCATA	
TTATTAGAAGTGATAATGCACTTGAAGAAAAACTTGTATTTAATTCTTTAACAAATTCAG	
CTGGTCCTAGAAAACTTTTACATCATGGAATTTTACAAAAAGTAAGAAGTGGTAAAATTT	
TAGTGACATTTTTAACAAATGATTTTTTACTTTTTGCTCAACCAACAAAAACATTACCAA	
TTGGTCAACAATTTTCATTTGAAAGAAATGATAATTTTAAATTTAAACTCTACAGAAAAC	
CAATATTTTTAAATGAACTTGCAATTGGTGCTGAACAAAATTCCAATATAATAAGTAATG	
AAAATAATGATAATTCAGCTAGAACATTATTACTTCGTGATTCAACAAAAAAACAAATAA	
TATTATTTGCACCATCAGTTAATGAGCTTAATCTTTGGATTAAAAAACTCAATGAAGCAC	
GAAAACAATTTGTTAAAAATGAAAAGAATTTATTACAAAGACAACGATCGAGACAAGCTC	
AATTTGGTGCTTGTGGAAGAATTCTTGTTACTGTTCAACAAGGAAGCAATTTAAAAAATC	
CAGCTGGAAAATGTAATGCATTTTGTAAAGTTTCAATGGGATCTCAGGAAGAAAGAACTC	
GTGTTGTTAGTGGTACTGATTGTCCAATGTGGGATACATCAATGCAATTTCAGGTTAAAG	
ATTTACAAGAAGATACTTTGTGTATAACTGTTTTCAACAAAAGTTATTATACACCTGATG	
ACTTTTTGGGACGTGCTGAAGTTAAAGTTGTTGATATTATGCGAGACTGTCGAGATTGTG	
TTGGTCCAATTCAAAAAAGAATATTACTTCGTGAAGTTGATAAAGGAGAAGTTATATTAA	
AATTAGATCTTCGACTATTTGGTAGCTAAATTTTATTAAACTAAAAAGGATAAAGGAAAT	
CAATTAAATTACACAATAAGCATACTTTTTTTTTTTTTTTAATGGGTG	
>TR535|c2_g1_i3	len=1379
GGAAAGGTGAACTGAATGGTGTTATTGGAATATTTCCCAAAGATTACGTCTCATTTATGT	
TATCACCAATGGATCCAATTGAAAAAAAACGACAAGAATCAATTAAAGAACTGATTGCAA	
CTGAGGAAGGATACATCAATGATATGAGACTTGTTCATGAAGTATTTGAAAAACCATTAA	
TTCAAAGTATGGTATTAACTGTTGATGAAGTTGAAAAAATATTTGTCAATTGGAGAGATA	
TTATTGCTTGTAATGACAATTTTTTGAGGACTTTGAGAATACGACGTGACAATAGTGAAG	
ATGGAATTGTGAGAATGATTGGTGATATACTTTGTGAAAATATACCAAGAATGTCAGCGT	
ATGTACGTTTTTGTAGTTGTCAATTAACAGCTGCTGTTTATCTACAAAAATTAACTGAAA	
CATCACCAGATTTTGTATCAATTGCACAAACATGCCAACAAGATCCACGAACAAAAGGAA	
TGCCTTTGAGTTCATTTCTCATAAAACCAATGCAAAGAATAACAAAATATCCATTAATTA	
TAAATAAAATACTTGAATATACACCAAATGATCATCCAGATAGACAATATTTACAAGAAG	
CATTTTCAAAAGCTGAAGAATTTTGTACACAAGTTAATGAAGGTGTAAGAGAAAAAGAAA	
ATAGTGATAGATTAGAATGGCTACAAACTCATATTATTAGAAGTGATAATGCACTTGAAG	
AAAAACTTGTATTTAATTCTTTAACAAATTCAGCTGGTCCTAGAAAACTTTTACATCATG	
GAATTTTACAAAAAGTAAGAAGTGGTAAAATTTTAGTGACATTTTTAACAAATGATTTTT	
TACTTTTTGCTCAACCAACAAAAACATTACCAATTGGTCAACAATTTTCATTTGAAAGAA	
ATGATAATTTTAAATTTAAACTCTACAGAAAACCAATATTTTTAAATGAACTTGCAATTG	
GTGCTGAACAAAATTCCAATATAATAAGTAATGAAAATAATGATAATTCAGCTAGAACAT	
TATTACTTCGTGATTCAACAAAAAAACAAATAATATTATTTGCACCATCAGTTAATGAGC	
TTAATCTTTGGATTAAAAAACTCAATGAAGCACGAAAACAATTTGTTAAAAATGAAAAGA	
ATTTATTACAAAGACAACGATCGAGACAAGCTCAATTTGGTGCTTGTGGAAGAATTCTTG	
TTACTGTTCAACAAGGAAGCAATTTAAAAAATCCAGCTGGTAAGCTTTGCTTGTATCAAG	
AAAATTTTGTCGGGACGCAGTAATTATGTAATTAATGTGCTTATTTTTCTAACTGTTTTT	
ATTCTTATTTCACTATTAATTTTTATTAGATAATTATTTGGTGATGCATGTAGCATGGG	
>TR537|c0_g1_i1	len=868
CTTCAAAACAACAATAAAATTGTTGTTATTATTTAATATTTATTTGTTGCATGACAATAT	
CAATGAGTAATGTTAAATAAAAATCATTAATTAATTGACAATTGATAAAAAATGTTGAAG	
CCAAAAGCACTAACACAAGTTCTCAGTCAAGCAAATACTGGAGGTGTTGAAAATACACTA	
TTACTCAGTAGAGATGGAGGTCTATTGGCATACAGTGGATATGGTGATAATGATGCTCGA	
GTAACTGCAGCAATAACAAGCAATATTTGGTCAGCATATGAAAAAAATGGTAGAAGTGCA	
TTTAAAGAAGATGAACTAGAATTTATTTTGATGAATTGTCAAAACGGAAAAGTCGTCATT	
ACTGAAGTTGCTAATTTATTGCTGTGTTTGTATGCCAAGGAAAATGTTGGTTTTGGTTTG	
CTCAGAAAAAAAGCTCAAGCACTTTCAAAGTATCTTGAACAACCGTTAAAAATAATTGCC	
AGTATGCCATAAATTCTCTACCATTAAATAATACATTTTTTTGTCTTTGATAACAATTGT	
TTTTTTTTAAGTTATTATAAAGAAGAATTAAATGAATTAATTTTAACTTTTTGTATATTT	
ATTCGTTGAGTCAACAACAACTTTAAATTCATTCCATCAGGCAAATAAACAACGTGTTTT	
TTTGTTATTATGGGTTCATTGATTTGTGACTAGTCATAATTCAGTAATATCAACTGGTCA	
TCACCAACACTGACATTTATTTACAAAATAGAGGGGGTAAAATTTACATCTAGCTTGAAA	
GCCAAGGAACATTTTAAGTTTCGTTCAAGCTGCAATGCAACGACAACTTTCAATAAGGCA	
ACAACGTGCTCATTATTAAATTATATTT	
>TR538|c0_g1_i1	len=1251
TCAAATGACAACATCCAAAGGATATGCACAACAACAACAACAACAGCAACAGCAACAGCA	
ACAGCAGCAACAACAACAGTCAAGAAGTAACAGAAGTGGTAGTAGCAATTCACAACAGTA	
TCCATCATATCCTGTAACCACCATGCAAGGATCAGCTCAGCCTCAACCACCTCCTCTTGT	
TAGACCATCAAGTCATTCAAATCAATCTAATCTTGGGGGAGGATCAGCATATGCAACGTC	
AAATTTATCAAGTACTTATCCACAAATGCTTAATTTAAGTAATGAACAAGTACATGCATT	
ATTGCATCCTCAATCATCTGCATCAGCTTTGATGTCACATAATCAACGACATACACCACC	
TGCACATAATACATCTCATCCCAAGTATCCACCACCATTGATACCAGTTGCTAATGGATC	
ATCTAATAATTCAGGTCATTTACCAAGAAGAAAAGCATTGATACCAATCTCGGAACCAAA	
TCCATCAAGTAGCACAGTTGCACCATATAATGTACAAAAAGCACTTGTTGCTGAAAAATT	
TGTTCCATGTATCAATTTTAAACCTTACATATATTCTGAATTACTAATGACACTGCCTGA	
TTTTGTCCAAAATTTTTTTCCTGATCATAATGTTGAAAGTTGTCGACATGTTATGACTGA	
AGTACTTGGAGTTGACTTGTATCGAGGAAATAGATATCAAATGAAAAAATTATTGGAAGC	
TGAAAAATGTTCATCAATAAATGACGAATTACCTCTTGTACAAGTGAGTAATTTATTGAA	
ATATATGCCACAAATGAAATACATGTTACGAAGTATGCCAACACCAGCTCATTCACCAGA	
AGAACATTCTGCTAAAAAACGTCAACGTACAAGCTAGGATTGGCTCCAGCCTTACTGGCC	
CACATATGATTATTATCATTCGGCATTTTAATAGTGTTGTGTGTCGTTTGAAAATAATTT	
AACGAAAATAACAAAAAAAAGTTATACGCGTGTGGGAATATTGTGGTGACACGTGACAAT	
TGTTTCTTATTTATAAATGATTTGCAATATATATTTTTTTTATTTGCAATGAATTAAGCT	
AGATGAGAATGCGTGCACACACGTAAGGCTTCTCATCATCAAAACAAGTATTTCAGTTAA	
GTGAGCGCTGTTATTCTTCGATTTGTGACTGACTCTAAAATTACATTTAATAAATAAAAA	
TAAATAATGAAAATAAAGAAAAAGAAAATTATAACAATAGTAAATGTCATG	
>TR538|c0_g1_i2	len=1278
TCAAATGACAACATCCAAAGGATATGCACAACAACAACAACAACAGCAACAGCAACAGCA	
ACAGCAGCAACAACAACAGTCAAGAAGTAACAGAAGTGGTAGTAGCAATTCACAACAGTA	
TCCATCATATCCTGTAACCACCATGCAAGGATCAGCTCAGCCTCAACCACCTCCTCTTGT	
TAGACCATCAAGTCATTCAAATCAATCTAATCTTGGTTATCCAACCTATGGGAAGGATGA	
CTGGGGAGGATCAGCATATGCAACGTCAAATTTATCAAGTACTTATCCACAAATGCTTAA	
TTTAAGTAATGAACAAGTACATGCATTATTGCATCCTCAATCATCTGCATCAGCTTTGAT	
GTCACATAATCAACGACATACACCACCTGCACATAATACATCTCATCCCAAGTATCCACC	
ACCATTGATACCAGTTGCTAATGGATCATCTAATAATTCAGGTCATTTACCAAGAAGAAA	
AGCATTGATACCAATCTCGGAACCAAATCCATCAAGTAGCACAGTTGCACCATATAATGT	
ACAAAAAGCACTTGTTGCTGAAAAATTTGTTCCATGTATCAATTTTAAACCTTACATATA	
TTCTGAATTACTAATGACACTGCCTGATTTTGTCCAAAATTTTTTTCCTGATCATAATGT	
TGAAAGTTGTCGACATGTTATGACTGAAGTACTTGGAGTTGACTTGTATCGAGGAAATAG	
ATATCAAATGAAAAAATTATTGGAAGCTGAAAAATGTTCATCAATAAATGACGAATTACC	
TCTTGTACAAGTGAGTAATTTATTGAAATATATGCCACAAATGAAATACATGTTACGAAG	
TATGCCAACACCAGCTCATTCACCAGAAGAACATTCTGCTAAAAAACGTCAACGTACAAG	
CTAGGATTGGCTCCAGCCTTACTGGCCCACATATGATTATTATCATTCGGCATTTTAATA	
GTGTTGTGTGTCGTTTGAAAATAATTTAACGAAAATAACAAAAAAAAGTTATACGCGTGT	
GGGAATATTGTGGTGACACGTGACAATTGTTTCTTATTTATAAATGATTTGCAATATATA	
TTTTTTTTATTTGCAATGAATTAAGCTAGATGAGAATGCGTGCACACACGTAAGGCTTCT	
CATCATCAAAACAAGTATTTCAGTTAAGTGAGCGCTGTTATTCTTCGATTTGTGACTGAC	
TCTAAAATTACATTTAATAAATAAAAATAAATAATGAAAATAAAGAAAAAGAAAATTATA	
ACAATAGTAAATGTCATG	
>TR538|c1_g1_i1	len=809
AGGCAAACCAAAAAAAAAAAAAAAAGAAAAAGAAAAATAGGTAAATAGATATAATATATT	
AGATGATAAATTTAACAAAATTTCAATCGATAACCACAATGATTACACAAATAAAAAAAT	
GCACTCATTGGTCCATCAGCAGATCTTTTTTATAGCTGATAAAATAATTCAAAGACAAAT	
TAATTGCCAGTTGATTATTGTTCATCTTTATCCTTGGCACCATGTTTTAAAATTCTGGTA	
AATTCCAGATAATCAAACATTGATCCTTTTATTGGAGCTTCACGATACATTTCATCAACA	
TCATCATCAGTGAATCTGTCTCCCATTGTTGTTAAAAGTTCACGTAAACGTTCTTCATTA	
ATATGGCCATTATTTTCTTCATCAAAACATCCAAATGCATTTTTAATAACATCCTCTGGA	
TCAGTACCTTGAAGACGTTCACCAAATAATGTTAAAAACATTGTAAAATTAATTGGACCT	
GGTGCTTCACTCATCATTCCTTCAAGATATTCATCAGTTGGATTTTTACCCAATGATGCC	
AACATATCATGCAAATCTTCTTTATCAATAAAACCATCATGATTATGATCAATCATATTA	
AATGCTTCTTTAAATTCAGCAATTTGTGCTTGATCAAACATTGCAAATACATTTGATGTT	
GCACGTTGTGCACGTTTTTTTGTTGTTGCACGACGACCAGCTGTTTTTCTTGCTGACATT	
GTTGATTTTGTTGATGATCTTGGAAGATGATAAAAATTGATAAATATTTGTAAATATTAT	
AACAACACGTCTAAACTCGGGAATCACTT	
>TR539|c4_g1_i1	len=1918
CAATTGTATTATTATTATCATTATTATTTTTATTTGTCATTGTTGTTGAATTTTTAGATG	
ATTTTTTATCATTTATTATTGTATTATTATTATCTTTTTTTAAATTATTATCATCAGTTA	
TTTTTGTTGTTGTATTTATTGTAGCACCATTTTTATTATTTAATTTATCATCAGTATTAA	
TATTTTTATTTAATTTATTATTAATTTTATTATCATCTGTTTTTATTTTTGGTCGTCCTG	
GGCCTCTTGGTTGTGTTGTAACCATTTTAGCTGGTCTACCAGGTTTTCTTTTTGGTGGAT	
AAAGTACACGATCAACATTAACAGCTGGTTTTGTTGATTGTAATGGTGATTGTGATGTTT	
GTATTGATGAAGATGGTAAAGAAGATGAAGATGCTATTGCTGCTGTTACTCCTGTTGTTG	
TTGTTGATGTTGTAGCTGATGATGTAGTTGTTGTTGTTGTTGATGATGTAGCTTGTGGAC	
TTGATGGACATATTGCTAAATGTAATGGACTATTATCAACAGATTGTATACCAGAATCAG	
GTGATACATTTGACAATAATGGATAATCATTATCAACTGTTTTTTTAACTAATCTACTTC	
TACGTTTTCTTGGCTCTGATAATAATGCTGTTTTTTCAACAAATTGTTGTAATAATGATG	
AACTATAAACTGGTACTGGATTTGAATCATTATTTTCATTTGAATCTGAATCAGCACCAA	
GTGACATACGTTCAATAGCTTTTGATACAAGTCTACCACTTTCAGAATCTTCAAAACCAT	
CAAATGGTGTATCCTCTTGATCAGGTATTATTGCTGATAAATGTTCTTGATTTATTTCTT	
GTAATGGTGTTTGTTGTTTTTCTGGTGTTAATGGTATTTGATTTGTCATTAAACTTGATG	
TTGATGTTGAAGGTATTGATGTTACACTTGTTGCTACAAGTGCTGCTGATGCTAATGGTG	
TTGACAATAATAATGATGTTTTTAATAAATCTGTATCATCTTTAGTTAATTTGCCATTAT	
CTTTTGATTTAAAATCATTTTTTTTATCATTAACATCATCTTTTTTTTGTCCTTTCATTG	
ATATTTTAAGTTTAAGAGAACCTTGTTCATAATTTGTTTCACGTATTGAAAATGTTTGTT	
CACTATTATCTGATGAATAATCTGTATTTGAATTGTTATTATTATTATTATTACTTGAAT	
CATCATCATCACCAGTATCATCTGAATCACTGTATGAACAACTACCATCTGTACCACCAG	
AACTATCATCGTCATCATCATCTGAATCAGAATCATCCTCTGAATCAATTGAATCATTTT	
CATTTACACCTGATACTGGATCCCAATTACTACTACCAATTTTAATAGCATCCATATCAA	
CTGTTGATGGTAATTCACGTTCTTGTTCACCATCATTATCTTCCCAACTCCAACTTTGAA	
GTTCTAATTCAGATGGATGATGAATAACGGCATTCCATCCAGAATCACCTGACATTTTTT	
ATTATCTTTATCTGACATTAATAAAACTCCAATTTAATTCTTTCATTCCCTTATTTATGA	
CTCGTTTTAATCGAGTCAAATAAATTCTTTTAATTACAAACACCGTGCGTGGTCACAAAA	
TGGCGTTATATTTTTCTCCACAGTAAATTAAAAAAAAAATAAAAATAAAAAAAGTGCGTA	
TCAATTGGATACGTTAAAATGTCACTCACATAATATTTTGTACAAAACAATTCACTGTAT	
CACTAAGCCATGATTATAATTAAATTAATTAAATTAAAGAAAACAACAATTACTTTTTAT	
TTTTTATTTTGTTTCAATTATTTTTTTTACCTGTAACACTGTGTTACATACGTTTATTCC	
GCGTTTGCGGATCATAAATGATGATTGAATTAAAAAAAAAAAAAAAAATTTTATACAC	
>TR541|c0_g1_i1	len=703
ATCAATTATTAAATAATAATAAAAATATATTAGAAATTTCAAAAAGACATTGTGGTATTG	
ATGGAAGAGTATTACTTCTTGATGTTGCACCATTTTTATCAGAATTATTAACACCAAAAT	
TACGTGCATTAGCTGGTCATTTATTATCAATAAAAGAAAAATCTGAATTACAAAGACTTG	
TTGATGTTATGCTTGATTATGGATTGACATTTGTACCAGATCGTAATCAAGAAGATGGTA	
CTATTGATTTTGTACTTGAACCAAATCTTATTGCTCTTGGTACATTTCCTGATTGTAAAA	
TACGTAGAGGTTTACCATATGCTGTTAAACAAATTGTTCTTAGAGAATTGGAATATGGAA	
GAGTTAATAGACAAGCTAATATTGGTAAAAATAAAAATAATGATGAAGGAAAAAATATAG	
CTGTACGAAAAACACATGATAATAATAATGATACAATTGATGTTAAAAAAACATTTAGAC	
CAATTCATCTTAAAGATATGGAAACAATTATTGTTCCTGTTAAAAAAAAACTGATGGGTG	
ATGTTTTTGATAATTTTTTAAGAAAACCACCAACAAAATCAACAACAACAACAATTGATA	
CTAGTCCTTTGAAAAAAAAACTTGATGTCAAATATCGTTCTTTTATTAAAACACACGGAG	
TTTATTATAAATACAAAGAAGGATTTAGTAATGCAATTCGTCG	
>TR541|c1_g1_i1	len=2152
ACGCCAATCTTGTTTTTCTCTAATAATTGTTGTTATTTCATCATAAAATGTAAACCAATC	
AATTGCATCAACAATTAAATTAATATCATCAATACAATTTAATGGATAATTTTCAAATAT	
ACCCATTGCAAATCTTTCTGAATTATCATCACGTGCAATACGTAATACACGTTGTACTCT	
ATCATATGTTGTTATATTACCTAATTTTTTTGATGGTATTTGTAATATATTACGCCAAGC	
ATCAAATAAACCAATTTTTGTATCTTTTGTACCAAGACTTATATTATCTTTTGTAACATC	
TTTACCCATATATTGTAATGCACCAAGACATGAACGTATATCACAACCAGATTTATCAGC	
TAAATCTTTTAATATTGATTTATCAACTTTAATATTTTCATAACGTGATATTGTTTGTAA	
TCTATCAGCAAGTAATGATGGATTTATTTTTGGTACATTTATTATAAATGCCATTGTTCT	
AAGTGCTCTTAATGATGGTGTATATAATTCATTACAAATACAAATAACTGGTCTTTTACA	
ATATTCATTATCTTTTGTTGTTTTTTGTTTTTTATTATTATTACCTTTTGTTGTTAATTT	
ACCTTGAACAAATTGTATTAATAAATCAATTGATGTTGTTGGTGCTCCATCAATTTCATC	
AAATATAAGACAATTTGGACGTCCAATACTATCATTTGTTCCAATTAATGGTTTCATTTG	
TGTTGATGATAATAATACTTGTCTAAATGATTCAGGATTTCTATCATTACTTGCATTTAT	
ATCAACAACATTATAACCAGCTTGATGAGCAACAAGATGTGCTAATGTTGTTTTACCAAG	
ACCAGGTGGTCCAGTTAATAATGCTATTCTTTGTATTGGAAAATTTTTTTTATCAACTAA	
CTCAGCTTCTTCTTTATTATCAATCTTTTTATATTTATTACCACCACCACCACCTCCACT	
ATTAATATGATACATGGCTGATTCAATACGTTTTTTATTCATTTTAATATCACTATTAAA	
TACAACTTTATCCCAAAGTTTAATCCAATATAATAATGCACAATTAACTGCTTCTTCTGA	
TAATAATTCAACATAAGATTTTGGACGATATTTATCAACCCATAATTGATCATTATATTT	
TGATTTTTTAGTTGCAACTGTTGATGTTAATTTTTCTACAAGACTTGCTTTTTTAACATT	
ATTAATTATTATTTTTTCAGCTTCCATTTTTAATGTTTCATAATTAACTAATAATAAACC	
ACCAATTGGTTTTATTGGTTTATTAATACTTTGATTATTTAAATCTTGTTTTAAACGTAT	
ATAAATTCTTTGTGCATCTGATTCTCTTGTTAATGCAATAAAATTCCAACTTGGTACACT	
CAATGATATACTTTTATTTTTTTTATTATCTAATAATTTTTTATTTGCATCTGGTTTTTT	
TATTTTATCATATTTCATTGCTTTTATTGCTTTTAATACTTCATCTGGTTTATCCCAACA	
AAGTTTTTTATTTTTATGTTGATCAATATCATCATCATCATCATCATCAAAATCAAAATT	
ATCATCTCCAATTATATCATTGTAATTACGTTTATTTGGTTGTATTATTGGTGTTGTATT	
TTGTGATGTTATTAATGGTGTCATGTTAAATTCATCATCTGAATCTGGAAAATCTGAATT	
TTGTAGTGTTGTTTTGTTTTTAGATTCAACAGAAGATTTCCAATTAATTGATACATTATC	
AGGTTGTTTTTGAGTTGATGTTGATGCTTTAATAGATCCTTGAGTATCAAAATCATCAGT	
ATTAATATCAAAATCATCATCAAAATCTGGAAAATCTGATGCTACATTAGCCGGTAATGT	
TTTTTTGTTATTTGATGATTGAACAGATCCTTGAGTATTAAAATCATCAGTATTAATATC	
AAATTCATCATCAAAATCTGGATAATCTGATGCTACATTAACTGGTAATGTTTTTGTGTT	
TTTTGATACTTCAGATGGTTTATCACCATTTTTAAAATTGGTTGTTTGTTTATTTGAAAC	
TGTTGAAGAAGAAACATCAAAATCAAACTCATCATCCGAGTCTGGAAAATCACTGGGATT	
CATATTCACAAATAATAATAACACTTAAATTTATTAATAATTTAATTATTTA	
>TR542|c0_g1_i1	len=2731
ACCATCGGGAATTACCGGTCGATGTTCCCGACACTCTACTTCAACAGGCATACGCTCACA	
AGGCAGGTGTTCATAATGGTGTTAAACCAGCAATACCACCAAGAGATCAAAAACGTGCAC	
CAGCACGTCCACCAAAAGATAATTTACGTTTATCAAATAGAAATAGCAATATTGACAACA	
ATGAAACAACAACGAACGATGCTATTCAACAACCACAACCAACACCTCAACAGCTTCATT	
CTATCAAAAAATATCAGGCACAATTACGACAACGAAAAGATCATGAAGAAAGACAAGAGT	
ATCTTAATCAGTCCTTGCGAGGTTCAAGAAAACTTCATGCCCTTGAAAGTCATACAACGA	
GTCTCAGTGGTATGGAAAATTATGCATATACACAAGATGAGGTGACAACATCAACAACAC	
CATCACTTTCAACTGTACAAAAAAGTCAATCATCATCAACAAAAACAACAACTGATGAAA	
CATCTAAAATTTTAACTTATGGTGAGGTCATTGTGATACTTGAAAGGCTACAAATGCAAT	
TAACAACATTATCTGGAGCATTGGGAATTGCTGGACCAGGTGTTGAGGCTGAGCTTGAAG	
CTGTTAGAACATTATTAGTACAAAAAAAATTTGCAACAGCTCTTGCAACTCATCATGCAT	
TAAAATCAAAACTACGAAGTGGTAAATTAGCTAAACATTATGCTGATGATGCAACAAATT	
TATCTCGTGATTGTGTCGAGGTACTTGAAGAATGGCAATCATCAAATACAAAATCAAATG	
ATAATATTGCAATTATTGAAGAACTCACTGGTTTATTAACAAGCTATGAAGTTGAGGGTC	
TTTTACTTGCTCATGATTCAGTAATATCATATATTGATGGTGTTGAACGTAAACAATATC	
CATCATCAACATCACCAAGTCAATCACCAAGTCCAACATCAAGTTCACATGATTTTCGTA	
ATACTGAAAATATAAAAATAATTAGAATTGAAAAAACAAATGAACCACTTGGTGCAACTG	
TTAGAAATGAAGGTGATGCTGTTATTATTGGTAGAATTGTTAGAGGTGGTGCTGCTGATA	
AATCTGGATTATTTAATGAAGGTGATGAAGTACTTGAAGTTAATGGTGTTGAAATGAGAG	
GTAAAAGTGTCAATGAAGTTTGTGACATACTTGCTGGTATGCAAGGTAGCTTGACATTTT	
TAGTACTTCCAGTTTCTAATAATCAAAGAAATAATATTACAAATAATACTAGAAGAGATG	
ACAATACTTTGATACATCATGTTAGGGCATATTTTGATTATGATCCTGAAGATGATCCAT	
ATATTCCATGTCGAGAGCTAGGTGTTGGTTTTCAAAAAGGTGATGTACTTCATGTTATAT	
CACAAGAAGACTCAAATTGGTGGCAGGCATATCGTGAAGGCGAAGAAGATCAAACACTTG	
CTGGACTTATTCCAAGTCGTGCATTTCAACATCAACGTGAAAAAATGAAACAAACAATAA	
CTGGTGATAAAAATACATTGAGAGGTGGAAAAAAATCAAATACACTACTTTGTACGAGAA	
AAAATCAAAAGAAAAAAAAGAAAAGAACTAAATTTGGTGGTAATGTTAATGAAGATGGTT	
ATCCACTTTATTCAACAACATCAATTGATGATTATGATAGTGAAGAAGTATTAACTTATG	
AAGAAGTTGCATTATATTATCCACGTGCAAGTCATAAAAGGCCAGTTGTACTTATTGGAC	
CACCAAATATTGGTAGACATGAATTACGACAACGTTTAATGCAAGACAGTGAAAGATTTG	
CAGCAGCCATACCTCATACTAGTCGACCAAGAAAAGGTTCTGAAGTTGATGGTCAAGATT	
ATCATTTTATATCTCGTTCACAATTTGAATCAGACATATTGTGTCGTAAATTTGTTGAAC	
ATGGAGAATATGAAAAATCATTTTATGGTACATCTGTTGAGGCAATACGTAGTGTTGTTA	
ATTCTGGTAAAATATGTGTATTAAATCTTCATCCTCAAAGTCTTAAAATATTACGTAATT	
CAGATTTAAAACCATATGTTGTATTTGTTGCACCACCAAATCCAGAAAAGCTACGTCAAA	
AACGTATTAAAAATAATGAAAGTTTTAAAGAAGAAGAACTTAAAGATATTATTGAAAAAG	
CACGTGAAATGGAAGATAAATATGGTCATTTATTTGATATGATTATTATTAATAATGATA	
CTGATCGTGCATACAATCAATTACTTACTGAGATAAATTCACTTGAGCGTGAACCACAAT	
GGGTACCTGCAACTTGGGTGCAGTGACCCATTTCATCATAATTATTTATTATCGTTTAAC	
TTTTCTCAATTATAATACAATTAATATTATTATAATTATCATTTTATCTATTTTTGTTTA	
TTTATCATTATAAATATTAAAATTTTAATAACAAAACAAGTTGCTTTTGATTTTATAACA	
TTATGATAAAGCGATTTGAGGTGCCTGAATTTCAAATCAAAGACGAATTTTTATTAATAA	
TTATTGACGACAACATAAAAAAAAAAATCATTAAATAATACGAGTCATATGAAAAAAAAT	
TTGTTAATGTATGATTGTGACGATAATTTCATCGTTTAATGAACAAATGAATTATTTAAA	
TATTATTTGTAATTGTGTATAGTGCTCAAACAAAAAAAAAAATAATAATAATAATACGAG	
TTGTAATAGTATAAATAAAATTGCCAAAATT	
>TR542|c0_g1_i2	len=2708
GTTTTAATAAATATATTTTGGATGTTGTTGATTTTTTAGGCAGGTGTTCATAATGGTGTT	
AAACCAGCAATACCACCAAGAGATCAAAAACGTGCACCAGCACGTCCACCAAAAGATAAT	
TTACGTTTATCAAATAGAAATAGCAATATTGACAACAATGAAACAACAACGAACGATGCT	
ATTCAACAACCACAACCAACACCTCAACAGCTTCATTCTATCAAAAAATATCAGGCACAA	
TTACGACAACGAAAAGATCATGAAGAAAGACAAGAGTATCTTAATCAGTCCTTGCGAGGT	
TCAAGAAAACTTCATGCCCTTGAAAGTCATACAACGAGTCTCAGTGGTATGGAAAATTAT	
GCATATACACAAGATGAGGTGACAACATCAACAACACCATCACTTTCAACTGTACAAAAA	
AGTCAATCATCATCAACAAAAACAACAACTGATGAAACATCTAAAATTTTAACTTATGGT	
GAGGTCATTGTGATACTTGAAAGGCTACAAATGCAATTAACAACATTATCTGGAGCATTG	
GGAATTGCTGGACCAGGTGTTGAGGCTGAGCTTGAAGCTGTTAGAACATTATTAGTACAA	
AAAAAATTTGCAACAGCTCTTGCAACTCATCATGCATTAAAATCAAAACTACGAAGTGGT	
AAATTAGCTAAACATTATGCTGATGATGCAACAAATTTATCTCGTGATTGTGTCGAGGTA	
CTTGAAGAATGGCAATCATCAAATACAAAATCAAATGATAATATTGCAATTATTGAAGAA	
CTCACTGGTTTATTAACAAGCTATGAAGTTGAGGGTCTTTTACTTGCTCATGATTCAGTA	
ATATCATATATTGATGGTGTTGAACGTAAACAATATCCATCATCAACATCACCAAGTCAA	
TCACCAAGTCCAACATCAAGTTCACATGATTTTCGTAATACTGAAAATATAAAAATAATT	
AGAATTGAAAAAACAAATGAACCACTTGGTGCAACTGTTAGAAATGAAGGTGATGCTGTT	
ATTATTGGTAGAATTGTTAGAGGTGGTGCTGCTGATAAATCTGGATTATTTAATGAAGGT	
GATGAAGTACTTGAAGTTAATGGTGTTGAAATGAGAGGTAAAAGTGTCAATGAAGTTTGT	
GACATACTTGCTGGTATGCAAGGTAGCTTGACATTTTTAGTACTTCCAGTTTCTAATAAT	
CAAAGAAATAATATTACAAATAATACTAGAAGAGATGACAATACTTTGATACATCATGTT	
AGGGCATATTTTGATTATGATCCTGAAGATGATCCATATATTCCATGTCGAGAGCTAGGT	
GTTGGTTTTCAAAAAGGTGATGTACTTCATGTTATATCACAAGAAGACTCAAATTGGTGG	
CAGGCATATCGTGAAGGCGAAGAAGATCAAACACTTGCTGGACTTATTCCAAGTCGTGCA	
TTTCAACATCAACGTGAAAAAATGAAACAAACAATAACTGGTGATAAAAATACATTGAGA	
GGTGGAAAAAAATCAAATACACTACTTTGTACGAGAAAAAATCAAAAGAAAAAAAAGAAA	
AGAACTAAATTTGGTGGTAATGTTAATGAAGATGGTTATCCACTTTATTCAACAACATCA	
ATTGATGATTATGATAGTGAAGAAGTATTAACTTATGAAGAAGTTGCATTATATTATCCA	
CGTGCAAGTCATAAAAGGCCAGTTGTACTTATTGGACCACCAAATATTGGTAGACATGAA	
TTACGACAACGTTTAATGCAAGACAGTGAAAGATTTGCAGCAGCCATACCTCATACTAGT	
CGACCAAGAAAAGGTTCTGAAGTTGATGGTCAAGATTATCATTTTATATCTCGTTCACAA	
TTTGAATCAGACATATTGTGTCGTAAATTTGTTGAACATGGAGAATATGAAAAATCATTT	
TATGGTACATCTGTTGAGGCAATACGTAGTGTTGTTAATTCTGGTAAAATATGTGTATTA	
AATCTTCATCCTCAAAGTCTTAAAATATTACGTAATTCAGATTTAAAACCATATGTTGTA	
TTTGTTGCACCACCAAATCCAGAAAAGCTACGTCAAAAACGTATTAAAAATAATGAAAGT	
TTTAAAGAAGAAGAACTTAAAGATATTATTGAAAAAGCACGTGAAATGGAAGATAAATAT	
GGTCATTTATTTGATATGATTATTATTAATAATGATACTGATCGTGCATACAATCAATTA	
CTTACTGAGATAAATTCACTTGAGCGTGAACCACAATGGGTACCTGCAACTTGGGTGCAG	
TGACCCATTTCATCATAATTATTTATTATCGTTTAACTTTTCTCAATTATAATACAATTA	
ATATTATTATAATTATCATTTTATCTATTTTTGTTTATTTATCATTATAAATATTAAAAT	
TTTAATAACAAAACAAGTTGCTTTTGATTTTATAACATTATGATAAAGCGATTTGAGGTG	
CCTGAATTTCAAATCAAAGACGAATTTTTATTAATAATTATTGACGACAACATAAAAAAA	
AAAATCATTAAATAATACGAGTCATATGAAAAAAAATTTGTTAATGTATGATTGTGACGA	
TAATTTCATCGTTTAATGAACAAATGAATTATTTAAATATTATTTGTAATTGTGTATAGT	
GCTCAAACAAAAAAAAAAATAATAATAATAATACGAGTTGTAATAGTATAAATAAAATTG	
CCAAAATT	
>TR545|c0_g1_i1	len=2078
GCAGAATTGTGCAGGATATGGTTGCAATCTGACTCGGCACTTTATGTGACTTTATGTCAA	
AACTATTAATACTAAAAAAATTGAAATAATAGCTTTGAAATATTTACAATAAAAAGATTT	
AAAGTATAATTAAAAATGCCACAATATACAATTAAGGTAAAATGGGGCAAAGAAATGTTT	
CCAAATGTCGAGGTAAATACTGATGAAGAGCCAATGTTATTTAAAGCTCAACTTTATGCT	
TTAACTGGTGTTCAACCAGAGAGACAAAAAGTCATGGTCAAAGGAATGACACTGAGGGAT	
GATGATTGGGGTGCATTAAAACTCAAAGATGGAGCAACTGTTTTAATGATGGGTTCAAAA	
GAAGAAGATGTACCAGTTGAACCAACAGTTAAACCAATATTTATGGAAGACATGAATGAA	
AGTGAATTGGCAACAGCACTTGAGCTACCATCTGGTTTAACAAATCTTGGAAATACATGT	
TATTTAAATGCAACAGTACAATGTTTAAAAACAGTACCACAATTACGTGATGCATTAAAA	
AATTTTCCTGGTGGTTTAGCAGCAACTGGTGGTAGTGGTGTTGGTGCATTAGTACCATCA	
CAAAGTATAACTGCTGCATTAAGAGATCTTTATGATGGTATGGATAAAGGTTCATCATTA	
AGACCAATTGTACTTGTACAAATGATGCATTTAGCATTTCCAAGATTTGCTGAAAAATCA	
GAACATGGAGGTTTTCAACAACAAGATGCTAATGAATGTTGGACTGAACTTGTTAGAATG	
TTACAACAAAAATTACCACCAGAAGAAACAAAAAATAATATTGAAGGTTCATATAAACCA	
GCTTCATTAATTGAACAATATTTTGGTGGTTCATTTGAGACAGAATTAAAATGTGTTGAA	
TGTGAAGATGAAACACCAACAAAAGGAAAAGAAGATTTTCTTCAATTAAGTTGTTTTATT	
TCAACTGATGTTAAATATATGCACTCGGGATTGAGAAATAAACTTCAAGAACAAATTACT	
AAATTATCACCAACATTGGGACGTGATGCTGTCTACACTAAAACATCAAAAATTAACAGG	
CTACCAGCATATCTTACAATTCAATTTGTAAGATTTTTCTATAAAGAAAAAGGTGCAATT	
AATGCTAAAATATTAAAAGACGTTAAATTTCCATTGGATTTTGATGCATATGAACTTTGT	
ACACCAGAATTACAAAGTAAATTGACACCAATGCGTGATAGATTCAAGGCTATTGAGGAT	
AAAAAAGTTGAAGATGCATTAAATATTAAAGATAAAAAACCAAAAGGTGAAGAGACTGAA	
ATTGCAGTTAAAAAAGAACCATTTTGGTTTGAAAATGATTTGGGATCAAACAATAGTGGA	
TTATATACACTTCAAGCTGTTTTAACACACAGAGGTAGATCAAGTTCAAGTGGTCATTAT	
GTTGCTTGGGTACGTCAAACTGGTGATTCTTGGCTTAAATGTGATGATGAAACAGTTACA	
GTTGTCACAACTGAGGAAATATTAAAATTAAGTGGTGGTGGTGATTGGCACTGTGCATAT	
GTGCTTCTTTATGGACCCAAAATTCTTGAATTACCAATTGAAGAAACAAAATGAATTTAA	
TAATAAATATGCTATTCAACTGTATGCTGTATTAACAACAATTATACCGTTAAAATATTT	
TATATTCAACTCAAATGAATGCAGGTGAATGCAATTTAATCATCAATTTCATGTCACTGA	
TTTGATTCAGCAGAAAAAAAAACTAATCATTTTTCCATTTTTTAAATAATTAAATCAATG	
ATTCTTGTTTATTATTATTTTTTTTTATTACTATTTTTTCTTGTTTTTATTTCGATTTTT	
TCGTTATTCTACTTGTCTCGTTATTTATCATCATTATTTTTGATATTTTTCTTTTCTTTG	
GTCATTATTATTTTTCGTTGTTTTATTTTGAAAAATAATTGCATAATATTTCTCTAGACT	
ATTTAAAATAATTTCATTTTTTACAGGAAAAATTTAAAGAAATATTTCCTGATTTTCATT	
TTCAATTTATCATGTTTTTTTTTTTTTTTTTTTTTTAT	
>TR576|c0_g1_i1	len=355
CTTATGAGTGTCATGACGTTCAGAGGAGCTATATCAAACAAGTCTAGTAATTTACCAACA	
AATAAAATTTCTTTTTTTTTTTGCGCTGGAGAATCAACTCTTGAGCGATTACTGTTTATT	
TTTTTCCATTCGACATATACTTTTTCTAATTTTTTAATACAATAATCAATTCTTTGCATT	
GGTATTTGTAAAATATCCCAAAAAACGCGGACTTCATTTACAGTATCGGCCAAACTGTGA	
CGAACAGATTCTTTAAGTGTATTTATTTTATAAAATAATAAACACAATGTCTGCCTATTA	
TTGGGCAATTTGCAACACTGAATTTTTTCAATTTCATCACCAACCAGATAAACGG	
>TR587|c0_g1_i1	len=672
AAACCATATTTTTATTTGTGCTTCATTTAATCCAAGATCATTTGATAACTGTTGTCTTCT	
ACGTTCAGTTAAATAACGATTTTCCGTAAATTCTTTTTTTAATTTTGCCAATTGTTCACT	
GCTGAATGCTGTTCTTGGACGTTTTTCATCGACAACTGCAGGTGTTTTTTCACTTGTTGA	
TGTGCGTTTGACTCTTCTTGTTCTTGGACCAGAGGATGGTCTGTCGGAATATCTTGTACA	
GTAGACCCATGCAGGCCATGGGTTTTGTCCATTAGCTGATGATGTCTGGGATCCAGCAGT	
GCTACCAGCAACACTGTCTCCACTTATTGATTCAGTACCGACAGTTGATGCTGCTGAAGA	
CAATGATGGTGTTCCAGTTAAAGAACCATTTATTGAACTGCGGTTACTAGCAAGACTTTC	
AAGACTACCACTCCTGCTGAGTCCTGTTGAGTGTCTTTGAAGTGGTGATGTTGTTTCTGT	
GAATGTTGTATCTCTATCACGGTTAACCACCTCATATCTTGATGTTGATGGTATTGATGA	
AATTGTTGGTGGTGATTGTGGTGAAAGTCTTGATGAAGATGTTGATGATGATGATGATGA	
TGATGATAAACTTAAATCACGTGGTACAATTAATGAATTTTTATTTGTTTTATTAATTTT	
TTTTTTATTATT	
>TR597|c0_g1_i1	len=302
GACCAATGTGACAATCTGTCCAATTTTTAAAGGTGGGGATATAGATAAAGTTGACAACTA	
TCGTGGAATATCACTACTAAATGCCGGTTATAAACTATTTACAAACACCATAGCGAGTAG	
ATTAGAGAAGTGGATAGAAGATAATAACAAATTAAGAGAATCTCAGGCGGGTTTTAGAAA	
AAGGAGAGGAACGATTGAACAGGTATTCGTGCTGAACTCAATAATAGGACACAAGCTTAA	
AGAAAAAAAAAAAATATATGCTTTATTTGTGGACTTTTAAAAGGCTTTTAACTATGTTAA	
CA	
>TR623|c0_g1_i1	len=555
ATTGAGAACATCTGATGATACATTTAAACAAATTAAACAACAACAACAACCACAACAAAA	
TGGTACACCAAATAAAAAAAATAAATCAATAACAAGAAATGATTTTCTTGATAAATTATT	
TAAAACAAATTTTTATGATTTATCATTATTAAATTATTTAAAATCTGAATTAACATTTAA	
TGAAGTATTGAGACTTATGAATTATATTATTGATAAATTTAATAATCAACATGATAACTG	
TCAATTTGGACCAAATGATAAACAACTTTATGAATGGGCAAGTCTTTTATTAGATTCACA	
TTATCAACATTATTTATTATCACAAGATCCAGCTGTATTGAGTATGCTAAATAAATTGGA	
AGAAATATTATGTGATCATCATCAATTATTGAAAGACATTGAAGATCTACGACCAATGTT	
TTATAGATTATCAAATGGTAAACCTGTCAAGTTATCAAGCACTGATTTTAACAAATTTTA	
TTCGATAGAAGAAATTCAACTGTGCTAATTAAAATATTATTAATTATATTTTCATTTGTT	
TTTTTTTCATCTACA	
>TR624|c0_g1_i1	len=276
ATACGAAGAACATGGACTGGTTTTAGTTTAGCTGGTTTAGCAACTCTAAGTTGTGCTGGT	
CTTTTATTAATAGCTATTAAATCACCACGTTCAGGTTCACCATTACATGATATAACTGCT	
GGTGTACTTTGTGGTGTATCTTTACTTGGTGCTGGTCTTGCTATTTTAGCACTCATGTCA	
CCAAAATGTAATTTTGGACGTCATCGAAGAGTACACTCTTGGATACCTCAATTTGCTCCA	
TAATTTATATAAACAACTACAAAATATCAACACCAA	
>TR644|c0_g1_i1	len=1041
CCACCTTTACCACCTTTACCACCTTTACCACCACCTTTACCACCTTTACCACCTTTACCA	
CCACCTTTACCACCTTTACTAGAAAATACTTTTCTAATTGTATCATTTTTCTTTTTATCT	
TGTACATTACCACTATCTTCTTCTTGTAATTTTGGTACTGGACTATTATCACTATCTGTA	
TTATCTGGTGATGTTGCACGTGTTAATGGTGCACGTGGTCTTGGTGGTACTCTTGCAACT	
TGTATTCTATTATTTCTTATTGTTGAATCTGATTCACTACCAGAATCACTTGGACAACCT	
GATGTATTTGTAACACGTGATCTTGGTCTTCTTTGTTTAACTTTTGTTGGACTTTTTTTC	
TTATTTTCTTTCTTTGGTGATTCTGGTTGTTTTGAACGTTTTCGAATTTTTCGCCAACGT	
GAATCATCATCACTGTCATTTTGTTTTATTGATGGTCTTTCTTCATCACTTGATGATACA	
CTTAATAATGGTCTTCTTTTACCAGATGTAACTGGTAATGGTGATACTCTTCTATCAGCT	
TCAGAGTCACTTGATCTATCACGTATTCTGGCATCACTGTCATCATCACTGGAGTCAATT	
GTTGCTTTTGATATTGGTTGTTTCTTTTTTGAATTTGATGCACTTCTTTGTCTAATTTTT	
AAATTAGTTTTAGTATCATCCTGATTTGTTCTATGACTTCTTGGACTTTTTGCTGAATCT	
TTAACTGATTTACGTGGTCTACCACGTTTACGTGCATCTGGTGGTTTTGGTTTATCTTGT	
CCTTTTATTTTAGATTCATTAGATTTTTTCTTTTCATTATCTGTTTCATGATTATCACTA	
TCACTTAAATTTGTTATTTTAGTTGGACTTGTATCATCTTCATTATTTGACCATTCACGA	
TCAATATCTCTTTTAGTTCTTGTATTATTATTATTTAAAGATACATCACTAGTTGAATTA	
CCACGATTATTTATATTATTAATATTATTATTTATATTATTTATATTATTATTTATATTA	
TTATTTATATTATTATTTATA	
>TR656|c0_g1_i1	len=353
GGTTGTCTTTCCGTGTATATATTTATTCCCTGTTATCTAGGCCAATGTCTGATTGATGAG	
GTACAAATAATGAAATTGTGTATTTTATGTATATATATATTATAAATAACATAACAAATT	
ATAGTTTACTGGAGTTAAAATTTAACATGAAAAAAAATTAATTTTTTACACAGGTTGATA	
ATCTTCGAGCTACGTATTATGAGTGTTTGTCATATGACATGTCAATAAATGATAAAAAAA	
AATTAATGATTTGCATGATAATAGCTGATAAACCACTTCACATTACAGCCGGAGGTTTTT	
ATATATATACTTTAAATTCATTTCTAATGGTAAATTTGAAAAAAAAGAAATAA	
>TR657|c0_g1_i1	len=2968
AAAAAAAATAAATTAAATAGTTTAATAGTTTTTTTTTTTTTTTTTCTTCCCCTGCTAATC	
AACACTTTAACAATGAAAAAAGGGTAATCACCAAAATCGACGTTTACCATTCCATAAATT	
TCCAACATTTGTAAATAATTCCATTTGGAAATTCTTATAGTATCACGCTATATTATTACC	
ACTCATTGTTGTAACACATTTTTTTTCTGGTGTATTTTGACTTTCAGAATTACTACGTAC	
AGCTTTTGATGGACTACCTGATGTTGTTGAATCATCACGAGTCAATTGATTGTTGTTATT	
ACCAGATGTTGAACTACGACGTCCATTTTCATGTGTTGGTGATTTAACATCAAATGCTGA	
ATTATCAGAATCCAGGTCCGAGTCAATCTGTCTGGTAGCTGGATGTGGATTTAAAAATAA	
ACGTTCACTTGTATCACTTCCACAACTGGAACTTTCACTCATATCTGTTGTAAATTTTCT	
TGATGCTCTTGGACTTGGTGGTGCTGCACGACTTTGTCCACCAAATGATATACCAACATT	
TCTCGAACAAACTTGTACTTGTATATGCTCACAAACTCTTCTAAATCTTCTAATATTACC	
ACTTAATAGTGTAAATGTTATAGCAAATAATGGCTCATTTGGTTGTTTTGATATTGCACT	
AATGTCAACTTGAAAACGTACTTGTCGTTGAAACATTGCTGGACCAGTATTACCACGTTT	
CCATTCAACTTTAAATGACATTGGTGAACTAACACTGTGTGATAATTCAGCAATCGATAA	
AAATGCATGTATTAAATCAGCTTTAACACTTGCTAATGGTTTACCCTTGACAAGTATTGT	
AAATGTTTCATCTTTTTCAGTAGCCATTAAACTACCAAACCATGATCTTTTTGTTAATTC	
TGGTGATGAATCTGGTGTTAAATGTACCTCTTCAGTACTTGTAAGTAATTTACGTCTATG	
AAATCTTGGTGAGCCAAGAAATGAATTTTTAATTGTTGTTAAACGTGATCTCCAATGATG	
TGCACCAGAACCAGCACCAGTATGAGGTGATCCAGGTGGTGTAAGACCAATTGATTGATT	
TTCATTGAGTTCAATTGATACACTACTAAGTGGTTGTACAGTTGTTGTTGGTGTTGTTGG	
TGTTGTTGTTGTTGTTGTAGTTGTTGTTGTAGTTGATGAATTTATTATTGTTGAATTAGT	
TGATTGTCCATTAGCACTACTTGTACTACCAATTGATAGCCTATGTGGACTGTGTGATGA	
TTGTCCATGATGTGAACTTGGTGATGCTCTATGTGGACTTAATAAACCAGCAATATTTGG	
ACTATGAAGTGGTGAACCAACTGGTGTTGATGAATGTGAATGTGATGATGAATGTGTATG	
TGATCCAGTTGATGGTGAACGTCTTGCATGATGTCTTGCACTTGTTTGTCTTCTTGGTGT	
TAATGGTGAACCATGACTAATTTGTCCAAGATTTAATGCTGCACTACCATTAACACGACA	
TGTATCAACACGTTTTTTTGGTGGATCTGATTCTGATTGTACAGATGTATTTCTTAAACC	
ACTTCTCATTGCTTCCATTTCATCTTCACATGCTGGTCTTCTACGTTTACGTTCAAGTAA	
TAAAAAGTATATAACTTTTTCTGTATTATGATTTGGACTTAATAATTCTTGTATTAATTT	
TTCACGTTCTTTAAAACAACCAAGACTTGCTATTGCTTGTAATACATCAGGATCAATAGC	
ATCAATTGATGGTATAACATGTGTTTGTACAACTTCCATCATTGATAATTCTAATTCAAG	
TTCACCTTTACCAGCAGCAGTAACCCATATGTGTTTATTAATATCAGCAAGTGTTAAACG	
TTTATCTGGATTAACTTCAATCATTCCACGTAGTAAATTTTGACAATCTGGTGGTACAAA	
ATGTGGTATATGAAATACACCACGTTTAACTTTTTCCAATAATTGACGTAAATTATCATC	
ATCAAATGGCAATGCACCAACTAATAATGCATATAATATAACACCACATGACCATACATC	
TGCTTTTCTACCATCATATTTTTCACCACGTATTACTTCTGGACATGCATAATGTGGTGA	
ACCACAACTTGTTTCTAACATTGAACCAGCTGGTTGTAATGATGCCATTCCAAAATCAGC	
TATTTTAATATTATTTTTTTCATCGAGTAATAAATTTTCTGGCTTTAAATCACGATGGCA	
TATATTGTGACTATGACAAAAATCTAATGCTGATATTATTTGACGAAAAAATCGTCTAGC	
TTCTTTTGGTGTTAAGCGTGCTTTTTTAACAAGATAATCAAATAATTCACCACCTGATAC	
ATGCTCCAATACGAGATATAAATATTTTTTATTCTCATAAACGTCTGATAAACCAAGCAC	
GTGTGGATGATCAATGAGTTTCATTATGGCTATTTCACGTTCCACCTTCATCAACACAGA	
TTCTGATAATTTTTCACGGTTTATTATTTTAATTGCCACTTTTTTACCAAGTACACAATG	
AACACCAAGCTTTACCAAACCAGTTTGACCCTTTCCAAGAGTTTTTTCAAGACGATAAGG	
TCCAACATATTGATGTGTCTCTTGGGCATTAGACCCAATTGGTCCATCTTTTCCCTGCAT	
TTTATTTATTTTTTTATTCCTTATCCAGTCGTAATTTCAAACAACTTTTATCCTCTTTTT	
ATTTATATTTTTTTTTTCAATTAAATAATAATAATGCCAATAACAATAAACAATAAAAAA	
AAAGCTTAATAATTTTTTTAATTTATTTTTAGTTTTACTCAGTGATTATGAAAAAACCAT	
CACAAGAATATTTGAATTTTTTCATTTTCATTTTAATTTTCATTTTCATGTTTTATTTTT	
AAAAAAAATTATTTTTCCTATTAATGTTTTTTTTTATTTATTTTTTTTTATACAAGTAAA	
ATTGTAATGCACTGAGGTGAAATATATT	
>TR657|c1_g1_i1	len=854
TTTTTTTTTTTTTTTTTTTTATTGTGCCTGGGAATACACAAATTATTTATTTGTAATTTT	
TTTTTCTTTTTTTTTTTTCTTTTTTTGTTAATAATAATTTTAAAAGGGTTTTTTTTTTTT	
TGTAACAGGTATGAAAATTTACCCTTTCCCGTCCAGTTTTTCTACAATAAAATGCACTTT	
CTTCTTTTTGGAAGTTCTGGTGGCTCAAGTGCTGCCAAAATTGCTTCATCAAAAACATTT	
TTTAGTCCTTTCTGTGTTAAAGCACTGCATTCAACATATTTAACTGCTTTTAATTCTTTT	
GCAAGTTTTTCACCTTGATCAATTGTTATTGGTTTTTGTTTATTTTTAGCTAACTTTTCA	
ATTGTTGCTGCATCGTCTCGTAAATCAATTTGTGTACCAACAAGTAAAAATGGAGTTTTT	
TGACAATGATGAGTTATTTCTGGTACCCATTTTTCTTTGACATTTTCAAATGAGGACGGT	
GAAACCACTGAAAAACAGACTAAAAATACATCTGTCTGTGGATAACTCAATGGTCTGAGT	
CTGTCATAATCCTCCTGACCAGCTGTATCAAATAATCCTAGGGTGTATGGTTCACCACCA	
ATCATAACAGTCACAGCATAATTATCAAATACAGTTGGTACATATTCAGATGGAAATTTA	
TTTGTTGTGTATGATATCAATAGGCATGTTTTACCAACAGCACCATCACCAACAACAACA	
CACTTTATCGTCTGCATATTTGTTGGCTAATTGCCTGTGTTTTTATTTATTTATATTTTT	
ATTATTTATTATTTTAATTATAATCTTTTTTTTGTTTATGAATATTGATTATTGATTGTT	
GTTATTACCAGATG	
>TR662|c0_g1_i1	len=922
AGTGGTTGAGTTTTGTCACCAGGTAAAGTATCTATTATGTTTTTTTTTATCCAATTTCCT	
CGGAAATAAAACTAGTTTTCCTTTATAACTTAGGAAGTCGAGCCTATGTATAAAGAATCA	
GATCATATTCATATCATTGCAATGAGCACTGCCTTGAATACTGGTGTGAGAGTTCGTTAT	
ATGGATCGTGGGGCTGGAACAGAAGTAACAGCACATGATTTCCCGGAAGGTTCTACGCCA	
GCAGTACATTTGTTGTATCGCCCCGGTCATTATGACATCTTATATCCTTGATAATTTTCG	
AAAATGTTAATGATGAAAAACTTTTCCAAAATATATTACAAAAATAAATGCAACTTTTTT	
ATTCACAAAACAAAATAGTGAAACTAAAAATTTAAATGAACGGAACTTGTGAAACAAATT	
CTCATGCTGTATAATTAGTTATAAAGCTTTTTTATTTGATGAGTGGACATAGTTATTCAT	
CGTTGTTTTCCATCTTAGTGTGGCTGTTTTTAATTCGTACGAGCTTCTAGAATACTAAAG	
AACGCAGTCAAGTTGATAGATTTACAAATTTGTAAGACGTTTTTTCGGGTTCTGAACAGT	
GAGTATCTAACTATCCTTTTGAAATAAAAATGAAAAGCCTGCTCATGCCTAAAATCTTTG	
CTTGTGACAATGTCTCCTGGTTTCAATGAACAAGAAGTGAGGACAGCGAATAATAATTGT	
CCCAAGAATCTAGTGACCATACCAGACCATGCAATTCCAGGTCACAATATTTTTAAAGTA	
TTTCTTCTACGGCTGGCGGAACAAAAAATTCATAGTCAGTGAGTGGAGTAAAGCGAGCAA	
AGGTATGCACTATGGCACCCTATCAAGAGGCACGGTAGTGCCTCGAGTCAAGTATGAGAA	
AGAAATATATATGTGTTGATGA	
>TR662|c0_g2_i2	len=1745
ATTAAAATCATTTACTTCAATTTACTTCATTTTATAAAAAAAAATGCACTTTCAACTATC	
ATACACTTCATGTAGTATCATACGTATGATACGTATCATCCGTATGATTATATGATACAC	
CAAAAACCGTCGAATTACCCATCACTGCTCTAGTCTCCTTGCTCCAGGCCAATTCCTTTT	
TACACTAAACTCCTTTTTAATTTCCATTTCGTAGTTAAAGCTGGTTGAAGTCCATGTTTA	
TAGCCATATCGGTATGGTCAAGATTTTTCTTATTTCATCGGCAAAGGAAAGTTTATGAAT	
CTTACTGATTTATTCAGTCGAAAATATGAGCGATCAGCAACGCACTAGTTCGTTGGAAAG	
CCCAGTTAATCAAGATGAGCTTATTCTCCAGCAACAAAGAAGCATTGAAAAAGAGATTTC	
TGAATCAATTCCTCTCGTAGGACATAAAGAGTCACTAAAAGACCTTGAAAAAGAATATGA	
AGGAGATGAAATATATCTATCAAAGGTGAAAGTTCTTGGTCAAAAATATTCTCATATTAG	
GCGGACAAGGCCTGATGGAAATTGTTTTTTCCGTGCGTTCAGTTATGCGTATCTGGAAAA	
ATTAATCAATAACAGAGATGAATACAATAAGTTTTGTGATCTCGCATCTAAGAGCAAAGA	
TAATTTGGTTGCATTGGGATTTCCACACTTCACGGTTGAAGATTTTCATGATACTTTCAT	
GGAAGTTATTAAAAAAGTCGGTGGAGAAACTGACGTGAGTCGATCTGAACTACACAGATT	
TTTCAATGAACAAGGCTATTCGGATTATATTGTTGTCTACCTTCGATTGATAACATCCGG	
TCAATTGCAAAAAGAAGCTGACTTTTATCAAAACTTTATCGAAGGAGGACGAACAGTGGT	
TGAGTTTTGTCACCAGGAAGTCGAGCCTATGTATAAAGAATCAGATCATATTCATATCAT	
TGCAATGAGCACTGCCTTGAATACTGGTGTGAGAGTTCGTTATATGGATCGTGGGGCTGG	
AACAGAAGTAACAGCACATGATTTCCCGGAAGGTTCTACGCCAGCAGTACATTTGTTGTA	
TCGCCCCGGTCATTATGACATCTTATATCCTTGATAATTTTCGAAAATGTTAATGATGAA	
AAACTTTTCCAAAATATATTACAAAAATAAATGCAACTTTTTTATTCACAAAACAAAATA	
GTGAAACTAAAAATTTAAATGAACGGAACTTGTGAAACAAATTCTCATGCTGTATAATTA	
GTTATAAAGCTTTTTTATTTGATGAGTGGACATAGTTATTCATCGTTGTTTTCCATCTTA	
GTGTGGCTGTTTTTAATTCGTACGAGCTTCTAGAATACTAAAGAACGCAGTCAAGTTGAT	
AGATTTACAAATTTGTAAGACGTTTTTTCGGGTTCTGAACAGTGAGTATCTAACTATCCT	
TTTGAAATAAAAATGAAAAGCCTGCTCATGCCTAAAATCTTTGCTTGTGACAATGTCTCC	
TGGTTTCAATGAACAAGAAGTGAGGACAGCGAATAATAATTGTCCCAAGAATCTAGTGAC	
CATACCAGACCATGCAATTCCAGGTCACAATATTTTTAAAGTATTTCTTCTACGGCTGGC	
GGAACAAAAAATTCATAGTCAGTGAGTGGAGTAAAGCGAGCAAAGGTATGCACTATGGCA	
CCCTATCAAGAGGCACGGTAGTGCCTCGAGTCAAGTATGAGAAAGAAATATATATGTGTT	
GATGA	
>TR671|c1_g1_i1	len=1053
CTAATAATTTATTATATTGAAAAACAAAAAAAAAAAAAAACAAACAATGGTTCTTAGATT	
TGAATAAAAATGTATTTTTTTCTTTCCATAATATTTCTTATGACATACTTTCAATGAGGG	
ATGCTCTCATTGTTGATGTGATGGCTGATGGAGTTGCTTCATTAAGTTTAAATACACTTT	
CAATAACTGATAATTCTGTACCAGTTGTATCCATACCACAAAAACTTGCCCAATCATTGA	
CAACCATACCAGCAGCTATAACATCACTTCCTCGATTAACAGTGCCAGCCACAAGTGGTA	
CTTGAAGAAGTGATGATAATTCATCTTGATCTTGAATTGATGTTTTTGGATGTACCAAAC	
CACCATTATTTGTTAAAACAGAATATGAACCAACAAGTACATTACTTGCAATTGTTTGTC	
TGAATACTTCAACTTTTAATGTGTCAGCAATAATTTCTGCAGTTTCCGGATCAAGATCTG	
GATGAACAAGTGCAACATAATCATTACATGCAACAACATTACCAAGTGCTGAAAGTCTTT	
CTTCAACTCTTTGTACTTTGCAATTGTCTGGAAGTGAATTTCTTATGTGTTGAAGTTCAA	
TGTCCGTTGTTGTGATTGGTACCAATAAACCATTTTTATTACCAACAGTCATACGACCAA	
TGATTCTACATCCAGCAATTGATGTATGAATAACTGGTATTGTTTCAGCCAATTCAGCTT	
CAAATACACTGTAAAAATTTTCTGAGCCACCAATTGCTACTAAGCAATATGAATTTGTTA	
ATTTTGAAAACACGCCAATTTCATTATTATTTTCAAATTGTACTCTTACTGCCATTTTTA	
ATGATTAATAATTATCAGTATTATTAAATTGAATGTTTTAATGAATTCTGTTTATTATAT	
TACAACAATTAACACGTGGTTTGTGTATAATTTTTGTTAATGTCAAATATTTTCTTTTTT	
TTTTTTTGAGGGTTGTTATAACCTTAAATTTTATATATTGGAGAGTGTGAGGAGATGCTC	
TGTCCTTTTTTTAATGCACGAGGTGGCACGAGG	
>TR679|c0_g1_i1	len=765
ATTTTCATAATTGTTGTTGAACATTGTTGACTAAAAATTATAAAATTTATAATTAGTTTT	
ATTAATTATTCAAGTATGGATATGCCAAGCTTAAAAAACTCAAATGTTATCACTCCAAAT	
GTTGTTTGGTATCAAAATGATGATCGTGTTGTTTTGCGAGTAATGCTGATTGATGTTGAT	
GATTACTTTTTGGCTGTTGATTATAATCAGCTACGATTCAGCACAATCAACAACAACAAA	
AATTATTATCTCATTTTGAATCTCTTTGGTGCTGTTATACCTGAAAAAACTTTTCACAAA	
AATCTTGGAAGAGAATTGCGAATTGAATTGCCAAAAGCTCATCGATTCTTGAAATGGAGC	
AGACTTGTATTGAACAGAGAAAAAATTCCTCAAATATCAATGGATCTTGATAAGGTTGAA	
ATTGAACAATGGAAACTTAAAAAACCAACTATCAAACATGAATGGACTGATTGGAATGAG	
TATAAAAGAATAAATAATTTAAATATCATGCCTGATGTTCCATCTTCAGATGGTGAGTCA	
TCAGACGACGAGAGATTCAATCTCATTGAGGATTAATTAATTTGTTCTTTTAACAATAAT	
TAAATCTAATTTGTTTTTTTATATTTTATATTGTTCTTAATTATATTTAAATTAATTCCA	
AATAATATGTTAAATATTTGATAAAAAAAAGCAATGAATTTATGTTTAAAAAATTCTATA	
ATTTAACAATGTTAATTGTCAAATAATAATTATAAATAAATTTCA	
>TR682|c0_g1_i1	len=660
ATAACAACATCATCATCATTTAAATATAAAAAAAATAACAATCAAATTGATAATAATGAT	
AAAAAAAAAATAATAAATTCTACAACAGATGAAAAATTAAAATTACCAAAACAATCAACA	
TTGAGAAAACATTTTTTTTATCATCCAATAAGGGTTAATCGTGAATTAATTGATGAAGAA	
TTACCAGATCCAGATACTGTTAGAAATGTACGTAAAATGTTTGAATCAACATTACTAGAA	
AAATTTCAATCAACTGATAAAATTAATAATAATGAAGAAAATAATACAAGAAAAAGTGTT	
AGTATGAAAGATTTAAGTAGTATATCAAAACAAAAATATGATGATAATATAAATGAATCA	
ACATTGAAATCAACTTCAAGATCTAGATGTTCAAGTAGAGCAAAAGATTTGAGAAAATTA	
TTTGAAGATCTTGATAAATCAACATCATTACGTCAAGATACAAAAGATGATTTAAATATA	
CCAAAAGTTGAAACAAAAGCACGTACAATTGCACAATTTTATGAAGCACGTAGTGGTAAT	
ACATCACCAAGTGATTCTGGATGTGTTAGAAATACAAATAAAACAATAAATTATTCTAAA	
AATAATAATAATAATAATAATAAAAATAAACAACAAATAAATTGGGATGCAGGTAGTGTA	
>TR702|c0_g1_i1	len=470
GCCGAGGAGGTGCTGGTGGAGGAGGTCGAGGACGAGGTGCTGGTGGTTTTGGCGGTCGAG	
GAGGTGGTGGTGGGTTTGGTGGACGTGGAGGCCGAGGAGGTGGTGGTGACAGAGGTCGAG	
GGTTTGATCAAGGACCACCTGATCATGTTGAACCTCTTGGACGTTTTGAATGGACTGTAC	
AAGATGATCTTGTTGCTAAAGTTGATATTGAACAAGTACCATATTTCAATGCACCAATTT	
ACACAGAAAGTAAACAGCAAATTGGCAAGATAGATGAAATTTTTGGAAATATCAGAGATT	
ATTACGTGTCAATAAAGTTGTCTGACAATGTTAAAGCAAGCAGCTTTGAAAAAAACACCA	
CATTGTTCATAGATCCAGCTAAATTATTGCCATTGCAAAGGTTCTTGCCAAAAGCACCAG	
GCTCTGTTACCAAGGGTGCTGGAAGAGGTAGAGGTGGTGGCAGTGGAGGT	
>TR705|c0_g1_i1	len=330
TTCTAGCTTTATTAAACCTTTAAATATTCCATCTGGCAAATGTGTTATGTTATTAAAACT	
AATAACAATTGAGCTTAAATTTTTACAATCTTGAAATAATTTTTGTGGTAAAGTTTGTAA	
ATAATTACGTTGCAAATCGAGATTCTTTAGAGAAGTTACATTTAAAAATAAATTATTCGG	
TAAATACATAAGCCCATTTCGACTTATATCTAATATCATTAGATTAGTTAAATTTGTAAA	
AAAGCTATTTGGAAATGTTTCCATGTTTTGTTGATTTTCCGAAAATTTAAATTTTTCAAG	
TTTTTTATTATTTGATAATAAATATTCGGG	
>TR708|c0_g1_i1	len=1429
ATTACTATTATCATTACTATTATTATTATTATTATTATTATTATTATGATAATGATGATT	
TTTTGGCACATTAAATAAATTATCTGTTGAATCATCATTTGTAAATTTTAAATTATCAAC	
ACGTTCAATATATTCTGGATAAGCATCAATATTTTGTCCAACTTTTTTAGCCCAACCAAC	
TGAATGTATTAATGGTGAATCTTCATGACACCAAAAACCATTATCATCTGGTGGTGAATC	
ATAATATCTAACATGTAAACGTTTACCAACAATTTTTTGTATTGTTGCAACTTTAACTTG	
TGATATACGATTTTTATCAACAACTTCTAAATGTAAACCACATCTAAAACGTGATTTCAT	
ACTGTCATTAACTTTATTATAAAAATTTGTTGGTAATGTACGTGCACCAGTTAAACGACG	
CATTAAAAAATCTTTCCAATCATTATATTTATTTGCAATTGTATTTGGTGGTATTAATGG	
TTTACCAATTGTTGCACACCAACCAACTGGATGTATATCATTTGAACATAATGATACCCA	
AAAATCTTTATCTTCATTATTACCAAAACCTTCATAACGTAATAATGCATGATAACCAGC	
AATTCTTAATACAGTTGCAACCCAAAATGAATCAGGAAATGCTTCACAAACTTCATCACA	
ATCTGTATTTTCAACTTCAACTTTCATACCAACAGTTATATTATCCCATATTTCTGATAT	
TGGTGCATGTTTAAAACATGATACTGGTGCTGCACAAAAACCTGGCTCAGTTAATTGTGA	
TGTCCAATCATATGAACCTTCCATATCAGCTGTTCTTTTTCTACGTACTGGTAATTCATC	
TGGCAATAATGGCTCATTTATATTTTTATCAATTAATATATTTTTTTTATCATCTTCTTC	
AATTAAATTTATATCTTTTTTATTATCACAACTATGTGGTGGTGATGATGATGATGACAA	
TGACAATGACAATGATAATGATGATGATGACGATGATGAATTATTATTATTATGTAATGG	
ACTATTTGTTGAATCAGCATGTATTGTTTGTGATTGTAAAAATTCAGATGATCTAGCACA	
TGCACGACTACAAAATCTTCTTTCTTTAGTATAAAATGCATGTTTAACACCAATTGCACC	
ACATTTTTCACAAACAGCAATACCATCTTTACGTATTGGTATAAAATTTAAATCAGTTGT	
TGGTTGATATGCTATTGGTGTTTTTAATACTAAACCAGGATGTTTTATTGGTTTTATTTT	
ACGATTTCTATTATCTTGAATTTGTGTTTGAGTTGCTGCATTATTAACAATCATTTGTTC	
TTCTTCAATAAAATCATTTATTACCATATATTTATTTTCATCAACATCATCATCATCATC	
ATCATCGTCATCCTCATCATCATTCATATCTATTTGTTCATTTATTTCA	
>TR710|c0_g1_i1	len=881
ATGAAGACGAATTTTTTTTTTTTTTTTTTATTAACTATTTTTAGATACTATTAAAAATGT	
ACAGATTTATTTATTTATTGAAAAGCACAAATTTACAAACTGGAAAATGTTATTGGATGA	
ATTTTCGACGTCTTCATGTGTCATCAATTCAGGAATTTATTATTGAAAGCCAAAAAATAA	
ACAGATATCAACATGGACAAAATGATATTAATTTAAATACATCAATAAATTCTATTAGAA	
ATAATTCAAGAAAGCTATTGACTTCTTCGATTGTTGATAAAAGCAAAATGAAAGAATATG	
AAGGTCGAAAATTGATAGGATTTTCAATGGAACAAATTTATGGTGTTGTTGCTGATGTTG	
GTAATTACAAAAATTTTGTACCATTTTGTAAAAAATCAGAAATATTAAAAAAAACAGATG	
AAAATTTACGTGCAAATTTGAGCATTGGTTTTCCACCATTAAATGAGTCTTATACATCAA	
ATGTAACAATGCATAAGCCATATTTTGTTAAAGCTGAATGTACTGATGGTAAATTATTTA	
ATCACTTAAATACTCTATGGATATTTAGTCCAGGTCTTAAAAATAATTTACAAACATGTG	
TTATTGATTTTTCATTGTCATTTGAATTTAAATCATTGTTACATTCAAGTTTATCTAATT	
TTTTTTTCAATGAAATTGTTAGACAAATGGAAAAAGCGTTTATTGATGAAACAGAAAGAC	
GTTTTGGACGTCCATGTATTAAAACAGTTAGACTTGAAAGATAGAAAATATGTCAGATAA	
TTCAAATAATAATGTAATAAAATTTAATGACTTCAAATTAAAATGACTCATTTGATTCAA	
ACGGTTAAGCAATTCAGATTTTTTTTTAATTTAAAAATGAG	
>TR715|c0_g1_i1	len=881
GTAAAAGTCCAAAAAGATCATAATGCTTGATACAAGTTGTCGATCAGGTGCGTCAAGTGA	
ACAAACGGAAACAAACGACGAGTCAACAGACAAAATGAAAATGGCGGATGGTACAACAAT	
TGTCAGAAGAAATAGACCAGGAACAAAATCTGAGGATTTTTGTAGATGGCCTGATGAACC	
ATTTGAAGAAATGGATAGTACACTTGCAGTACAACAATATATACAACAAATGATAAGACG	
TGATCCAACAAATATTGATCATATATTAAGTATGCCAGAAGCACAAGATGAAGGTGTATG	
GAAATATGAACAGTTACGTCAATTTTGTATGGAACTAAATGGTCTTGCAGTACGTTTACA	
AGAAGATTGTGATCCATTATCATGTACACAAATGACAGCAACTGAACAATGGATATTTTT	
ATGTGCTGCTCATAAAACACCAAAAGAATGTCCAGCAATTGATTATACAAGACATACACT	
TGATGGTGCTGCATGTTTATTAAACAGTAATAAATATTTTCCAAGTCGTGTTAGTATCAA	
AGAATCAAGTGTTGCTAAATTAGGATCTGTTTGTCGTAGAGTTTATAGAATTTTTTCACA	
TGCATATTTTCATCATTTAACGATATTTGATCCATTTGAACATGAAACATATCTATGTCG	
AAGGTTTACTGCATTTGTCACCAAGTATAAATTGATGTCAAAAGATAATTTGATTGTACC	
AATCTCTAAAGAAGATGGTGCAACTGAAAGTGAAGCATAATTTTATGATAAAAAAAATTT	
AAAAAGAAAAATAAATACATAAATGTGTAAGACATCAGAAAAAAAAAAAAACGAAAAAAA	
CAAAAAAATCACACATTCCATTGTGTCACTTTCATAGCCGG	
>TR720|c0_g1_i2	len=536
TGTTTTTGTTCCAGAGCAACAACCTAATAAACAAAAGAAACAAAAGTTAAAAAAAAAACC	
CCTTGATGATAAATTATATTTAAAATACATACTCTATCTAACAATTGACTAAAAAGTTTA	
TATGGAACATAAGTTGGTGTTGTTCCACTTGGCATTGTAACTGATGTCATTGTTGGTGAT	
ACATTACTTGACTCTGTTTTAATATTAATTTCTTTATCTTTATTTTTTTGTCTTAATTCA	
ACAGTTGCAACAATAATATTATTATCATCATTAATTAATTTTGGTGGTAATTCTGGTAAT	
GGTGGTCGTGGATGATGACTTCTTTCTTTTTTAACAACACTATCAGGTTTATCAATTTTA	
TTATTATCATTAATTCCACTTTTACGTTTTTCCATTTGATTCATTTTAAGTTCTTCCATC	
CATGGTGCTGTTTTTCTACGTGTTTTACTAATTACATTATCATTACTATTATTATTACTA	
TTATTATTATTATTATTATTATCATCATAATTATTATCATTATCATCAGTAGTAGC	
>TR724|c0_g1_i1	len=981
GCCCCTACCATTTTTTTTTTTCCTTTCATTCAAAACTGTTCATTCAAAGCGACATTTAAC	
GCCCGCCAATATATCGAATAAAAATGTCGGCTTCTCCGATACATCTCGTACATGCACTCT	
CCCTCTCTCGGCTTTGACCACGTTGTTTATCCGAATTAAAAAAAGAAAGGTTATAAACAC	
CTGAAAATTTGTTTATTGCTTACAACAATTTGCTTGTGCAAGTACATCATCAAGTTAAAT	
TAAAATAATTAATTGTTAATAAAAACAAATTTTAAAAAAAATGTATCTCATGTATTATTT	
GAATGAAAAAAAATGAGAGAGTTTATACACTCAAGAAAGTTGATCCCCAGGGTAATCCAA	
CATTCTCTGCTCATCCTGCTCGTTTTTCACCAGAGGACAAATACTCCAGAGAAAGAATCA	
CATTAAAAAGAAGATTCAACCTTCTTCTTACTCAAAAACCTCAACCAACATATTAATTTC	
AATCAATACAAATAAATGATTGTAATAATTTAAACTAATGAATAATTAAAATCTGAAACA	
AATTAATTAACAATAAAAACAAATAAATAATTGATTAGTTTTTAAAAGTGTTAAATAATT	
ATATCAATTCAAGATGACAATGGCAATGCTCCAAAGACGGGCAAATGTCCGACTTCCTCC	
AGAAGTAAATCGTGTTTTGTATATAAGAAATTTACCATACAAAATAACAGCTGAAGAAAT	
GTATGATATATTTGGTAAATATGGTGCAATCAGACAAATCAGAGTTGGAAACACAGCAGA	
AACAAGAGGCACAGCATTTGTCGTCTACGAGGATATATTTGATGCTAAAAATGCCTGTGA	
TCATCTCAGTGGTTTCAATGTATGCAACAGATATTTAGTTGTTCTTTATTACCAAAGCAC	
AAAGGCATTTAAACGTGTTGATATTGACAAGAAGATTGAAGAAATTGATAATTTAAAAGC	
AAAATATAATTTAAATGATGA	
>TR726|c0_g1_i1	len=890
TGAAGGAGGAACAACGTAAGCGTGAGGGTGGAAGTTTACAAACAAGTAGTAGTAGTGGTG	
GTGGTGGTGGTATTGGTGGTAACGGAGCAACGACTATTGAGGGTGGATTGCCGCCATCTT	
CTTCAAGTGGACCAAGCCCAACAAATCATCATGATCAAATTGATAATGTTAGTGGTGAGG	
GTGAAGATAATGGTCAAGATGGTGGTGTATGTTCACGTAGTCCAAGTACAACATCAGCAT	
CAGTTAGTCCAAGACCACAACAATCACAAAGTCAAGCAACATCATTAAGTGGTGTTGCAA	
CACCACCAACACCAACAACACCAGTTAGATTATCATTACCATCAAGTAGTCATGGTCAAT	
CAACAGACAGTACAACAATAACATCAGCTGGATTTAGGCCAGTTGAAACACCAACATCAT	
TATTTTTTTCACCTCATTTGGCTGCTCAATTTTCACCACCAATGTTTGGTAATAAAATTG	
TTGGTACAACATCAACATCATTAACATCAACAACACCAAATATATGGACAACAAGTGATC	
ATAGACCAGGTAGTTTACAAGATATGTTATCATGGTCACCAGCTGGATGGCCAAGTACAT	
TATGTGGTTGTTGTAAACCAGGAACAAATGATTTACATAGAAGTAGTAGTCTTGCTGAAT	
TAAGACGTAAAGCACAAGAACATTCAACAGCAACAGCATTACTTGGTGGTCTTGCTGGTT	
TTCCTGGTGGTTTACCATTGCCTTTATCATTACCACTATTACCACCACTTCTTGGATTAT	
CAAGAAGACCAGAACATCATCATCATCATCATCATTTACCAAGTGTCGTTCATCAAATAC	
AACCTAGTACTAAAGAAAATCCTTAAAAATATATTATTTTTTAAAATTAA	
>TR727|c0_g1_i1	len=600
GGATATTTACATAATGTTTATTTATTCAAACGGCAATTATTTATTTTTTCCTTATATTTT	
AACACGATGAAATAATTATTAATACTACATCATTGATAAAATTTTGTTAATTTAATTTTT	
TTTTTTTGGTGAATCGATGTCGTCTTCTTCTGGATGGGCAGCGTTGTATTCTAAAGCTTT	
TAATATTGCTTCTGGAATAGCTGGGGCAACTGGTAAATGAGCTCCTCTAGCAACATATCC	
ATTTTCATCAGCAGTATATTCAACAGTGTAAATTTGACCATCTTCACCAGCAAAGCTGTA	
TGATCCAGATACTTCTGGTCCAGCTTCTTCACCATTACCTCTTAATACACCATTTTCTTG	
TGCTTGTATTCCATTTGCTGTTTCATAACTCCATGAATATGAACCATCAGCATTTGGTCC	
ATCAGCAGATTGTTTCAATATTGGAATTGGTGATGATGGTTCTTCAAGTGGTGCTGTCAA	
AACCACTGATACCAAAGCCAACAATATTACCAATTTATTCATGATTGTTTTATATATATT	
TTTTTTAATGATTTAAAAAAATAAAAATTTTTTTTATTCCACGATAAGATGGGATAGCTG	
>TR728|c0_g1_i1	len=903
ACAAATCATTTGTTTTTTTAATTTTTTTTTGTGATGAATTTAATTTTTCATCAACATTTT	
CATCATCATCATCATCTTCATCATTATTATCTGAGCTTGATGATTGTTGTACTTCTAAAT	
TGTCAATTGTTGTTGTATCTTGTTCAGCTGTCTCATTATTTTTTTGATTATCCAACAAAT	
CATTTGTTTTTTTAATTAAAAATTGAGTTAATAATAATTGTGTTTGATTTGTTTTTTCAT	
AAAAATCATAATATTTATCAAGTAAATTTAAACAATCTATGCATATTGTTACTGGTAATA	
TATCTGATGCTTCAATCTTTATCTGCAAACATTTGATGATTTTTTTATCAATAGCCAATT	
GTTGTTGTTCTTCATCAAATATATCAACAACTGTTGTCTTTGTTTGACCACATAATCGAC	
ACAAATTATCATCCTTATGATCATCTACCATTATTATTATTTAATTTATACTTTCATTAA	
ATTAAAAATCAACAAACGTTATTTAATATAATTCACTTTCTTTGAATGACCTTGATGATG	
TTATTAATTTATCAGTAGTAATTGAAAGACGCCAAACTACAAGCAGACATTTTGCCAATT	
TTTCAATTGAATAACCCTTTCCCCAATTATTTATTATCAATATATATTAACCCTTTATTA	
TTTTTTTTTTTTAACAACAAGTAATCAGGTATTATTTGACAAGCTCCAAAAAGTTTACAA	
CAATCTATTGTGTAAACATACCAATACCAAAGTCCCTGTCAACTGTAGTAAAAAATGTAC	
TTAGTACTTGAGTAGTTTAGGTTGATTTAATTACAAAAAAATGGCTGACTTTTAATAAAC	
ATTATTAAAGATGATTTTGTTGTATTAATTTATTATAATAATAATGATTTATCAATATGT	
TCA	
>TR736|c1_g1_i1	len=417
GTCTAATTTCATATCTTCATTTTCAATAATGTCTTTCAAACTTCTTCGTGAACAGTATTC	
AACAACAATACAAATATTCGGTGGATCTGTACAAGCTAAATATAAATAAAATCAATTCCA	
GTCATAGCTACCAAAAATGTAAAACAGTTTTTCCATTTCTGGCATTTGTGCAATCTTTTC	
TTGAAATCTTTATACATATATTCAATTTTAGTTTTTGCTTCTTTTTCTCATTGAATTGAG	
CAGATTGAGCACAGACATGTCTATAGTTTGTTTATCAGACTACCTCAATACCGTGATTTA	
ATATTTTGATTTAAATTGATGAAATAAATTCGAATATATTGATTAATTTGTTGTAATGAA	
GATGCACATTTTTCTAAATTTACTTTTATCATACATCTTGGATAAATTTAAAATTAA	
>TR741|c0_g2_i1	len=1214
TACAGGCGAGATAGGGAGTAAGTCCTCCTGTATTTCTAGTCTTCTTGATGGAGGCACATG	
GAGGTGAATATTAAATACCTCCATGGTATATTACTATTATCAATATCAAATTACATCATC	
ATCCTGCACCTCCTTACTGTATTTGTTATATTTTTGCCGTTTTTAATAAAAAATAATAAT	
GTTTTAAGGTTATACCTTTGTGAAATGGACTAATGTAGCTTTTTTTATTTACAATATTTT	
TTTTTTAAATACTGAATGTTAATTAATACATTTAATTGTATACTTGTATAAATTTAATAA	
TCATAAATAACAATGGAATTAATAATGAGAAGAAATACTGCTGGTGTATTATTAAAAACA	
ATTGGTCATAGTGGATATTTGAATAGTTTACGCAATTCTGGATATTTGTGCGAATTGAAT	
CTCACCAAGTGGACCGGGAAAAGAAACGACAATAGTATATTAAAAAAGAATATTTCAATT	
TTTTCTTGTCCAATTTCATCAAGTAACTTTTGTTCTTTGTTCGAGAAATCTCTTGTACAT	
GATTTATCAGACAGAAGAATTATAGTGTCTCATTACAGCACAGAATCAGACAATGATAAA	
TCGAAAGTTTGTAACACTACTCAGCCTAAAAAGAAAATATCAATTTTTCAAAAAATGAAA	
CAACTATATCGTGATTATTGGAAAATACTTATACCAGTACATATTGTTACTTCTATTGGA	
TGGGCTGGAATTTTTTGGACAGCTGCTAGAAATGGAGTAGATGTTATTCAAATAATGGAG	
TATCTTCATCTGAGTGAAAAATATATACAATTGATGAAAAATTCAAATGCCGGTGATTTT	
GCAGTAACATATGCTTTGTACAAAGTATTTACGCCTTTACGATATACAGTAACTGTTGGT	
GGAACAACTCTGGCAATAAAGTCAATTGAAAAACTTGGCTATCAACATCTTATACGTCCT	
TCAATTAAGACAACGACATCATCAAGCGAATCCAGTAGTTCACACAAAGAAACACCAAGT	
TCCAGTACCTCAACAAAATGTCTCACTGAAGATAAAGAAAGCAAAAATTAGTGAACGTAT	
TTAAAAAAAATTGATGAAGAGAAAAAGTTTTAAAAAAAAACAAAAAAAAAGCTTATAAAA	
AAAATTCTATATTATATAATATTATGCCAATGAATTATTATATGTATAAAATTTAGCATT	
AAAATAATGTACAG	
>TR741|c0_g3_i1	len=1237
TACAGGCGAGATAGGGAGTAAGTCCTCCTGTATTTCTAGTCTTCTTGATGGAGGCACATG	
GAGGTGAATATTAAATACCTCCATGGTATATTACTATTATCAATATCAAATTACATCATC	
ATCCTGCACCTCCTTACTGTATTTGTTATATTTTTGCCGTTTTTAATAAAAAATAATAAT	
GTTTTAAGGTTATACCTTTGTGAAATGGACTAATGTAGCTTTTTTTATTTACAATATTTT	
TTTTTTAAATACTGAATGTTAATTAATACATTTAATTGTATACTTGTATAAATTTAATAA	
TCATAAATAACAATGGAATTAATAATGAGAAGAAATACTGCTGGTGTATTATTAAAAACA	
ATTGGTCATAGTGGATATTTGAATAGTTTACGCAATTCTGGATATTTGTGCGAATTGAAT	
CTCACCAAGTGGACCGGGAAAAGAAACGACAATAGTATATTAAAAAAGAATATTTCAATT	
TTTTCTTGTCCAATTTCATCAAGTAACTTTTGTTCTTTGTTCGAGAAATCTCTTGTACAT	
GATTTATCAGACAGAAGAATTATAGTGTCTCATTACAGCACAGAATCAGACAATGATAAA	
TCGAAAGTTTGTAACACTACTCAGCCTAAAAAGAAAATATCAATTTTTCAAAAAATGAAA	
CAACTATATCGTGATTATTGGAAAATACTTATACCAGTACATATTGTTACTTCTATTGGA	
TGGGCTGGAATTTTTTGGACAGCTGCTAGAAATGGAGTAGATGTTATTCAAATAATGGAG	
TATCTTCATCTGAGTGAAAAATATATACAATTGATGAAAAATTCAAATGCCGGTGATTTT	
GCAGTAACATATGCTTTGTACAAAGTATTTACGCCTTTACGATATACAGTAACTGTTGGT	
GGAACAACTCTGGCAATAAAGTCAATTGAAAAACTTGGCTATCAACATCTTATACGTCCT	
TCAATTAAGAGTATTCGTAAGATGTTACCTAGACAACGACATCATCAAGCGAATCCAGTA	
GTTCACACAAAGAAACACCAAGTTCCAGTACCTCAACAAAATGTCTCACTGAAGATAAAG	
AAAGCAAAAATTAGTGAACGTATTTAAAAAAAATTGATGAAGAGAAAAAGTTTTAAAAAA	
AAACAAAAAAAAAGCTTATAAAAAAAATTCTATATTATATAATATTATGCCAATGAATTA	
TTATATGTATAAAATTTAGCATTAAAATAATGTACAG	
>TR752|c0_g1_i1	len=1047
GTAGCTTGCATGAATTTGGATTAATTCTATTAATATTAAATTGTTGTATTAATTCTTGAT	
AAGTATATATATTTTGTTGATTTGGATTACGATCAAATCCACCACCAGCATATGTTATAT	
AATTTAATAATGCTAATGGAAATATACCTGTATTACGAAATGAATTAACTGTAATATCAC	
CTTGACGTTTTGATAATTTTGAACCATCTGAATTAAGTATAAGTGGTAAATGTGCATAAT	
GTGGTGGTGTCCAACCAAATGCATTATATATTTCAATATGTTTTGGTGTTGATATTTGCC	
ATTCAACACCTCTTAGAACATGTGTTATATTCATTAAATGATCATCAACAACATTTGCAA	
AATGATAAGTTGGAAAACCATCTGATTTAATTATAACTGGATCACCTTCAACTTGTGATA	
TTGATAAATTACCATATACTAAATCATTAAATGATGGTGGTTTATCACCAAGTTTAAATC	
TAATACAATATGATTGTCCATTATTTAATTTTTCATTTATTGTTTCTTTATCATGATGAC	
GACAAAAATTATCATATTTTGATATTTGACGAGTTTTTTGTGCTTCTTTTTTTAATAATT	
CAAGTCTACGTTCAGTACAAAAACAATAATAAGCTGATCCATTATTTAAAAGTGTTTCAA	
CTTGTTTTTTGTAAATATCAAGACGTTTTGATTGAATATATGGACCACTTGGTCCACCAC	
GAACTGGACTTTCATCTGGTATTATACCAGCCCATACCATATCATCTTGAAGTTGTTCCA	
TTGCACCAGATTGTAATCTTGTTTGATCAGTATCTTCAATTCTCAATATAAAACTTCCAT	
TATTTTTTCTAGCAAATAAATAATTATACAATGCTGTTCGTAAACCACCAAGATGTAAAT	
TTCCTGTTGGACTTGGAGCAAATCTAACTCTAACTTGTTGACGACTGTAATATCTTCTTT	
GTATTAATCGAATATTTAATATAAAACTTTTAACAATCATTATTAATTTTTATTATTGTT	
TATAAATATAAACAATTATAATATTAT	
>TR752|c1_g1_i1	len=302
AAACTTCTTGAATTTAATAGATATGAAATAACAAGATTATTAAGTGATAAAAATAATTCA	
AATTATTTAATTCATAGAGTTAAAAAAATTGTTAATGATGCATTTATTGATAGAAAAAAT	
GATGGAAGTTTACAGCTTGATGATGAACATATTATGACAATATTAGATTGGTCTACTAAT	
AGAATACATAATTTAAATGATTTAGTTAGTAAAGATTTAGCATTTTTATGGGTTATACCA	
ACTGATGTTACCTCAATAAATGATCCAAATATAATTAAATCAATTAAATTACTTAGTCAA	
CA	
>TR752|c2_g1_i1	len=264
AATAGTTATTAAGTTTTTATTTTAATTTATTAATTAAATAATTTAACAATTAAATAAACG	
ATTTAAACGTTCTAATGTTTTATCTTTACCTAATATTTCCATCATTTCAGCAACAGCTGG	
ACCTTGATCTAGCCCACTTAAAATACTTCTCAATAATTTCATAAAATTTGAAAATTTAAT	
ATCATTATTTTTTGTAAATAATTTTAAATAATTTGTTAATGTTTTTTTATCAAAATTAGA	
TTTATCAATATCATTGAGTTGTTG	
>TR767|c0_g1_i1	len=1429
GGCTATATATTTGGTAAATTTGCATGTAAAATATTAATACAAGGTTTTAGTTATGCATTT	
CCAGTTAGTTTAACAATACCAGTATTAATATCACTATTAATTGCTGCATGTGGTTTACGT	
AATGGTGATCCATGTTTTTTTAATGGTACAATACCAGATTATTTATTTTTTGAATCACCA	
CCATTATATTTTTTAAATGATTTTGTATCAAAACAATATGCATGGGTATGGTTATTATGG	
CTACTATCACAAACATGGATAACAATACATATATGGACACCAAAATGTGAAAGATTAGCA	
TCAACTGAAAAATTATTTGTTGTACCAATGTATAATTCATTATTGATTGATCAATCATTA	
GGTTTAAATCGTAAACGTGATGATCAGCCAGAAGTTAAAGTACAAGATTTAGCTGAAATT	
GAACGTGAAAAAGGTGATGGTGATTATGAAACAATATATGAACAAACAGATGGTTCAACA	
ACAACAACAACACCACCATCAACAGTTAAAAGTAGTGATCATGTAACACGTATATATGCA	
TGTGCAACAATGTGGCATGAAAATAAAGAAGAAATGGTTGAATTTTTAAAATCAATATTA	
CGTCTTGATGCTGATCAATGTGCACGTAGAAATGCACAAAATTTTTTAAAAGTTGTTGAT	
CCAGATTATTATGAATTTGAAACACATATATTTTTTGATGATGCATTTGAATTATCTGAT	
CATGATGATAATGAGGTGCAATGTAATCGTTTTGTTAAGTTATTATTAGCAACACTTGAT	
GAAGCAGCATCAGATGTACATTCAACAATAATGCATGTTAGAGCACCTAAAAAATATCCA	
ACACCATATGGTGGTAGATTAACATGGACATTACCTGGTAAAACTAAAATGATTGCACAT	
TTAAAAGATAAAAATAGAATAAGACATCGTAAACGTTGGAGTCAAGTTATGTATATGTAT	
TATTTACTTGGTCATCGTTTAATGGAGCTACCAATAAGTGTTGATAGAAAAGAAGTTATT	
GCTGAAAATACATATCTACTAACACTTGATGGTGATATTGATTTTCAGCCAGATGCTGTC	
AAATTACTTGTTGATTTAATGAAAAAAAATAAAAATCTTGGTGCAGCATGTGGTAGAATA	
CATCCAGTTGGTTCTGGTTTAATGGTATGGTATCAAAAATTTGAATATGCAATTGGACAT	
TGGTTACAAAAATCAACAGAACATATGATTGGTTGTGTATTATGTAGTCCTGGTTGTTTT	
TCGTTGTTTAGAGGTAAAGCACTTATGGATGATAATGTTATGAAAAAATATACAACAAGA	
TCTGAAGATGCACGTCATTATGTACAATATGATCAGGGTGAAGATAGATGGTTATGTACT	
CTTCTTTTACAAAGAGGATATAGAGTTGAATATTCAGCAGCAAGTGATG	
>TR779|c0_g1_i1	len=243
GAAAGACGAGGATGTTGATAGACATTATAATAATCGTTTGAATGAACTTAGAAGTCAAGG	
ATCTACAATTCAACCAAAACTTTACATTGTTGGATCGAAGTTGCAAGAAGTTGAAAAAAT	
ATATTGTTGTATAAATGCAGTCAAATGGGAAACAGATAGTATTATTAAGGGGATTGATTT	
ATTATTCAAATCTTTTTTCGTATTTAAAACAAAATATCCCATTGAAAGTGAAGTCATTTA	
GGG	
>TR792|c0_g1_i1	len=468
GCTGGAAAAAGTACTTTTGTTCAATTTATGGCTGGTAATAATCTGTCATCTGTAGATTTA	
TTAAATTCGAAAGGCAAATGGAGTGGTGAATATATTATAATAGACGAACACGCCAAAATT	
AGTAAATCTCCCATTATTTCACATACTGAAGTACCTGATCTTGTTATCGATGTCAAAACA	
AACACATTGATCTACGATTGTCCCGGCTTTAGTGATACTCGATATCCAGAACATGATATA	
GCTGGGACTTATTTTATTAAAAAAGTAACAGATGCTGCCAAAAAAATTAAATTTGTTTTT	
ATGGTTAATTATTCTTCTGTTCGAAGTGGTTATGATCGTACAGATTTCATGAGATTACTT	
AACCATGCCACTAATATGATTAAAAATATAACTAAATATCAAGACAGTATTGCTATTGTT	
GCAACAAAGGTTGATAAATCAGATGATAAAGTTATTTTAATTATTACT	
>TR820|c0_g2_i1	len=793
CACCTGTCCAGCACCATGCCACAATGGAGGAATTTGTGGTCCCCATGGAAAATGCAATTG	
TCCAAAAGGTTTTACTGGCAGTCAGTGTCAAATGGATGTAGATGAGTGTGTAATGGAAAA	
ACCATGTGCACAAATATGTAGAAACTTACCTGGAAGTTATGAATGTCAGTGCAGATATGG	
CTTTCATTTGCAGCCAGATGGACAATCATGCAGAAAAAATAACAGTGATGGCACTGCATT	
TGAGGCACGAGACTTGGAAAATGACTATGGCATCACAACGAGCACAAAGAGACCCGGTGA	
AACAAAACCACATGATACAGAGAATGAAGTTAGTGATGGTGAACTCGATAAAGACTACGA	
TGTCATACTGAAGAGACTATTAAAACTTGAAAAACAATTTGCACGTGGAAAAAAACGTGA	
AACAGAGACAGTTGAATTAACAACAAAAGTTAATGAAGCTGTTGAAGGTGTTGCTGAATT	
AAAATTAGCAGCTAAAAATGCATTACATTTTTTAATGGAAACATTTGGTCCAGTTAGACA	
AGAAGTTTATAATTTAAAAAATAAATATGACCTTGAACATAGACGAGTAGATTATTTAGT	
GCAAAGAGTTGCTGAACTTGATAACAAAGTCAGCCAACAAAAACCACTTGGAACCATCAG	
TGGATAATATTAACCTATTTAAGCCTCAATACTTTTGGCTTACTTTCAATAATATTAAAA	
TAATTCAATTTAATTATAGAAAAGATAAAAAATAAAATAACAAGATTGGTCTACTTAGAC	
AATGCAAACGTGC	
>TR830|c0_g1_i1	len=1351
TTGTTGTTGTTGTTGATGATGATAATGACGGGGATGAAGATAAAGATGATGATGATGATG	
ATGAAGATGATGATGCATTATCCTCAAGTAAAAGACTTTTAGCTACTTTTTTAGATATAA	
ATTTTCCTTTATAACGTTCACGTTTTGGTTTACTACCACTACTACTAGTTGATGGACGTA	
AAAAAGGTTTATCAATATCTGTATCATTATTAATTGAATCATTATTTAATTTTGTATCAG	
CATTTTGTTCAACCATTGGTGTTAATTTTGGCATATCATCAAAATCACCATTTAATTTTT	
TAGTATCATCATCTGATGAATTTTTTGAATTATCTAAAGTTGAATTAATATCAGTATAAC	
TTGTATCTGGTGTTGATGTTTTTATATCTCCACGTGTTATTTTTGTTTTATTATTTGTTT	
CTTTTTGTAATTTTTTAATTTTAGATTGTTTTTTAGGTTTTCTGTCATCAGTATAATATG	
ATTTTTCTTTTCTTGCCATTGCACTTTCAAGTACACTAAATGGTTCTTTTGATGATCTTC	
TTGATGAACGTTTTGGTGGTGGTGCACTTTCAATTAATGCACGTGATTTACATGCATATT	
TACGTTTTCTTGTAACTGGTACATCAACATTATTTATTTTATTATTTTCACTTTCATTTT	
TAGCATTTGAATCATTTGTTGTATTTTGTTTATCAATTTTATTTGATTTTTTTGTTTTAT	
TATCATCATTCTCGTCATCATCATCATCAACATGATCATCATGATTATCATTATGATCAT	
CACCATTGTTAATTGTATCATCAACAATTTTTGTTTTATTATTTATATCATTCGTTGTAT	
CCTGAAGTTGTGATTTTTTAGACTTAACCTCTTTACTATTTTTAACAACTTCATCATCAA	
TTTTTTTCATATTTTCATCAGATTGATCATTTGAATGTTCAATTTTAACTGATACACCAC	
CAATTTTATCACAATTAATTAGTTCATCTGGTACTAGACTTAAATTTGATTCACAACTTG	
ATATTTTTGTTTTTTTACCATCATCAGTTGTTTCAGTAATTGTTCTAAACTTCAATACAA	
ATTTTTTTGGTGAATCTTGTTTTTCAATTGTATCATTATCATTTATCTTATCATTTAATG	
TATCATTTGATGATGAATCATTTTTTTTTTCCTTATTATTATCAAAAACAAGTTTTTTAT	
TTTCACTAGTATCAGTTGTTGAATTTTCCAAATTTTTTTTATTATTTTCAGTTGTTGTAT	
CAGTCTTTTTTAATAATTTATCATTGCCATTATCATCATCATCATCATCATCATTGTTGC	
TTAATTTTTTATTATCATTTTTTTATTAGAA	
>TR849|c0_g2_i1	len=718
TTTTGATTGTGTTACAATTTATTTTAGTGATATTGTTGGTTTTACATCAATGTCAGCTGA	
AAGTACACCACTACAAGTTGTTGATTTTTTAAATGATTTATATACATGTTTTGATTCGAC	
AATTGAAAATTATGATGTTTATAAAATTGAAACAATTGGTGATGCTTATATGGTTGTTAG	
TGGTTTACCAATTAGAAATGATGTACAACATGCTGGTGAAATTGCAAGTATGTCATTGTG	
TCTTTTGGAAGCAATTAAACAATTCACAATACGTCACAGACCAATGGATAAATTACAATT	
GAGAATTGGAATACATTCTGGACCAGTTTGTGCTGGTGTCGTTGGTTTAAAAATGCCAAG	
ATACTGTCTATTTGGTGACACTGTAAACACAGCAAGTCGTATGGAATCATCAGGAAGCCC	
ATTGAAAATTCATTGTAGTCAAGAGACAAAATTTTTATTGGATAGACTCGGTGGTTTTCA	
TCTTGTTGAACGTGGTATAGTATCAATGAAAGGAAAAGGTGATCGTTTAACATACTGGTT	
AGTTGGTGAAGAATTGTTAATGCGTGAAAAACGTAAACATGATAGAATTGAACGTAAAAA	
TGGTAAAATGCCAGATTTATTAGTACCAAAAAGTTCAATGAAAAATAAAAAATTAAATAG	
ACATTTTTTAAGATGTTCAAATAATTCACAAAAACGTTTGAGATTTGCAAGTTCTGAT	
>TR850|c0_g1_i1	len=981
CTAGTTCAATTATTTTATTATCTGTTGTTTTAATAATACTTGTATTATTTATTATATTTT	
CAATATTATTAATATTTTGTCTTGTTAATTTTCTTTTTTTTAATAAATTTATATTATTAT	
TTTTTTTTAATTTAAAATAATCAGGAATTAATCTTTCTTGTTCTAATTGTTCATAATCAT	
ATTCTTCTTCTTCTTCATTATCATCAATTTCTTCAAGTATTTCTTCATTATCAATATGTT	
CAACATCTTCTTCCATTGTTTCATGAATTGTTGAATTTTTATTATTTATTGTTTGACAAT	
CATCATTTGTAAATACATTTTCTTCACATTGTTGTAATTCATTTAATCTATGATCTGTAT	
TGTCTTCATGAACACCACCATCATCAGCATCATCATCATCATTATTATCATGCGTATTAT	
TATGATTAATAATTTGTGTTGAATTAACATTATCGACAATTGTATCATCTAAATTGATAC	
GTTTATTTTTTTTATTTAATTCAACATCAATAATTGTTGAAGAATCAAGTTGACGTAATT	
TATTATTTCTCAAACGACGTTGACTTGTACGTAATTTAATTTCTTGTTGTTGATAATCAA	
TGCCATCATCATTTTCTTCAGCTTCAATAAGTTCTTTTTTAATTTCAACTTCACTTAATA	
TTGTTTTATTATCATCAATTAATATTTTTTTAGATCTTGTTATTTTACCTTCTGGTTTAT	
TATTATCCATATCAATTGTTAAATCAGAATTTTCAGTATCACTAACCATTGCTAATACTT	
GATCAATTGTTGTATCAACTGTATTTTTAATTCCTCTTTGTTTTTTCAGGTACTTAATAT	
CAACAATATTATTATCAATTAATTTTCTATTATTATTACCAATTTTTGTTGTTGTTGTTG	
ATTTTTTAGAAATTATTGAATCTGGTGATAATGTTAGTTTTAATTTTAGAGATGTCTTTG	
GATTTGTTTTATTATTATCAA	
>TR856|c1_g1_i1	len=890
GTTTAAGTCAAATAAAAATATAGAAAATCATTATAATGATTTATTTTATTGGAAAAAAAA	
CAAAATTGATTGAAAAAAAATGTTGATGGATAAATAATACAAGAGAAAAATAAAGTATAA	
TTTGTTAATTTGATAGTAAAAAAAAAAAATTAAATAATTGAATGATAAAAATAAAAAATT	
ATATTAATGAATAAAAAATATATTGTTGATGATACTGAAAGTCCGCAAAAGGAGGCAACC	
TCTCATATGAGAAGTTTCATTAATGTCATTACGGATTTTAATGAACAATGAACCATTCGG	
GTAGCGGTAAACGTCAGGCGAAGGTTTTGGAAGATAATTATTGGGATTGCAGTGTCTGCA	
CGTATAGAAATACAGCAGAAGCATTCAAGTGTCTAATGTGTGACGTCCGCAAAGGTACCT	
CAACGCGGAAACCCCGCATGAATCCGCAGCTAGTAGCACAACAGGCTGCTCAACAGCAAT	
ATGTACCACATTTAAAACCAGGTAAAAAAGAAACTGGTAGTGGTAGCAGTACAACAAGCT	
CTGGAAATAATAATATTGGACGTGATAAAGAAAGAAAAGTGGATAAACCAAGACGTAAAA	
ATCGTCATCCACCAAGACTTAAAAATATTGATCGTAGTACTGCTGAAACGAATGAAGTTA	
CTGTCAATAATGTTACTGTTATTATAACTGAATATAAACCTAAAATTAAAAAAAATTCTG	
ATCAATCTGGTTTATCAAGTAGTGCATCATCAGAAAATGGTAGTCAACATGATTCAAATC	
AAGATTCACGTAGTCTTGATTTAAGTGCTGATGTTTGAATTCATCTTATACATTTTTCCT	
TTTTTTAATTATATAGTTTTAATCAATTTATAATTTAATTTAATCATGAC	
>TR857|c0_g1_i1	len=1254
TCGACATGTATAAAGTTTTTTTGTTGTTGCTTTTTTATTTAAATTGTATTATTATTATTA	
TTTTATTTATATTTAAATTTTAAAAATCTTAATTGTAAATTACACTACTTATCCCGCTTT	
TTTTGAGACCGTTTAGTATTGCCACACCGTTGTAGTATCTCATTGACATGGCTTTTATGT	
TCAAATATTGTTATTAATTGAGATCTTGCTTCAATGATGCCTTCACTTATCAAACTACTT	
CGTTGCATATTACCTTTTATTAATTCATTAACACGATCTGATAGCATTTTTTCACTATCA	
TTACCATCATCTTGTCTATTTTTATTTGTTTGTTGTGATTCAAATTTTACCAATTGTGCT	
TTAAATCTTTCATGAACCTGTTTTTCTAATTCTGCTAAATCTTCCATTTGTGCAGTTAAT	
TGATAAACTTTCCAGCCGTCAATTTTTTGTAAAACATGTTTTTGTTGTCCAATTTCAGCA	
ACAGTTGGTCTTCTTTCTTCTTTCGGTCTAACATCACTCGGCCTGCGATAATGATGCAAT	
CGACTATTACATCTACTTTTCCATGATGAACCAAGTAAACGTGGTCTCGGTCTTCTTTTA	
ATAATATCTGTTTGATTACGTAATCCAATATGACCATCATTTTGTAAATGTATATTTGTT	
TTTCTGTTAATACAATATTTATCTTTAATACTATTATCATTAATTGTATCTCTTTTTAAT	
TTTTCTTCTGTAATAAATTGCATTTCTTCTTCTGTACATCTTGATTCAGTTAATTCAACA	
CCAGTTAATTGTTGTTTACGTGGTTTTTTTCTTGGTGACATTTCCATTGTTTGATTTATT	
ATTGTTATTCTTGATTGTTCTGGTTCATCATCAAGACCAGGTGATGATGTTGCTGATACA	
GTTGTTGAACCAGAACTTTGATTACCACTTTCTCTATCTCTTGGTGGTGATAATGGTGGA	
CTTGCTTGTAATAATGCTAATACAGGAGCAAGATTTTTAGCAATATTTTTAGCTGGTGAA	
TTATCATGATCACGTTTACGTAATATACTTGGTCTTGGTGATGCATTTGGTTTACCATGT	
GTATCATCATGACTTGAATCAACTATATATGCTGCTGTTATTCTCATTGGTGGTGTTGTT	
ACTTGTCGATATTGTGTATACATTGATCCTTGTGATAATTGAGTTGGTGAATTAATATTA	
TTATTATTATTAGTATTATTAGTATTATTACTATTATTATTATTATTAGTATTA	
>TR863|c0_g1_i2	len=366
CAGTAGAGTAACTAGGTAAAGGAATTTTAAGCTGGTTCTGGATAAATTGATAACCTTTCC	
AACCAATTGCAAAACGCAACTGGACTGCTGACTTGACTAACTGTGGGCTCCAGTACCGTT	
TATTGTCGTTGGATAACTCAATTAAAAGATTTTTCAAAAATGAACTGTTATCAAATACAT	
TAAAAAGCCTGTTTAATTTATTTTCAATTTTTTCTCGTTGTTGTTCTGACTCTATTCTTT	
TTTCTTGTTCAACTCGCAATTCACCTTCCAATCTAATATTTATTTTTTTTAAGCTTTCTA	
CTTCCTTGCTTAAGCTCGAAATTTCATGTTGATGAAGACGATGTTGATCTTGAAGCATTA	
AATTCA	
>TR872|c1_g1_i1	len=396
GTCAAAAATATATTTACAAAAAATTTGTAAATAAACAATGGATTTATCAAAAATGACTAA	
TGAAAAAAAATTATATCTTTGTCGATGGTATTTTCGAACTGGATTTGCATTATTACCATT	
TCTTTGGGCAGTTAATTCAGTTTGGTTTTTCAAAGAAGCATTTGTTGTTCCAGCATATGA	
CGAACAAAAAGAAATTAAAAAATATGTTGTAAAATCAGCAATTGGAGCAATTTTATGTTT	
TTCAATATTATCTGCATGGGTAGTAATATTTCAAACCCAAAGAGCAGCCTGGGGTGAATT	
TGGTGACTCTTTGAGTTACATTATACCAGAAGGAATACCATAATAAATGCAACTTGAATA	
TTAGACAAAAATATTTATTATACAAGAAGCACATCT	
>TR873|c0_g1_i1	len=684
GAAAAATTCTATGTCAGTTTTGCGAAATTAGGATGGGACGATTGGATAATTGCACCTCAA	
GGGTATTATGCAAACTACTGCAGAGGTGAATGTACGATTGGCCATCGAACTCCAGACACG	
TTTCTCAATTATTATACACATGTGATGGATGAATATAAAAAAATTGACAAACTGGCTGGC	
ATGCAGCCTTGCTGTGCTCCGGTGAAGTTCTCTTCGATGTCTCTGATTTACTACGGACCG	
GATTCGAATATAATCAAACGAGATCTCCCAAAAATGGTTGTAGATGAATGTGGGTGTCCG	
TAATTGTCAGTTCTCGATAGGAAACTCGAATTTACATTCAGTTTTGGATAGATGATGAGA	
TATCTGGAATTGAACTTTGAATATTGTGAAAAAAAAATTCCTTCACTGAGCAAAAATCCA	
ACAAAATAACATTGTATTCAAACTATAGGAAATAATAAGAATCCGGTGTTCATAACTATA	
TAGAGTTATCAATTTTTGAATAATTAGAGTTTTTACTAACGAAATGAATAATCACTGTTG	
AAGAAGGACCAGATCTTACATGTTAGATATGAATAAACGGTACTCAATCGAAACTATAAC	
TGAAGTGCACTGAAAATTTCTTCCAGTTCTTTGAAGCAATTAAACATTATAGAATAAAAC	
ATTACAATGCTCAAAGTCTTATAG	
>TR875|c0_g1_i1	len=473
GTTTAACATTAAATAATGCAATTCGTTTGGATAAACGACCATTTTTACATTCAACAACAA	
TACCAATTCTAATTTGGACATTATTATTATTTATTTCACATATATTAAAAAGTATACAAA	
TAAATAATTATGCATGGATAATACTGACAAGTTTTTTAACACATCATATACGTGATGGAG	
CAAGACGTGGTCTATGGTTTGCTCCAATTGGATCAACAAAGCCAATTCCTTATTATGTTT	
ACATCTTGACAAGTATTTTGATTCCATATATTATTTATTATTTATTATCAGTATCAAAAA	
ATTATATTATTATCAATCAATCACAATTACCCATATGAATAAGAAAAAAAATACAAAACA	
AAGTACAAAAAACACCTGGATATAATATAATATTAGTCGTGATGAATATGATGATGATGA	
TGATGATGATGATAATAATAATAATATAAATAACAACAACAATAACAATGATT	
>TR884|c0_g1_i1	len=1461
TTTTTTTTTTTTTTTTTTTTTTTTTCTTTCTTTTTTTCCTGTTGCATTATCTATATATAT	
TTATTCCTGCAAAGAACATTCAGACTGTTTCAGGCAATCACCAACAACACCAACTTATTT	
TTCAACTTAACTCATCTCCAAATCAAGTGTTTACTTTTGAAAAATTGTGTGATATTATTT	
TTCTCTTGAAATATAAAATCAAGAATTATTTATTGTTTAAATAATTAATTTTAACAATAA	
TTATCAAGATGGCAACAACAACAGAATCACCAGTTATTCTTGAACCAACTGAGATTAGAT	
GCCAAGAAAAATCAAAGGGTGGTTGCAGTTATGAAGTTATATTGGCTGATCCAAAAGGTA	
AAAGACCATCATCACCACCTCAACCAACTCAAATACAACAGCAAATTGCTATTGAAGATA	
AATTAAAAGCTGCTGAAGAAAGAAGATTATCACTTGAAGCACATAAATTAGCATCATTAG	
CTGCAAAATTATCGAAAATTGAAGAAGCATCACGTAAAAAAGATGAACTTAGCTCAGCAT	
TTATAACAGCAACACGTGAATCACTTGATGCTAAAATGAATAATACTGAAGAAAAACGTG	
AAGCACATATTGCTGAATTAAAAAATAAACTAAAAGATCATTTGGAAGCTGTAGAAAAAA	
CTAGATTAAATTTGGAACAACAAACATGTGAAGTACGTGCTGCTGTTGAAGAAAAATTGA	
AGACTGCAGCTGCTCAACGTGATGAAAATATGAAAAAAATGTTGGATCGTTTGAAGGAAC	
ATGAAGATCAAGTTTTACGTGTTCGTAATGGAATGACTGAAAAAGTTCATCAATTGGAAA	
ATCAAATTCAGGGAAAACTTGATCAAGCTCGTGAACGTCGTGAAAATATTGAACGTGAAC	
AAAAAGAAAAATTGCGTAATCATAATACGATAAAGATTGCCAAAGTACGTGAAACAGCTG	
ATGTTATCGCGATGAATGAATTGGCAAAGAAACGTAAAATTGTCATGAAAGTAACTGTTG	
CTGAGGAAAATCGACAACGTGAAATTCAACGTCGTCTTCAAGCAATTCGTAATCATGAAA	
AAAGAGCTGAAATGGTTAGACAAAACAAAGCAGCCCTGGCTGGCCAGGAAAACAAGATGG	
AAGAGCAAAGTGCCTTACAGATTGAAAACCAAACTGCCAGCTCTGGTTAATTTAATTAAA	
AATTAATTAAAATATTCATAATGATGCTATTTTCATGATTAACAAGTTACATTTAAACGG	
TACTATATCAACTAATTAATAAAAAATAACAGCAACAATTCATCTAAATAAAAAAAAATA	
ATAATCAACTCAAAACAACAAGTTTATTTAACATAATAATAAAGTCTTTTCAATAACTCT	
GATTAAAATAATATTGCATTAAAATAAAGGTAAAAAATTCAATCAATAAAACAGCTGCTA	
ACGATTTTTAAATTAATCCAG	
>TR884|c0_g1_i2	len=1258
TTTTTTGATAAATTTCAATTAAATTAATTTATAAAAAAAATTGTTTTTTTTTTTGTTAAT	
TAATTAAATATGCTTATCGATCTTGTACGTGAGTCTGTATTGCAGTGCTTTTGTCACAGC	
TGCAAGGGTCCATTGAGTGTTGTTGCTGGTCAAAGAGGCGGTAATGCACCAACCAAGAAA	
CCAAGTGGAAAAGGAAAACCACGAACGAAACAACCAAAAAAAGTTAAATTTATTACAACT	
GAGATTAGATGCCAAGAAAAATCAAAGGGTGGTTGCAGTTATGAAGTTATATTGGCTGAT	
CCAAAAGGTAAAAGACCATCATCACCACCTCAACCAACTCAAATACAACAGCAAATTGCT	
ATTGAAGATAAATTAAAAGCTGCTGAAGAAAGAAGATTATCACTTGAAGCACATAAATTA	
GCATCATTAGCTGCAAAATTATCGAAAATTGAAGAAGCATCACGTAAAAAAGATGAACTT	
AGCTCAGCATTTATAACAGCAACACGTGAATCACTTGATGCTAAAATGAATAATACTGAA	
GAAAAACGTGAAGCACATATTGCTGAATTAAAAAATAAACTAAAAGATCATTTGGAAGCT	
GTAGAAAAAACTAGATTAAATTTGGAACAACAAACATGTGAAGTACGTGCTGCTGTTGAA	
GAAAAATTGAAGACTGCAGCTGCTCAACGTGATGAAAATATGAAAAAAATGTTGGATCGT	
TTGAAGGAACATGAAGATCAAGTTTTACGTGTTCGTAATGGAATGACTGAAAAAGTTCAT	
CAATTGGAAAATCAAATTCAGGGAAAACTTGATCAAGCTCGTGAACGTCGTGAAAATATT	
GAACGTGAACAAAAAGAAAAATTGCGTAATCATGAAAAAAGAGCTGAAATGGTTAGACAA	
AACAAAGCAGCCCTGGCTGGCCAGGAAAACAAGATGGAAGAGCAAAGTGCCTTACAGATT	
GAAAACCAAACTGCCAGCTCTGGTTAATTTAATTAAAAATTAATTAAAATATTCATAATG	
ATGCTATTTTCATGATTAACAAGTTACATTTAAACGGTACTATATCAACTAATTAATAAA	
AAATAACAGCAACAATTCATCTAAATAAAAAAAAATAATAATCAACTCAAAACAACAAGT	
TTATTTAACATAATAATAAAGTCTTTTCAATAACTCTGATTAAAATAATATTGCATTAAA	
ATAAAGGTAAAAAATTCAATCAATAAAACAGCTGCTAACGATTTTTAAATTAATCCAG	
>TR884|c0_g1_i3	len=1308
TTTTTTTTTTTTTTTTTTTTTTTTTCTTTCTTTTTTTCCTGTTGCATTATCTATATATAT	
TTATTCCTGCAAAGAACATTCAGACTGTTTCAGGCAATCACCAACAACACCAACTTATTT	
TTCAACTTAACTCATCTCCAAATCAAGTGTTTACTTTTGAAAAATTGTGTGATATTATTT	
TTCTCTTGAAATATAAAATCAAGAATTATTTATTGTTTAAATAATTAATTTTAACAATAA	
TTATCAAGATGGCAACAACAACAGAATCACCAGTTATTCTTGAACCAACTGAGATTAGAT	
GCCAAGAAAAATCAAAGGGTGGTTGCAGTTATGAAGTTATATTGGCTGATCCAAAAGGTA	
AAAGACCATCATCACCACCTCAACCAACTCAAATACAACAGCAAATTGCTATTGAAGATA	
AATTAAAAGCTGCTGAAGAAAGAAGATTATCACTTGAAGCACATAAATTAGCATCATTAG	
CTGCAAAATTATCGAAAATTGAAGAAGCATCACGTAAAAAAGATGAACTTAGCTCAGCAT	
TTATAACAGCAACACGTGAATCACTTGATGCTAAAATGAATAATACTGAAGAAAAACGTG	
AAGCACATATTGCTGAATTAAAAAATAAACTAAAAGATCATTTGGAAGCTGTAGAAAAAA	
CTAGATTAAATTTGGAACAACAAACATGTGAAGTACGTGCTGCTGTTGAAGAAAAATTGA	
AGACTGCAGCTGCTCAACGTGATGAAAATATGAAAAAAATGTTGGATCGTTTGAAGGAAC	
ATGAAGATCAAGTTTTACGTGTTCGTAATGGAATGACTGAAAAAGTTCATCAATTGGAAA	
ATCAAATTCAGGGAAAACTTGATCAAGCTCGTGAACGTCGTGAAAATATTGAACGTGAAC	
AAAAAGAAAAATTGCGTAATCATGAAAAAAGAGCTGAAATGGTTAGACAAAACAAAGCAG	
CCCTGGCTGGCCAGGAAAACAAGATGGAAGAGCAAAGTGCCTTACAGATTGAAAACCAAA	
CTGCCAGCTCTGGTTAATTTAATTAAAAATTAATTAAAATATTCATAATGATGCTATTTT	
CATGATTAACAAGTTACATTTAAACGGTACTATATCAACTAATTAATAAAAAATAACAGC	
AACAATTCATCTAAATAAAAAAAAATAATAATCAACTCAAAACAACAAGTTTATTTAACA	
TAATAATAAAGTCTTTTCAATAACTCTGATTAAAATAATATTGCATTAAAATAAAGGTAA	
AAAATTCAATCAATAAAACAGCTGCTAACGATTTTTAAATTAATCCAG	
>TR884|c0_g1_i4	len=1411
TTTTTTGATAAATTTCAATTAAATTAATTTATAAAAAAAATTGTTTTTTTTTTTGTTAAT	
TAATTAAATATGCTTATCGATCTTGTACGTGAGTCTGTATTGCAGTGCTTTTGTCACAGC	
TGCAAGGGTCCATTGAGTGTTGTTGCTGGTCAAAGAGGCGGTAATGCACCAACCAAGAAA	
CCAAGTGGAAAAGGAAAACCACGAACGAAACAACCAAAAAAAGTTAAATTTATTACAACT	
GAGATTAGATGCCAAGAAAAATCAAAGGGTGGTTGCAGTTATGAAGTTATATTGGCTGAT	
CCAAAAGGTAAAAGACCATCATCACCACCTCAACCAACTCAAATACAACAGCAAATTGCT	
ATTGAAGATAAATTAAAAGCTGCTGAAGAAAGAAGATTATCACTTGAAGCACATAAATTA	
GCATCATTAGCTGCAAAATTATCGAAAATTGAAGAAGCATCACGTAAAAAAGATGAACTT	
AGCTCAGCATTTATAACAGCAACACGTGAATCACTTGATGCTAAAATGAATAATACTGAA	
GAAAAACGTGAAGCACATATTGCTGAATTAAAAAATAAACTAAAAGATCATTTGGAAGCT	
GTAGAAAAAACTAGATTAAATTTGGAACAACAAACATGTGAAGTACGTGCTGCTGTTGAA	
GAAAAATTGAAGACTGCAGCTGCTCAACGTGATGAAAATATGAAAAAAATGTTGGATCGT	
TTGAAGGAACATGAAGATCAAGTTTTACGTGTTCGTAATGGAATGACTGAAAAAGTTCAT	
CAATTGGAAAATCAAATTCAGGGAAAACTTGATCAAGCTCGTGAACGTCGTGAAAATATT	
GAACGTGAACAAAAAGAAAAATTGCGTAATCATAATACGATAAAGATTGCCAAAGTACGT	
GAAACAGCTGATGTTATCGCGATGAATGAATTGGCAAAGAAACGTAAAATTGTCATGAAA	
GTAACTGTTGCTGAGGAAAATCGACAACGTGAAATTCAACGTCGTCTTCAAGCAATTCGT	
AATCATGAAAAAAGAGCTGAAATGGTTAGACAAAACAAAGCAGCCCTGGCTGGCCAGGAA	
AACAAGATGGAAGAGCAAAGTGCCTTACAGATTGAAAACCAAACTGCCAGCTCTGGTTAA	
TTTAATTAAAAATTAATTAAAATATTCATAATGATGCTATTTTCATGATTAACAAGTTAC	
ATTTAAACGGTACTATATCAACTAATTAATAAAAAATAACAGCAACAATTCATCTAAATA	
AAAAAAAATAATAATCAACTCAAAACAACAAGTTTATTTAACATAATAATAAAGTCTTTT	
CAATAACTCTGATTAAAATAATATTGCATTAAAATAAAGGTAAAAAATTCAATCAATAAA	
ACAGCTGCTAACGATTTTTAAATTAATCCAG	
>TR886|c0_g1_i1	len=1243
GATGATGATGAAGATAATGGTGATGTTATTAATTCTGGTTGTGGTGTTTTAGTTCTATCA	
TCATCATCATTATCATCATCATCATCATCGTGATTGTGAGCATCATCAGAATTAATTTGT	
TCATTATCATTAATTGTTTCAGATGATTTTGTAAAATTTAATTCACCATCTGTATTTTTA	
TTTTTATCATCAACAAAACGTGGACTTTGAGTACCTAAATTTCTTGATTTTTTCTTTTTT	
CTTTTAACAGTATCAAATTGTCCATCAGTACCACAAAATACAGCTGTTTGTCCATCATCA	
GCACCATCAGTTTCAGTTGATGAACCTTCAGTTTGTGTATCTTGTGTATCTTGAATAGTT	
AAATCTTGTAATGAATTTTGTGTACTTAAATTATTTTGTGAAGTTTGAGTTAATGATAAA	
AGATTATCAAGTGATGAACTGTGTGATCTACCAGTACCACGTGCACGAACAAGTCTTTTT	
CTTCTTTGTGCTTCTGGACTTGGTCTACCCTCTGAATCACTACCAACTGAACCATCAGAA	
TCTCTTCTATCTTGATCAAAACCTAAAAATTCTGATAAAAAATATTTTTCTAATCTTGAT	
GAATTTGTAAAATCATTTGAATTTTTATCTTTTGTTAAATCATCTTGATTAAGTGACTCA	
AGACCTTCTGAATATATTGATGATGTTTCAGATAAACTATCAATTTCATGTGATAAAGAA	
TTACTATTAATACCAGTTAAATTACCATCACCACCAAGACCAAAGAAAAAATATTTTTCT	
AAATCTGATGTTGATGGTGGTCTTTGTTTTATTTTTCTTAAACCATTTAAATCAATACTT	
GGTTCAGCTTCACTTTCTTCACATGATTCTTCAACAATTGTATGAAGTGTAAAATCAATT	
GATTGACGATGATAACCACGTAATTCTTCTTCACGATCACCACCAATATTATGTATTTCA	
TCCTCTGAACTTTCTTCAGTTGCTGTTGCACTTTGTTCATCTTCATCATGTGATACCTCT	
TCAACCCATGAATCATCATCAGCTAAACCCTCTTCAAGTATAACAATATCATCTTTTTTA	
TTATTATTACTACTACCAACATCCACTATTTGTTCATTATTATTATTTTGAATGACACTT	
GTATTTATTAAACAATGCTTGAGATTTTTCACACACTGTTGTTGTTGTTGTTGTTGATGT	
TGTTGTTGTACGTCATCGCTTTCACTGGCACTCCCACCAACAC	
>TR889|c0_g1_i1	len=1770
TGCATAGAAATTTTTATGCATTTGAGAGAATAATATCCAGATTTTTTCTTGTAATAAAAC	
CTATTACGAAAAAATAGATAGTAGATTTTACTAGAGATGTACACAACAAATACTTAAGTT	
GAGTAATGTGTATATTAATAAATTCCCATGAGACTAAATTCATGAACATTTATATAATAT	
TTTTTTTTTCTTTGGCACATTATGAGAGAATCACAGATGAAATCATTGTACATACGTTAT	
GAGAGTAGTTTAAATGAAGAGTTTCTAATTTTTTATCCTCCAAATTTTTTCATATACCTA	
ATTATCTATTATTTATGTTACAGCTCATGCAAAAGCTTTTCCAACAAATATTTATTTTTT	
TTAAATAAATCATTATAAGAAATTAACAATAAAATAGAAAAAAATGATGTGGTCCAAGAT	
TTAAGATTCAAAAAATGAAAAAAAAAAAGCTCGACATTTAAAATATACATTATATTATTC	
AACTCATAATTCTCCAATTTGGCATAATATCTGCAATCATCGTTGAAAAATAAGTAGTAA	
CATTGTATGAAATTGTTTCACCACCCGTTAAAATTGCTGCAAATGACCCGTAAGTACCAT	
AATCTATAATACTATGATTACAAGCAGCTAAAACAGCAAGATCTTTGCCTGGTCCACGTG	
CTTTTATATCTGATATCAAACTAATTCTGTGTTTTTTGCTATTTAAATTGAATTTACACC	
AATTAATTGAATCGCTTGCAATCACAAATATAACATTTTCATATTTATTATGAAAATAAT	
CCATTGCTGTTAAATAATAACGTACTGGTGCTGGGCGTATTTTTAATTTTTGCCAAAGAT	
AATCTACATAATCCGTTCTTCGTACGTGTACACCAACATATGTTGGATCAGTTGTATTAA	
ATTTTATTGAAATTTTTTTCAATATTTTATCAGCGTATAATTTGAGAGCTAATCTGAATG	
TAAATTCACGACGAACATCATCAAGCCAAAGAAGAATTAAACTCCAGTATGCTGCATATC	
GAGGAATAATAATATTTTGCTCAGTACTATTCCATTGTCCAAGCGATGATACAACTTGTC	
CAACATCAATTGTGCATGTACCAATGTAACTAAGTGGCGGTATACTAAGATTGTCAAAAT	
GTTCCTCTAATGTTTTTAATATACATCTTGGTAAAAAAGGATCGAGACCTGTTTTTCTTG	
CAGTTGCCCAAACAGATGCATATTGAAATATTTGATTTCCTAATCTACCACCTTGTGTTG	
CTGATACGATTCCATATTTTGGACATGAATTTATCCATTCAATTGGCACAAATTTATTAT	
TATTAATAATATATTTTTTTTTATTTAAACTACCACCACGACAGAGTACTTGTTCATATG	
ATGATATTTTTGTATGATGATTCGGCTGATTTGTTGTGTACATAGGAAATAAGAAAACAT	
GTATTCCACATACCACCATTACAGCTAGTACGATTGCGATTGCTAAAATATGCTGCTGTG	
CACGACTCATTTTTTATTTATTTTTTATCTTTCAAGCAATTATGTACACAATTTATTTTT	
TTTTTTTGCGTGCAAGTGCTTTTTTTCAAATTCATCAAACTTTTCTAAGAATTTTTTTCG	
TTTTTCATGATTAAATATTTTGCTTTTTTTAAAAAAAACTTACTACTCACAGACGTGTTT	
TCTTAATTTAAAAAAATTTTTTTAATGTTTCATTCAACACAAAATATCATTATTATTAAT	
TTTATTATAATGTATAAAGAAATAAATAAG	
>TR901|c2_g1_i1	len=2179
TAACACACATTTCATAAAGTTGATGATAGAGGCGCTATTTAACAGATATTTTTTTTCATC	
ATCATCATCATCATCATCAAAGGTCACTGTGTTTTGTGTTCACTGTTCTGTTGGCGTGGA	
TCATACGATTTTGCCTGATTTAGCCGGTTATTTTTTTGTATCATAATTGTTTATCAATTA	
TCACTTTAATTATTAACAATTGATATATATTTTTGTCAATAAAATAATTAATAAACATGG	
CAAACTATCACAAACCCGAAGCCAAGACAATTCAAGAACTTAAGGATATTGCCAACAAGT	
TGAGAATTGATTCAGTCACCGCTACTGATGCCAGTAAATCTGGTCATCCAACATCATGTT	
CATCAATGGCAGAAATTGTTTCTGTTTTATTTTTCAATACCATGAGATACAAATTGTCTG	
AGCCACGTGATGCAAGCAGTGATCGTTTTATTCTCAGCAAGGGTCATGCTGCTCCAATTC	
TTTATTCCGCTTGGGCAGAAGCTGGTCTATTTCCAGTATCTGATTTAAAAAATTTGAGAA	
AATTTGACAGTGATTTAGAGGGTCATCCAACTCCAAGATTGAATTTTATTGATGTTGGAA	
CTGGTTCATTGGGACAAGGTCTATCAGTAGCAGCTGGTATGGCTTATGTTGGAAAATATT	
TCGACAAAGCAAGCTACCGAACTTATTGTTTGATTGGAGATGGTGAATCTGCTGAAGGTT	
CAATTTGGGAAGCTCTCTCCTTTGCATCACACTATAAACTTGATAATCTTTGTGCAATTT	
TTGATGTTAATCGACTTGGTCAAAGTGAGCCAACAGCAATTCAACATAATATGGAAGTTT	
ATCGTAAACGTCTTGATGCATTTGGCTTTAATGCAATTGTTGTTGATGGACATGATGTTG	
AAGAACTTGTTAAAGCATTCCATGAAGCACAATCAACAAAAGATCGTCCAACAGCAATTA	
TTGCAAAAACATTTAAGGGTAAAAATTTTCCAAATATTGAAGATCTTGAAAATTGGCATG	
GTAAAGCACTTGGTGGTAAATCAGATGAAGTTATAAAACATTTAACATCACTTATTAAAA	
ATCATGGACCACTTGGTCTTCGTCCACAAAAACCAATTGTTGATGATGCACCAATTGTTG	
ATATAACAAATGTTAAACTTGATACACCACCAAATTATAAAGATGGTGATTTAATTGCAA	
CACGTTTAGCATATGGTACTGCACTTGCTAAAATTGCTAAAAATAATTCACGTGTTGTTG	
CATTTGATGGTGATACTAAAAATTCAACATTTGCTGATAAAATAAAAACAATTGATTCAA	
AACGTTTTGTTGAATGTTTTATTGCTGAACAAAATTTAGTTGGTGTTGCAACTGGTGCTG	
CATGTCGTGATAGAACAATTGCATTTGTATCAGCATTTGCAACATTTTTTACACGTGCAT	
TTGATCAAATACGTATGGGAGCAATATCACAATCAAATGTTAATTTTGTTGGTTCACATT	
GTGGTGTATCAATTGGTGAAGATGGTCCATCACAAATGGGTCTTGAAGATATTGCATTAT	
TCCGTTCAATACCAGGATCAACTGTATTTTATCCAAGTGATGCTGTATCAACTGAACGTG	
CTGTTGAACTTGCTGCAAATACAAAAGGCATATGTTTTATTCGTACATCAAGACCAAATA	
CATCAATATTATATAAAAATGATGAAAAAATTATGATTGGTAAAGCTAAAGTTATTAAAT	
CATCAAGTGATGATAAAGTGCTAATTATTGGTGCTGGTATAACACTTCATGAAGGAATAA	
AAGCTGCTGAAGAACTTGAAAAAAGTGGTATTAATGTTAGAGTACTTGATCCATTTACAA	
TTAAACCAATTGATGCTGATAGTATTATTAGTAATGCCAAAGAATGTGGTGGAAGAATTG	
TTACTGTTGAAGATCATTATCCAGAGGGTGGTCTTGGTGAAGCTGTTGCATCTGCTGTTG	
CACTTGAACGTAATATTATTATTAAAAAACTTGCTGTACCAAAAGTACCACGTTCTGGAC	
CACCAAGTGTTCTTGTTGATGCTTTTGGCATTAGTTCACGTTCAATTATTGCAGCTGTTC	
AAGAAATTTTGAAATATTAATTTATCTATAATATTGTTAAAACAGTTTAAACATTTTTTT	
TTTTCTATTCAACTGCCCG	
>TR903|c0_g1_i4	len=786
GTACAGTACATCGATCCAATGTCCACGTCAGTTGACTACAATTTTACTTATAATAATTGT	
AATAATAATTATAAAATTGTTTAAAAGAATTCATTTTTTAATACACATTTGTGATTAGTG	
TATTTATTAATTATATTTTGAATCAACTGGTTTTTTATAACCACCAAACAAGTTCTATGC	
CGAATGTCATCATCGTTGTCAAATAACAATATCATTGAGGCGACGACATCTTCACGTTCT	
TGGATATCATCAATCTTCGATTACATTTGGAATCAAGCGAGCCTATTTCGACTTGCCAAC	
ATGCCTAGAAGCCGGAGACGTAATCGTTCTCGCAGTAATTCAAGATCTCGTTCTCAATCA	
GCTGGTTCACCTCAATATGAACACAAACGTAGACGAATTGATTTTGAAAGTCCACAAAGC	
AAAGGAACATATAGTGGTGAACGAGTTTTAAGATCTCGTCAACATGAACGTGGTACGAGT	
CAAGAAAAACGTTATAAACGAAGTCACAGAAGATCACCAAGTAGTGGTCGTCAGCATTCA	
TCCCACGTTCATGGACACCGTGATCGTGATCGTAATCGTGATCGTGATCGTGAAAGAGTT	
CATGTGGCACCATTGACAACTCATGAAAAAAGACGTACAAGGACAAATCGACATCATGTA	
TCAAAATCACCGAGTCAGGAAACGACTCGACATCGTCACAAATCACCATCCTGTAAAACA	
CACAGCCCACGACCGCCTTCTGTCGAGGACGACGAAGACGGCCATCTTGTTTACCAATCT	
GGTGAC	
>TR904|c1_g1_i1	len=1068
AAGGCTGGCTAAATAATAAAAAAAAAGGAAAAACAGATGAAAGTCATGTATTAATTTATT	
TTAATGAAATGAAAAAAAAATATCAGTCATCAACATTGTGGTCTCGGTACTCAATGTTAC	
GAGCTACTTTGGAAATGAATGAAGGAATTGACATATCAAAATATCCACTAATAAAAAAGC	
TATTAAAAAGAACATCTGTTGGTCATCGATCGAAGAAATCAAAACTTTTCAAAGCAGAAG	
AGATTAAAAAATTCTTGGAGACAGCACCAGACTCAGAATTTCTTGCGATAAAAGTTGCAG	
CAATATTTGGTATTTGTGGTGGAATGAGAAGACAAGAGCTAACTGATTTAAAATTGTCAA	
ACATAAAAAAAGAAGGAGATATTATAGTTGTCAACATTATCAAGTGTAAAAATCAAGAAC	
CTCAATTATTTACGATTCATGATGGTTATGTAGAATATGTCGAGAAATACCAATCACTGA	
GACCAGCTAATGCCACATCTGAACGTTTTTTTCTTAAATACATGAATGGTAAATGCATGA	
ATCAAAACATTGGTATCAACACATTTGGCAAAATGCCAAAATTAATAGCCAATTATTTAA	
AACTTGAAAATGCTGATAAATATACAGGCCATTCATTCAGAAGAACTGCAGCAACATTGT	
ATGCCAATGCTGGTGCTGATACAGCTATGCTTAAACGGCAATTCAAGTGGAAATCTGACG	
CAGTTGCAATGGGTTACGTTGAGGATTCTACAGAACAAAAATTAGAAGCTGGTAGAATGA	
TTACGAAAAGAATAAATATTGGTAATAAACGTGATAACTCACCATCAATAATTCCATGTT	
TTAAAAGACCAAAATATAATCATGAAAATACTCAACCTGGTTTAAACAATCAACACAAAC	
AAATAGACATTGACAAAAACATTAATTGTGGTGCATCAACATCAAGCGAACACCAGGATC	
ATGATTTAAAATCCAATTCTACTTCTGATAATGATAAAGAAAATTTTCATGGTGATAAAA	
AAGAAAACAAGAAGATCACAATTATCTATAATTTAACTAACTGCTCAT	
>TR914|c0_g1_i1	len=526
CGAAAAAAGAAAGATAATAAAATTAAAAAAATGGCAATATTTACACGTATTTTTTTGATA	
TGCCTTTGTGGTATACTTTTAGTTAATGTAACTTATTCAACAACAAGAGAAATGCTTGAA	
TGTCGAGCAAATATAACAGCATTAATTAAAAATGATACATTATTTTTAAATAAAATTCAT	
CAATCTGATTATATATTTACTGGTAAAATTAAAGATTATGAAAATAATGTTATACATGTG	
AGAGTTAAAAGATCCATCAAGGGTAATCTTAATGAGACCATTAATATTATTCTCAATGAT	
ACTTGTGGATCATATATTAGAAGAAGTTATACTGGAATTTTTATGGCAAAACGTGATTAC	
ACTTTTTATAATCATACACATATTGAAAAATATGTCATGCATTTTGGCCCTGTACCATTG	
ACAATTGCCAATTTGGATAGACTTAATGCTGCTGTTCAAGATATGCCGTATAAACCACGA	
CATCCAGTACCCGAGGAATTATGTGAGCAGACTTATTGTTCTTGGG	
>TR953|c0_g1_i1	len=922
GATCAACGTCGTCCATTCTGTTGGAGTGTGAAGTGTTAAAATAAAATAATTGTGTCTTGA	
TTAATTGTACTCGTAAAAATATGTCGAGTAAAGATAGATTACCAATTTTCCCTTCAAGAG	
GGGCTCAAATGTTGATGAAGTCACGTTTGGCTGGAGCAACAAAAGGCCACAGACTTCTCA	
AGAAAAAAGCTGATGCATTGCAAATGCGTTTTCGTATGATCCTTGGAAAGATCATCGAGA	
CAAAAACATTGATGGGTGAAGTTATGAAAGAAGCAGCATTTTCACTTGCTGAAGCAAAAT	
TTGCAACTGGTGATTTTAATCAAGTTGTATTACAAAATGTAACAAAAGCACAAATTAAAA	
TACGTTCAAAAAAAGATAATGTTGCTGGTGTTAATTTACCAGTATTTGAATCATATCAAG	
ATGGTACTGATACATATGAACTTGCTGGTTTAGCAAGAGGTGGTCAACAACTTGCTAAAT	
TAAAAAAAAATTATCAAAAAGGTGTTAAATTATTAGTTGTATTGGCATCATTACAAACAA	
GTTTTGTAACACTTGATGAAGTTATTAAAATAACAAATCGTCGTGTTAATGCTATTGAAC	
ATGTTATTATTCCAAGAATTGAAAAAACATTGGCATATATTATTTCGGAATTGGATGAAT	
TAGAGAGAGAAGAATTTTATCGTTTAAAAAAAATTCAAGATAAAAAAAAGATTATAAAAG	
CTGCTGCTGAACGAAGACGTTTGGAATTAATTTCAGCTGGTGCAGTTGATAATGATCCAG	
CTAATATGCTTGATAATGAAGATGCTGATCTTTTATTTTAAAAAAATTAACGTGTCTCCA	
GCTAACAAGACATGTACATACATATATATATATTTTTTTTTTTCCAATTTAAATAATAAT	
TTTCAACAAGTGTTGTCTAATT	
>TR986|c0_g1_i1	len=704
ATGGTAATTTACCACTTTTACTTGGTGTTGCTGTTGTTGTTGTTGTTGATGTTGTTGATG	
TTGTTGATTTTTTATTAATTTGCATTGAATTTTTTTTAAATTTTGATATTGATTCATTTG	
TTTTTTTTTCAAATTTTGATTCATCATTTGATTCATCATCACGTCTATTATTATTATCTT	
TATTATATTTATCATAACCACCACGTTTTGGTGATGTATCACGATAATTTCTATCACGTC	
TTGGTGGTGAATCATCATTTCTACGATCTTTTCTTCTGTCATCATAATAATCACGTTCAC	
GATCACGACGTCTTCTATTATCATAATTATCATATCTATTATGATATTTATCATCACGTC	
TGTCATATTTATTACGTTCATCTTTATAATGTTCACGTGAACGTTCACGTTCACGTTCAT	
CATCTTTATTTAATTCTTGTGGTTTTGCTGACATATTAACTTGTTGTTTTGTCCAAAATC	
CCATATGTGGTTTTGGTAAATCATCAGATTTTGGAATGTCAGTTGTTGTTTTATTTATTA	
TTTGTGTTTTATCATCATCTTTTTTAATCCAAAATGATTTTGGTGGTTCTTTTGGACCCC	
ATGCTTCAATACCTTGTTCAATGCTATTATTATAATTTTTACCATTATCATTATTATCAT	
CATCATTTGTTGTAGCCATATGTAATTGACGATCATTTATTTTA	
>TR991|c0_g1_i1	len=665
CAGAAATTAATTATATTAATTTAAATAAAGAAGATAAATTAATGATATTTTTAATGAAAC	
TTAAACTTGGTTTACCATTTTCAACACTATCAGTATTATTTAATATTGAACGTGAATATT	
TAAAGCAATTATTTATAACATCAATTAAATCATTACGTCCACAATTATGTGATTATATTA	
ATTGGCCACATAAAGCATTTGTACGTACACATTTACCAATAATATTTAGAGATAGATATA	
TTAATGCACGTGTTATTATTGATATTATTGAAGTTAATATTGATGATGAAAATAATGAAG	
CAAATGGTCTCATTGAAGTTGATGGTTCAAATCAATTTAAAGTATTACTTGGATATACAC	
CAGATGGTTATATATCATTTAAATCAAGAATATATGCTGGTATTGCAACTGATTATAGAA	
TAATACATAATTCTGGTTTATTAGATCAAATTGAAGAAAGTGATCTTGTATTAACAAGAA	
AAATGTATCAAAATTTACAGCCATTTCTTGAAGATATTAATGCTGGTTTTTCTTGTCCAT	
TACAATTTGCTGAAAAATTATTACAAAAACAAAATAATAATCAGTATCTTGTTGTTAAAA	
ATGTTGCTAATCGTATTGATGATATACTTAGAAAAATTAAAATATTTCGTACATTTAAAT	
CTATG	
>TR1014|c0_g1_i1	len=421
GTCTGTGTTTTTTTTTTTTTTTTTGATATTTATTATTTCTAAACATCAAGGTAAATGATA	
AAATATTATTATTATATAATTATTTATTAACAGGCTCATCATAATATCTTCTTTTAATTG	
TTCTATATTTTTTAAGCATATAAAGTGCTTCAATTTCTTTAATGACAAATTTACCACGTT	
CAATCATTTCTTCAATTTTAACTGGATCAGTTTCATGTTTATTTTTTGTAAATGAATTTT	
TCAAATTTTTACGAAAAAAATCATATCCTTGAGGATAATCTTTTCCCATATAAAGCAACG	
TTTTGTATAAATCCAAAACTCTGTATCTTTGTGATGACATATTTTTTTTTTCTTCGATCT	
TTGTACCACTTGGATCAACACTGAGTCAATTAAATAAATGTTTTTAATAAAAATTATAAG	
A	
>TR1023|c0_g1_i1	len=1367
TTTTATTTACAATTTTCAAATTCGTATTTCTCTTTTTGTTTTTTTTTTTGTTTTTTTTGG	
TCAATAATTTACCAAATAATCTACCTCGTTGATAATTATTTTTTTTTTTATACAATATTT	
GCAGTCTAATTACTTTTCACATATTATAAATAATTAATATTTATGATTGTTTCATTTTTT	
TTTTCTCACATTTTTTCATTAAAAATCTAACAAATAATTTATAGTATTAAAAAGCTGATT	
TAATTATTTTATTAAACTTAGTGATATTATTAATTAACAGCGATAAAAAAGGCCAATATT	
TTTTATTTCATTATATACTGATTGTTGGTTTATTTATTTTATATTTTGTCAATGATGTTG	
CATTTTGATTAGTCAATTGTATGCTAAATCGAGTGACGGTTATAACCGTCACTTTTAGGT	
CAAAGTTCATGCAATGCTGCAGTTTGAGTTTTCAACCTTTGTAGTTCATCATCAATTTTA	
TCAGTTATAGTTTTTCTTATTTCAATTTCCGTGGCATTTGATTTTTTTAAATTAGCAATA	
ATATCAGTAAAGTCTATTGGCTCTCCATAATTTAATGTAATTTTTTTACCAGTTCTAACA	
TAATAAGGTGGAAAATTTGGTAATACTTCATCAAAACCATAATGATAAATTGGTATAACA	
ATTGGTGTAATTGGTGATTCCATAATCAAACGACCAATGCCCCATTTTAATCTTATTTGA	
TCTTTGTACATGTTGACTTTACCTTCTGGAAATACATGTACCCAATCACCACATCCAAGT	
TTTTCAATACAAAAATTAATGGCTTCTTGATAAATACCATTACCACGTACAATTGGTATA	
CATTTACCAAACATAAAAAAATATGAATGCCATTTATTTGTAAAACAAATATCATGTGCA	
GCAAGTGACCAACGCATTTTTTGTTTTCTAAACAAATGTCGTATATTCAAGGTTGCCCAA	
ATACCTGGGTCATCAAAGCAACTGTGATGATTTGAGACAGTAATAAGTGGTTTATTTTTT	
GGTCTCGTATCCAAATTGTTGGCAAGTATGTGCTTGTTATAGACAGTTGTTTTATTCAAC	
CATTGTATAATAATTTTAGAGAATATACCAACAGCAAAAAATGTGAGTGTGCTTGCAAAC	
CTCCATAGCCTTGTTGGTGGTTGTCGTAATTTTGGTATTATCCAGGTTATATCGTACACC	
ATTGTTCTTTTATTATTTGAGTATGCACTTGACAATATCAATTGAACAATTGAACGATGT	
TTACCGATGAGCTTAATACCATTAAACGGGTTATTACCCCGGGTAGTTAAATATTCTCGT	
CTTTCGTAATCCAACAGTGCCATGATCATGTCACGCCATGTTTTTGG	
>TR1040|c0_g1_i1	len=737
TCCTGATGTTAAATTTTTTTTAAAGATAATATTAAAAATTTGTTGTATACAAATGTCGTT	
TGTATTTAAAAAATTATTGTCCATCAGCACATTGAGGATGTTCATCAGGATCCATACAGC	
TGAGTGTTATTGAGTCAAATAATTGACCATCACCACAAGTTATCAAACGTGGATTACCCT	
CAACACAAGTGATTAATCTTCCACAATCACCAGGAACAGCAAATCTTGGGAATGGCCAAA	
ATTTAGCTGAAGCAGTGTGTTTTGGTACTTTGGTAGGACAGGTAAATCCAACAATGGCTT	
CTGGATTACAGTATGGAATTAATTGATCTGGCCATACACATGAATGACTTTTTTCATCGT	
AAGCAAGACCAGGTGTACATTCTGCCAAATGTCTTTCACCATAAATACATTTAACATAAT	
TTGTACTGCATGAATCACTTTCTGGATATAAACCAAATTGATATTCACATTCTTCGGTTG	
ATAATGGAGTATAATCGGCCTTGCGTTCACCACAATCAACAGCCCAGTTATAATTGCAAT	
GATTATGAACAGCCCCATGTCCATCATAAAGAAGACCATTTTCACATTTTTCAAGTGTCA	
ATGTGCCATTTGTACAGAGAAAAAATGAATTACAATCAGCTGGATTTGCATAAGTTTGTA	
CTCCAAATAATTCTGGACAATTTGGAGCTCCATTTAATGGTGCATTATAAATTGCAAGAC	
CACTAACGGTAGAAAGG	
>TR1048|c0_g1_i1	len=311
ACAACCAGTAGTGGACCTTTTTCATCGTCAATATCTTCACCAATTGATTCGGAATTTCTA	
TCATCACCATGAAGAAAACGACGAATATTTTCCAGTTTATTGTCATCACTTGATCTGCGA	
CGGCGACCAATTTTATCTGGATCAACACGACCAAATCCAACTGGAACTGTGACAAGTAGT	
CCTCGCATTTTCGCTAATGCAACAAGAGCTTCTAGCTCAGCAATACGTTGATCGGAAACT	
CGTTTATGACGACTTAAAACTCCGTCAATGAATCTTGCATCAATTGGACGTGGTAAAAGT	
GAAATTATTAA	
>TR1077|c1_g1_i1	len=2451
ACGTCGGTTGAATGAATGTCTCGATATTTCATTGTTACTTGAGAACATTAATTAACAAAT	
AATAATCAGTGAATTATTAATATTTTTTCTCTACTTATTTTATCAAATTACTTAACAATC	
ACAAATTGTCGTTAAACAATTGACACGTTTTTTTAAAAATAACATTATCATTTTAGAATA	
TTCATTTTTGTTTTTTTTACTGTTCAATCGAGTGTGTGTTCTCTTGCCCTTATTAATCGC	
GAGTTTTTTCTATCAATTAAATTAATAATCACCAGCAGCATCAGCATAATTAAAGAGCAC	
GGATATATTTCATCAACAACAAATACATCTATTAAATATATTTTTTTCTGACAAAGAAAA	
AAAAAAGAGAAGAATTTTTTAAATTTGTTTATAAAATTAATTAATAAACAAAAATGTCGA	
GAATGAGATTACAATTGTCATTGGAAAAAATCAATGAGAATGATTATGAAGTTAAAAGTT	
CAACAACTACAAGTTTATATTCACCAGTTACTGAGATTATTCATGATTTCAACAAGTCAA	
GTTTATCAAATGGTTCACCATCAATTTCTACTGATGATAAATTTAAATTTGGCACTGATA	
ACAAGGAAAATTACAGCAAGAATTTTTCAACCACCAGCAACAATGATAGCTTATTTAAAA	
CTGTATTAAAAATAAGAAATACACCTGGTCGTTTGTATAAATCAAAACGAACTAGACGTT	
TTTTCAATATGGGATCAAAACGTGTTAACTCTGCACCAGAGGTTGAACCAGGTTCAACAC	
CACCATCATCAATGACAGCATCAACAACATCAATTGTTGATAAAGAAAATGTTAGCGCAG	
CCTGTAATCTATTTGCAATGAATTCATCACCACAGACGATTGTAAATAAATCAACATCAA	
GATATCCATTGGAAGATTGTGATCCAAATAGTCAAGACAGTGGTTATGGTGCAAGTTTTA	
CAGATGATTTATGTAAATTTCAAGATGGTTTTAGATTTGCTGAACCATCTGGTTTTGCAC	
CAAGACGAATGTCAATTGATTCAGCACGTGGTTGTAGTCCACAACAATCACCAATACGTT	
TAAAATCACCACGTAATAATATATCATGTACACGTGATAAATCAACATTTATGAAAAAAT	
TATCATCATGTGGATATGACAGTATGGATGATGGTTTTAATGAACTTATTGATATTGATA	
ATTTTATGGAAAATACAAATACATATCCAATTAATTTAAATAATTTAATAAGTGGTGATA	
TTGTTAGTGAAAAACCAATGGAATGTGATGCATCAACAACACCAAAAGCACAACGTATAA	
AAACAAAAAAAGTTAGACGTTCATTATCATTAAAAAATGATGATAATGATAATAATGATA	
CAATATGTACACCACCATTATCAAAAATACGTTCATGTTTATTTAGATCACCAAATAGTA	
ATTCATCAATTGGTAAACTTGGTTATAGTAATGATAATACAAGATATTTATCACCACCAA	
ATTTATCACCATTAAAATTAACAAAATCAATAAAACGTTCAGAGCCACCAACAGATGCAA	
GTCCATTACTAGTCAAAAAATCAAAAAGATCATGTAGTTTACGTGATTTTCCAGATACAA	
CAAAGCTATCACCAATTATTGAAAGAATTAATTTATTACAACGTTGTCATTCTGAAACAG	
AAGCACATGCTAATATTAAATCAGCAATACATCGTAGTACAACTGATGCTGATTTAACTG	
GTGATTTTAGTAAAACATGTATATTACCATTATCAGAAGGTTCACATGATGATTTAAAAT	
CAATAGCATCAGATACACTTGAAAAATTAATACATGGTGAATTTAATGATAGAATTGCAT	
CATATCAAATTGTTGATTGTCGTTATCCATATGAATATGAAGCTGGACATATTGAGGGTG	
CACTTAATTTATACACCAAAGAACTTATTGAACAACATTTAATGAAACCAATTAATAAAA	
TACCAGTTATACAACCAGATACAAATAAACGTCATATACTTATATTTCATTGTGAATTTT	
CATGGGAAAGAGGACCAAATTTATCACGTTATTTACGTAATATTGATAGAAAATTAAATA	
AAGAACATTATCCAGCTCTTTATTATCCAGAAATATATATATTACATGGTGGTTATCAAC	
AATTTTATCGTGATACTAGACATCTTTGTTCACCACAAGGCTATAGACCAATGAATCATC	
CAGATCATGATGCTGATCTAAGAAAATTTCGTAGTAAAAGTAAAAGTTGGCAAGGTGAAA	
AAACATCACGTGGCCTACCACCAAAATCAAATCTCAAAAGACTCGGTTTCTAGTGTTAAT	
TGTACAAATATATTTAACTAATTTTATTAATTATCATTTTTTTTTTTTATTATTTTTTTG	
TTTATATTATATTTTTTAAATTCATTATTATTTTTATTAATAATATATGAG	
>TR1077|c1_g1_i2	len=1839
CAAATTGAAAATATAAAAAAATATATTTAATGAATCGCTTATTTAAAACTGTATTAAAAA	
TAAGAAATACACCTGGTCGTTTGTATAAATCAAAACGAACTAGACGTTTTTTCAATATGG	
GATCAAAACGTGTTAACTCTGCACCAGAGGTTGAACCAGGTTCAACACCACCATCATCAA	
TGACAGCATCAACAACATCAATTGTTGATAAAGAAAATGTTAGCGCAGCCTGTAATCTAT	
TTGCAATGAATTCATCACCACAGACGATTGTAAATAAATCAACATCAAGATATCCATTGG	
AAGATTGTGATCCAAATAGTCAAGACAGTGGTTATGGTGCAAGTTTTACAGATGATTTAT	
GTAAATTTCAAGATGGTTTTAGATTTGCTGAACCATCTGGTTTTGCACCAAGACGAATGT	
CAATTGATTCAGCACGTGGTTGTAGTCCACAACAATCACCAATACGTTTAAAATCACCAC	
GTAATAATATATCATGTACACGTGATAAATCAACATTTATGAAAAAATTATCATCATGTG	
GATATGACAGTATGGATGATGGTTTTAATGAACTTATTGATATTGATAATTTTATGGAAA	
ATACAAATACATATCCAATTAATTTAAATAATTTAATAAGTGGTGATATTGTTAGTGAAA	
AACCAATGGAATGTGATGCATCAACAACACCAAAAGCACAACGTATAAAAACAAAAAAAG	
TTAGACGTTCATTATCATTAAAAAATGATGATAATGATAATAATGATACAATATGTACAC	
CACCATTATCAAAAATACGTTCATGTTTATTTAGATCACCAAATAGTAATTCATCAATTG	
GTAAACTTGGTTATAGTAATGATAATACAAGATATTTATCACCACCAAATTTATCACCAT	
TAAAATTAACAAAATCAATAAAACGTTCAGAGCCACCAACAGATGCAAGTCCATTACTAG	
TCAAAAAATCAAAAAGATCATGTAGTTTACGTGATTTTCCAGATACAACAAAGCTATCAC	
CAATTATTGAAAGAATTAATTTATTACAACGTTGTCATTCTGAAACAGAAGCACATGCTA	
ATATTAAATCAGCAATACATCGTAGTACAACTGATGCTGATTTAACTGGTGATTTTAGTA	
AAACATGTATATTACCATTATCAGAAGGTTCACATGATGATTTAAAATCAATAGCATCAG	
ATACACTTGAAAAATTAATACATGGTGAATTTAATGATAGAATTGCATCATATCAAATTG	
TTGATTGTCGTTATCCATATGAATATGAAGCTGGACATATTGAGGGTGCACTTAATTTAT	
ACACCAAAGAACTTATTGAACAACATTTAATGAAACCAATTAATAAAATACCAGTTATAC	
AACCAGATACAAATAAACGTCATATACTTATATTTCATTGTGAATTTTCATGGGAAAGAG	
GACCAAATTTATCACGTTATTTACGTAATATTGATAGAAAATTAAATAAAGAACATTATC	
CAGCTCTTTATTATCCAGAAATATATATATTACATGGTGGTTATCAACAATTTTATCGTG	
ATACTAGACATCTTTGTTCACCACAAGGCTATAGACCAATGAATCATCCAGATCATGATG	
CTGATCTAAGAAAATTTCGTAGTAAAAGTAAAAGTTGGCAAGGTGAAAAAACATCACGTG	
GCCTACCACCAAAATCAAATCTCAAAAGACTCGGTTTCTAGTGTTAATTGTACAAATATA	
TTTAACTAATTTTATTAATTATCATTTTTTTTTTTTATTATTTTTTTGTTTATATTATAT	
TTTTTAAATTCATTATTATTTTTATTAATAATATATGAG	
>TR1078|c0_g2_i1	len=1729
TTCCTGTGTTTTCATTAATAAAATTTTAGCTATTTTCTTCAAGTAATCTAGCAATTATTT	
TTCTATAACGTTCAAGCATTGGTTTATATATTGAATCTGCATCATTGTATGGTGTACATA	
ATAGTGTAGGTTCAGGAATGCTGTTTGTTATTTGCTCGAATGTCAATTCATTACGATGAA	
GAGCGTGTTTAGCTTGATAAGCAGCACCAAGTACTGCCGAGTTTGTCACTTCCAAGGTAT	
AAACTGGTGAATTAAAAACATCAGATAATACTTGAAGTACAGTTTTATTTGTTGAAGCAC	
CACCAGTTGCAATAATTCGACTTTTTGGACCAATGACAAATCCAAAATCTTCAGCATGAG	
CTCTTTTAGCAATAAATTGTCCCTCAACAAGTGATCTAACTTCAACTTCTTTTGAACTAT	
AACGTGATATTTTTTCATCAGCTTTATTAAATCTATGATCACCAATAAGTGATGGAATAA	
TTTCTTTAGCATCAAAATATAATGCCATATTTCCAAAATTACCACGAGGTGTACTGTCTA	
ATAATTCATTAAATAATTGCCATGAACCACCTGCAGCACTGTCTCTTATTCTTTCACGTG	
TCAATGATCCATTTTTAAAGCAGAGAAGAGCCATATATGCATCATTATCAATTGGATTAC	
AAAACACGTGGCCCTCAGTTAATCTTTTTGGTTTATCAAGCCACAAAAATAATGTATCAC	
TTGTTCCTAAACTACATGCCAAATCATTTTTTTTTAATCTCATACCAATTAATGAAGCTG	
GATTATCACCAGTAAAAGAAATAATTTTACAATCTTCATTAAAACCAAAACGTTCAACAT	
AATAATTTGATATTGGTGCAAGATTTTTATATGATGATACAGTTTCACCAAGTTTTTCTT	
GTAAATTTGGAGCACAAATATCTAAAATATTTTTATACCAATTTTTTGTTTTAATATCAA	
GTAAATTCATACCAGAACCATCAGACCAATCGATTGGAGCATAGTCACCGATAAGCAGAC	
TGGCGACAAAACTACTCACCAATGATATTCTCTCTGTATTTTTATAGACATCTGGTCTTG	
TACGATATATTTTTGATATTTGAGGTCCAGAAAATCTTTCATAAGCTTTTGATCCAGTTA	
TTTCAGCCAATTGTTCAGCACCACCAACAGCATCTTCAATAATTTTACATTCTTCATGTG	
TACTTGAATCCATCCATATTGGTGACATTGACGTTGCAAAAGAATTAGCTAATTGTTGAT	
GTAAAAATTTATCTGGACTTAAATTTTGAAGATTCTCACCACTTCCATGAGACCAATAAA	
CCGTTCCATGTTGCTGGGCACAGCCGGAAATTCCTTTGACTCGAGCAAAATCAACTCCAC	
ATACTCTCAACTTGTCCAGCAACATATCCAAAGCCTTGACCCACATCAAACACGGTGCCT	
GAACGACATTTGGTAATTCTTTTTTTTGTATAACTCCACCATAAGTTCTAAATTCTGGTA	
GATCATTGTCAAATTGTACATTTTCTTCTTGTAGTATATTTAATTTTTCATCAACAACCA	
CTGCTTTAAGCTGTTGTGTGCTGAGATCTAGACCCATATAAATTGGGCCCAATGTATCAC	
CCATATCTTCTTGACAAACTGAAACGTTTGGAAATGAATTTATAACAAAAAAAAAAAAAT	
AAATATATATATATAAAATATTCAGCTGAAGAATTGGTAAGAGGTGAAA	
>TR1082|c1_g1_i1	len=1017
GTTGTCAAATAAAAGGAACATTTTTTATATCTCATGAATATTGTAATTATAATATGGTCC	
AAAGTTTTGCTCATGATGGTCATGAAATAGCAACAGAAACAATTTCATTACAAAAAGGCT	
TGGAAGACAAAGGTTACGAAGAATGGGTAGGTGAAATGATTGGAATGCGTGAAATACTAC	
GTAAATTTTCAGATATAAATAAAGATGAAATAACTGGTATGAGAGCACCATATTTAAAAC	
CAGGAAGAAATACACAATATAAAGTTATTGAAGATTTTAAATATATTTATGATAGTAGTA	
TTGGTATATCACCTTTAAAAATACCATTATGGCCATATACACTTGACTATAAAATACCTC	
ATGAATGTAAAGCTGGTACATGTCCAACAAAATCATTTCCTGGTGTTTGGGAATTACCAT	
TAAATGCTCATTATGTTGAAAGTTATGAAGGTGGACATTGTCCATATTTAGATCAATGTG	
TATTACACAGTCATGATGCTAATGATGTTTTTGAATGGTTAAAAGAAGATTTTAATCGTT	
ATTATGATCAAAATCGTGCACCATATATGATGCCATTTCATACAAATTGGTTTCAAATTA	
AAGAACTTAAAGATGGACTTGATATATTCCTTGACTGGGCTATCACTAAGCCTGATGTTT	
ATATGGTTACTGCAACAGAAGCATTAACATGGATGACCAATCCAACACCATTAAGTGGTC	
TAACTAATTTTGATGGATGGTCTTGTAAAAGAGAAGAAAATCGTCCAGGTCCATCATGTA	
ATTATCCCAATAAATGTGCACTTAATTTTAGACCAGCAGAAGCAAATTTTACCTCTACAA	
GATATATGGAGACATGCACTGAATGTCCAAATAGGTACCCATGGCTTGGTGATGCCAAAG	
GATCTGGACAATATAACGACAATTATACACCCGAGCAGAAAAAATAGATAAATCAATCAA	
GAAAAAAAATAAAATAAATATAAAAATAATAATAATAATTGCAAATTGTAATAAAAT	
>TR1083|c0_g1_i1	len=1126
CCTCGTGCGTTTTTTAATCATTTTGTTTATGTGTTATATTCATTTCTAAATTCCGAGTGC	
GTATAACTAAAAAAAAAAACGCTCAAAAAAGCAAAGTCTATTGTCTGTTAATTTATAAAC	
TTGGTCCAACACAATGACAAATCCAATCCTCGAAGTTGATGAATCAATAATAAAAAAAAA	
TCTTTTATTACCCGAGACGATAAAAGAAGATGAAGATATTGAAAAATTATTAAAAACATT	
TGATAATAATGTCCCATCAAAGATAATAACACCAAATCCTGGTCTTGTTATTAAAACTAA	
AACAGATAATAATGAAAAAATATTTATAAATATATGTCATACAAATGAAATTCCACCACC	
AAAAAATATAACTGAAGATGAATTAATAAAAATTCTTGATGATGAAAAACCCAATTGGTG	
TATACCAATGAGTGTTGGACATGAAAGACATGAAGATGATAAAAATGGTTCAAAATGTTT	
AACATATGACATTGCAATAAATACAAGTTATTTTGATAAAATTAAAAATGAACATACATT	
TTTTACATTTACTGTTATAACAATATTCTCAGCAGTTGGTGAAAAAAATAATCGTATTAT	
TGATGGACGTAATTATGTTGTACTTAAAAATCGTAAACACATTGGTAAACTTCATGATCA	
TCGTGTTGAAAAAAGAAATGTTAAATCAATGATTACAAATACAATTAATAAACCACTTAT	
TGAAGAAATTACATCAACAAAAAATCATGATAATAATAAAAATACAATAACAACAACATC	
AAAAAATACAGATTACATTATTTTACGTAAACCAAAAATTGGTAATGCTGAAAAACTCAT	
TGGTTATTTTAAATTACCAGATGAATGTACATTAAAAGATGTTAAAGTTGATATTGGAGA	
TGATAGAATCATCATTGATGCATCAAAATACAATTATTTAATTGATTTATTTGTTCCTTA	
CGTTATTTGTCAAGCAAATGTTACTGCAAACATGGATCAACATTTAAATGTTCTTCAATT	
AAATATGCCAGTTAAGACAATCTAAAAAGTAAATAAATAAAAATTCATTTTTATTATCAA	
CTATATTTAATGACTTCCATATGAAAAATTAAAAATTATACCTGGA	
>TR1088|c0_g1_i1	len=331
GACGAAATGGAAGATGATTTGTTTGATAATCAATCACATGGACAATCATTGCAAAATAGA	
AAAAAAAGAAGTCGTGCTGCATTTTCACATGCACAAGTTTATGAATTGGAAAGAAGATTT	
GCAGCACAAAAATATTTATCAGGACCAGAAAGAGCTGATCTTGCAAGAGGATTAAAATTA	
ACAGAAACACAAGTGAAGATTTGGTTTCAAAATAGAAGATATAAAACGAAAAGACGCCAA	
CAACAAGAACTTGGTGCTCTAGTTAATTCAAATTCAGCAAGAAGAGTTGCTGTACGTGTA	
TTGGTACATCCTGATGAACAATTTAGAGGAA	
>TR1090|c1_g1_i1	len=664
ATTTATTATTATTATTATTATTATATAATGATTTTGATAATCTTGTTGTTGTATTTATGT	
CATTATTATTGGTTTGTTTTTTATAATTTTTAACAAATGCATCATATAATTGTGCAACTT	
CAGAAAATGATAATTGTTCAAAAAATACAATTAAACGACGTACATATAAACCAAGTACTG	
AACTACGACATAATGAATGTGATGAACTAAGTGGATGTTCTTGTGATGGTTTTATTAAAC	
GTGTTAATGCATCAAAAAGTTCAAGAAGACCTTCAATACCAGTTTTAAGAAGATGATTAC	
ATTCAATTTCTAAATTTCTTGAAAATCTTTGAAGTACATAGTCTGGATTATTTAACATTG	
TCAATAATGAACTAATATCCATATCTGGTGCTTGAATTATTTTCAAAGCAACAATACAAA	
AATCACGTCTTTCATTGATTGCTTTTGGTATGTTGAGACAATATTCTTTGATTAATAAAA	
GTACACCAACTTTGTAAGGTGTTATGATTTCATGTTGAGATTTATTTGAATGTTCATCAC	
TGTTTGACAAATCTTTAAACATTTTTAATATATTTATTTATATTTATTGTTTATTAAAAA	
ATAATTCAACTGTCAATTGACATTTTTATATTGTTTATTGTTGTTGATGTTGTTTATTTT	
TTTA	
>TR1090|c2_g1_i1	len=617
AACAAGCATTTGAAATATATATATTGGATTTTTACCTTTCATTGAATAATCATGTGCTGA	
TGATATTAAACTTAAACTTGTTGTATGTGTTATACCTAATGAATTTGCTTTTCCAACTGA	
ACGTTCAATTAATTGTCCTTTATTATCATCACTTAAATGATACATCCATGCATTTGCTAA	
TTGTAAACATATATTATCACCAGCTTCTTGTGCCATCATAATTGCTTCTTTTAATGCATT	
TTTAGCAACATCATTATTATTAAATTGTCCATGTAATGATGCTAAATTTAATGCAGCATA	
ACGAAATGTTTTTGTTCTATCATCAATATGTGTAAGATTATCAAGTGGTGCTAGCCTATC	
AAAACAATGATATAAACTATCAATTGCACCACAATATTCATTAACACGTAAACAATTTAA	
ATAACTTAAATAATGTGCTTCAGCATAATGAGGATTTGAACGTAATAATTCACGTACTAA	
TTTTTGTAATTCACCTGGTGGCATTGCTTTATGTTCATCTGTTTGTAATGCATGTGCTTG	
TTGTGCAACAAGTAACTCAGCTTGTCTTGCATCCCATATATTTGTTTGTTGAAATTTATT	
ATTATTATTATTATTAT	
>TR1090|c2_g2_i1	len=1521
CTTCAACTTTATGATAATTAATTTGTGCTTTTACAAGATATTTAATTGAATTTTGAATAA	
TTAACTTTCTTTTATTACCATATTTTGGTGCTGTTGCAATAAGACATTTAGCATATAATA	
CAAATGCTCTTGCTTGATCAAACCATCCACCATGTGATAAAATATTAATAATAGCATCAT	
CAATAACATTTAATGCTTGATTTGGCATACCAATTGTTAATTGTATATTTGCTAAATGCA	
TTTTAACAATAGCCTCATAATATGATAAATAATTTTTTGTACATATTTCAAGTGCATGAT	
TTAATAATACTATTGATTTTGTACCAGATGTACCATCACCTGGTTGTACTGATGAACTAA	
TCATTTGACTTGATAATATCATAGCACGTACACGATTTTGTGGATTTAAATTTTTAAATA	
ATTCAATATCATTAATATAATTTAATCCATTTGGATAATCACCTTTTGCAAGTGATACTT	
CAGCAAGACAAAATTTACTTTCAAGTGGATCAAGACTTGATATTTGATTTGCAATAAATT	
CAGCATCAATTAAACGATCATGTCTCATCATTTTAGTAAATTCATATAATTGTTTATGTA	
ACATCCATATCTTATTACTTGGTTCATTTGGAAATCTATTTTTAGCATGATTAAATATAA	
CATCAACAATTTTATATTCACCAAGTTGTACAAATGCATTAGCAAGATTAACAACAGCTT	
GACATGTTGATGTACCATTAAACATATATTGTTTTTTATCACCACAATTATGTAATAATA	
ATAATTGTGAATTTAATATTGACATTTCAAATTTACCATAATATGACCATAATGCTGATT	
TTTCCATATAACTCATTGACATTAAATCCATCATTGAATGTTGACAATTTAATACATCTG	
ATTTAACAAGCATTTGAAATATATATACTGGATTTTTACCTTTCATTGAATAATCATGTG	
CTGATGATATTAAACTTAAACTTGTTGTATGTGTTATACCTAATGAATTTGCTTTTCCAA	
CTGAACGTTCAATTAATTGTCCTTTATTATCATCACTTAAATGATACATCCATGCATTTG	
CTAATTGTAAACATATATTATCACCAGCTTCTTGTGCCATCATAATTGCTTCTTTTAATG	
CATTTTTAGCAACATCATTATTATTAAATTGTCCATGTAATGATGCTAAATTTAATGCAG	
CATAACGAAATGTTTTTGTTCTATCATCAATATGTGTAAGATTATCAAGTGGTGCTAGCC	
TATCAAAACAATGATATAAACTATCAATTGCACCACAATATTCATTAACACGTAAACAAT	
TTAAATAACTTAAATAATGTGCTTCAGCATAATGAGGATTTGAACGTAATAATTCACGTA	
CTAATTTTTGTAATTCACCTGGTGGCATTGCTTTATGTTCATCTGTTTGTAATGCATGTG	
CTTGTTGTGCAACAAGTAACTCAGCTTGTCTTGCATCCCATATATTTGTTTGTTGAAATT	
TATTATTATTATTATTATTAT	
>TR1091|c1_g1_i1	len=575
TGTGAACTAACCTTGCAAACGCGGGAAAAGTTTGTTTACATTCTATTTGTTATTAACAAT	
ATCATATATAAATTATAAAAATAAACAGTGTTAATTATTTAAAAATATAATTTTTATATT	
TTCATTATCAAAAGATGGCTGAAAGAGTTGAAGATCTTAATCTTCCAAATGCTGTTGTTA	
CGAGAATCATCAAGGAGGCATTACCTGATGGTGTTACAGTTGCTAAAGAAGCAAGAATTG	
CTGTTGCAAAAGCAGCATCAATATTTATTTTGTACTTGACAACAGCTGCAAATACAATTG	
CCAAAAAAAATAACAGAAAAACAATAAGTGGTACTGATGTCATACAAGCCATTGAAGATA	
TTGAATTTGATAAATTTATTGATGGTCTTAAAGATGCATTGGAAAATTTTAAAAAATCAC	
AAAGAGAAAAAAAAGATGCTAATACTAAAAAGAAATTACAAACATCAAAGCCAGATGATG	
ATGTTATTGATATGACTGAAGATGAGTAATTTACAAATAAATAAAATGTAAACAGTTTTT	
TTTTTCTTCATTAAATTAATTATTTTTTACAAAAG	
>TR1093|c0_g1_i1	len=1186
ACATCATGTTAAAATTATTTTTTTTATTATTATTATTAATAATAGTTTGTATAAAAGCTA	
ATGATGATGATGATGATAATACGTGTAATGAATTATCAAGTAAATCACCAAATTTAAGAT	
TAAAAAAATATTTATTTTGTAATTATGATGCAACAGTAAGACCAATTATTGATCATAATA	
ATAAAACAGAAATAACAATTGTGCCATTTGTTGAGAGTGCTGAATATAATGATTATTCTG	
ATACACTTGTATTGACAACTTGGCTACGAATTAGATGGATTGATGAGTATTTAAAATGGA	
CACCAAAAGAATATGAACAGATTGATACAATTATTGTTTATAGCTCTGAAATATGGACAC	
CTGAACTTATGATTCAAAATGCAAAAAATGGATATGGCAGTGAAATACTTCCACCAACAA	
AATGTTCACTTGGTTTTGGTGGTGAAGTAATTTGTGTTCCAACAGTTGATTTAAATGTTA	
AATGTAATACTGATCGTTCACAATGGCCAGATGATAAACATAAATGTACAATTGAATTTG	
GCTCATCATATCAAACAGATAAAGAAATTATATTTTCATCAAAAATAATTATTCCAAATG	
ACAGAAAACCAGTACAAACAAATTGGAAAATTGACGGACCAATTGCAAAATTTATTAATA	
AAACATCAAAATTTAATAAAAATGATAAATTTCCAGTATATACAATGACATATAATGTCA	
TGAGAATTAATAATCAAATTAAAAGTTTATTTCTTTATCCAACAATTGTATTGACTATAT	
TAACACTGTCAACAATATGGCTTGATCCAGGATCAAAAGAACGTATAATATTGGCTTGTA	
TTAATTTTCTTTGTCATTTACTTTGTATCCAAGATCTTCATTGGAAAATTCCATTAACTG	
GCTCAGCAACACCAAACATAATGATGTTTTATTATTCTTCATTATTACTAGCTCTTATGT	
CACTTATTTTAACTTGTATTTTTCGTTATATTGTTGAGCTTAAAAAACCATTACCAAATT	
GGCTATCAACACATGTGTCATCATTGCTAACAAGTAAACCTGGACAAATACTATTACTAA	
GTGTTTTAGATCCAAAAGCATCAGCAGTATTTACAAATGACAATGATGATAATGATGATG	
ATAATAATGAACTTGTTAATTCATCAAAAAAAAAAACAAATTGGAA	
>TR1094|c0_g1_i1	len=362
GGCTGAGGTGATAATTAAAAATAAAATAAAAATAAATAATGAAAAATTAATTATTGATGA	
TGATAATTGTATTGAAATAAATAATAATATATATATGATTGGATTTGGAAAAGCTGTTAT	
GGGAATGTCCATGATAATGGAAAAAATACTGGGTCAAAGATTGAAAAATGGAATTGTCAG	
TATTCCAAGAGGATCAATAAATAATCATGCAAAAAACATTAATATATCCGGTGATAAAAT	
TAAACAGGAAATATCAAATGTTATAAATTATCGTGAAAATGGAATAAACAATCAGCCTGA	
TGAAGAAACTTTGGCAACAACTAGAGATATTATTAATATGTCTAATAATTTATCTGCCAA	
TG	
>TR1094|c1_g1_i1	len=273
GTTGGACCACTTGCAATCAAATCAACTGGATCATCAATAACATCTGACATAATAAGGCCA	
ATAATTTTTGCTGGATATGCAGCTTTAGCAAGACCTCCAGCTTTTATCATTGATAACTTT	
TGACGTATCATATTTAATTCTTTAATATTTGCACCAGCATTATGTAATTTTTTGCATATA	
TTTAATTTAACATCAAGTGATATATTTATTATTGGCATTGTTAACAATGCTGAACCTCCA	
CCTGATATTAAAATAATAATAACATCATTGGCA	
>TR1094|c2_g3_i1	len=762
ATTAATATTTTTATAAAAGTTATAAGAATCATTATGTTCTAAATGAAATTCTGCATTTAA	
TTCATTAATATTCTTTGTTTCATTATTTAATATTAATTCTGGATAACCAAATGCACCAGT	
AGCATCAGTTGGACCATCTTGTCCATCAGTACCACCACTGAAAAACACAACTTTAAATTT	
ATCAAACGATTTAAATTGACTTTTCACCTGATTTGCATAATCACGTGAAAATAATAGAGC	
AAGATGTTGATTCCTTCCTCCTTTTCCTGAACCTTTCACAACAATCGATGGTTCACCACC	
TGAAATTAAAATAATTTCTCTAACATCTGATCTATTAATCAACAATAAAATTTCATTAAT	
TTTATCTTCATTAATCTTTGAAAGTCTAGAATCGCTTTTAATTATATTTATAAAATCATT	
GCTTGATAAATCATTGCTCCAAGTTTGACAAATTAATTTCGTCAATATACTGTACATCTT	
GCTAATGTCATCAACCATTCCCTCCAAGTTATCAAACAAAATAATTGATTTTAAATTTTT	
ACGACAACATTCATCTTGAATTGCTTTAATTGCTGTTTTATTATTACAAATAATAAAATT	
ATTAACATGTTTAAATTTTCCTTTATCATCAAGCATCATTGATAAATCATCATCATCTTC	
ATCAACTGAATTAAATATAGTTTTTAAATTCTCATCAAGGTCATTATAAATATGGTATTT	
TTTTAATACATCAACAGTTGAATTTTTACGAGTAAATACTGT	
>TR1096|c0_g1_i1	len=842
TATGTGTCGGTGTATGTGCTTTGATTTTTTTTTTTTTGGTCGGTATTGTGGATCTCCAAT	
TGATGGCTAAGAGAAAAAAATATAAATTGTATAGTCAATCTGTTTGAGAATTTGTGAATT	
TATTATTCACTGGTTTGGAAATATATTTTTGGCGCTTTTTTAATCGGCTTTAACAAACAA	
TAACCAAACAACTGTTGCTTGCTTGCTGTTTGTCAACGACTTGTTGAATTATTTTCATAC	
AATTATTTTGCATTTAATATTAATTGTTGTATTAATAATAATTTAAAAATGCCTGTTACA	
TCAAGCTGTGTTTTGAAATTTGCAAAATTAAGTGATAAAGCATTTGCACCATTAAAAGGA	
TCAGCTCTTGCTGCTGGATATGATTTAAGAAGTGCATACGAGTATGTTATTCCTGCCAAG	
GGTAAGGAACTTGTTAAAACTGATATTCAGATTGAAGTACCAGAAGGTACTTATGGTAGA	
GTTGCACCAAGATCAGGATTAGCTTGGAAAAATTTTATTGATGTTGGAGCTGGTGTTATT	
GATGCAGATTACAGAGGTGATTTAAGAGTTATGCTTTTTAATCACAGTGATGTTGATTTT	
AAAGTATCACCTGGTGATCGTGTTGCACAATTAATTTGTGAAAAAATTGCTTATCCAGAA	
CTTGAAGAAGTTAAAAGTCTAAATGATACTGAACGTGGAGCTGGTGGTTTTGGATCAACT	
GGAATCCAATAAATTAATATCATAATAACAGTTTGTCATTTTTTTTTTTTCATTTATTGT	
CATGTATGATTGATTCATTTTTGATTTAGAATAAAAAATACCTTTTTTTACATAAAATAA	
TG	
>TR1098|c0_g1_i1	len=466
GAATTTTGTAGTTTATCTATTGTTGAAAATGCAATTAAATTTTCAAAAAATTGTAATTAT	
AGTGCTGTTGAAATATTATTTACTTATCATGGTACAAGTTTAATGCCACATTGGCTTGGT	
ATTATTAGTTGTTTTCCTGAAACATTGAGTCCATTGGAGTATTCAAAATTACTACCAAAA	
TGTGATGATGATGGTCAATTATATTTGTTAAATCAACGTGAATTAAGACCAATGGATTGG	
TCAGAAAAATGTGAATTTAATGATATTATTGAAGAGCCAAATGATGATGGTGCTGATGTA	
ATTTATGAAACTGAACCTGGTCTATCATCATACAAAAATACTGAGCTCACAATGGATTTA	
TTACGTAAATAATATAAATCAAGAGCATATCAAATTGAACGTGATTGTAGTAGTGTTGAA	
AACTCATTGACATCAATTAATATAGGTAAAAATTGAAAGAACTGAA	
>TR1100|c0_g1_i1	len=1295
TCCACATGTTGATGATTTTTGTTGAACATTTGAATAATTATTTGTATTTATTTTTTTATT	
ATCATTCAATAAATCAGATGATGAATCATATAAATATGTTCTAATTGATAAATTTGGATT	
GTGCAAATTATTGCTATTATTTTTTAAAGTTGTTAATGTTGATGTTGATGTTATTTTATT	
TTGTACTGGTGGTGATTTAATACCAGGTGCAATTATTCTATCAAATTTTTTCGACACATG	
TCTTATAACAATTTGGCTATTTGATATTTTTTTATCATTTTTATTAACAACATTTGTCGT	
TTTATTTATTGAATTTAATTTACCATCATTTTTTGTATTTTTACAACAATCCATATGACA	
TCTTGTTGCAGTATTATTAATTTTATTTCTCGTTCTTTTAATTGTCAAATTATCATTAAT	
ATTATTTTTATTTATTTTCCAACTTGGTGCAGTTTGATTTTCAATTCGTGACAATGAAAA	
TTTGAGATATCTTTTTGATGAACTGGAAGACAAACCAATCCAAAATGATGATATAACATA	
AATACCATCATAACGATAGCCAGTTTTTGGCGCGAATTCATTATTAAGATTATGACTTCT	
TATAACTCTTATTGGAATATTATTTTGGAAGCTCTTAATCATTGGATGATTTGATAAATT	
TATTTTATGATTATATTCATCAGCTGTAAATGTTAAATAATCACCAATGTCAACATCATT	
ATGTGGATTCAAGTGTGATGTACATATTGATGCTGCACCATATGTACCAAAACAAATATC	
ATCATTAAATGATGAATGTACTTTATCTCTTGAACAATCAATTCTTATTCCCCACCATGA	
TCCTGATGGAAATTTATCAATTGGCCCATACACACTTGTTTTATTATTATTCACTTGATC	
TGGTAATGTGCCAAAATCAATTTTAATATCTTTATTATCTTTTGCATTTAATTTATTAAA	
TAATTTTGTTAATTCATCAGTATTTCTATTATCAATCTTTCCACGAGTACGTAATTTATT	
AAGTATATTATTGTTTTCATTAATTGTATTTGGATGAAAATTTATATCCAATCGTTTGGC	
CATTTCAGCCATTTTACATGTCTTATTAACTTGTAGGTATATTTATTTTTTTTAATCACT	
AATATAAATAATAATTATTTTACGTGTAAAAGAGGAAGAAGAAAGACACCGAGGGCCACA	
GAGATCACACGCTGAGATGAAAATGAAATATTACACTGTAATAGACTGATAAAAAAAAAT	
AAATAAATAAAAACAAATTATAATTTAGTTGTTTG	
>TR1101|c0_g1_i1	len=1822
AAAATATTTTTTTGATAAAAAAAAAAGTTATAATTTAATGATTATTTCTAATTATTGATT	
TTTTGTTCGTTTTGGACTTGAAAGTGTTATTAATTTAACTCGTCGAGGTGTTTTGTTCAA	
CAAAACTTGAGCAACAGGTGGTTTTGTTGGTGTTGTTTTTGTTGTTGATGAATCACAATC	
TTTTGGTGGTGTTTTAACACTAGATATATCATCAGTTTTTGATGATACTGTTTCTACCAC	
TCTCGGTAGATTATCAATAATAACATTTGTATTTTCCATTGTTGATGTATCACTGTAAAT	
TAATTTAATATCTTGTGAACCATCACATATTTCATCTGTTTTTAATTTATCATTAATATC	
ATCTTTTTTATCATTATCTTTTATATTTGGAGTACAAAATACAACATTTGATGTATCATT	
TTTAGTTGAATCAATATCCATTGCATCTGTATGACATTCAGCAAGTATTTCTTCTTTTTG	
ATTTTTTTTATCCGACAATTTATTATTGTCTACTATTGGTTTTTGTTGATTAACTTTATT	
TATCGTTAAATTTTTAATAATTATTGATTTTTCAGCTTTATAAATTGTACCAAGTTCACC	
ATCTTGAAAATGTATTATTGAGCAGTATCCATCAGTTGATGAGACAACAAGAATTTGACC	
ATCTGATGACCATGCAACATCAGTAAGACGAGTATAATGAATATTTGATATAACAGCAAT	
TGGTGATATTTGTTGAGTGTCATAAATAATAACTGATTTTTGTGTTGCAACAGCAAATAC	
AAGTCTGTATGGTAATGCAAGCATTGAAATTGGACCATCATTTCTAAGCTCAAAATAAAC	
TGGACAACAACGTACAGCAATTGTTGATTCATCTAATGATGGTAATATCATAATTGGTTC	
TTTTAAATTATGTCTTGAAAAAACAATTGTTGCATTTGTTATTCTTTCAGTTGATTCTTG	
AAATTCAATAATTCCAGATGGTGCTATTATTAATGATCCATCAATACTAAATGTTAATCT	
TCTAAAAAATGATTTAAATGTATCATCATGAAATAATCTAACTGTTTTATTTTCTAATGA	
ATGACCAATTGGTGTTGGTAATTTTGCTTTATTAACACGATTTATTGTTTTCATTGTTGT	
TAAATCAATTAAACGACATTGACGATCAGTACTTAATGTTGCAATATATTGATTACAAGG	
ATCCCATGTAACACCTTGTACAAAACCTTTGTAATCACTTAAAATACTTATTTGTCTTCC	
TTTTTGTACATCCCAAATAATTGCTGTATTATCAACTGATCCTGATACAATAAAATTTGA	
ATCTGGTGACCAGCTTAAATCATATATATCTTCAAGATGTCCACGTAATGCTTTCCATGA	
TATCCATTGTTCTTTATTTTGATTTTCATCACCAGGTAAAATTGGTAAATTTGATTCTTC	
TTTTTGTTTCCAAAGTATTATTGTTGATTCATCATCACCAGTTGCTAATACCTCACCAGA	
TGGTGAAAAACGTACGACATTAACTGCTTTTGTACTACGATCAAAATCAGCTACACATGT	
TATTGATGCAACTCCCAATTCATTTACTGTCAAATGCCATATCAAAACATGTGAATCAGC	
ACCTGCAGTTGCAACACGCCAAAAAGGTATTCCATTATCAACATTTTTATCTGTTGAACA	
TTGTACATCAATACTGAGAACAGGATCACGATTATGCCATGATATTTCTGGAATAGTACA	
CTTCATATTTGTTTTTTTATTATATTTAATTTTTTGTTAATACTTTAATTAATATATGCT	
AATAATTTTTGAGGTAAACACA	
>TR1103|c0_g1_i1	len=375
GTGCAGCAACAGGTGAATATTGTACGTCATAGCTTGTTTCCCGAATAATTGTTCATATTT	
TTTTACAAAATCTTGATTTATCTCATGAGACGTAATGGAATCAGAATTCAGAATGTAAAT	
GGCTTGACTAAGCAAAGACAAGTGTTTCAAATATTTCGGTTTCAAAACCCCTTCCAAAGA	
AATCAAACAATAATGTTGGATCCAGTTCCTCCATTCTTGACCTTTCCACAATTTCATATC	
TTTTATTGACCTTGGTCGGCGAGTAAGTCGACTTGGTGGTCTTATTTTAGACAAACGCAT	
GTCAATAATACTTTCCGCTATACTTTTCGACACATAGCGACGCTTGTTCTGGTATGTTTC	
TGCTTCCAAGAGAAG	
>TR1104|c1_g2_i1	len=1425
AATTGAAAAAAAAAAAAAAAAAATATATGTAAATGTATTTCTAACCTCAAATTAATATCA	
AGATTTAATAATAATAAATTATTTGTTGAACATTGTTGAATAAAAATAGTTATAAACAAT	
GCTTCAAGCTCTTCGTGAAAGATCTCAAAAAAGAAAAAAATTACTAGCTCAAACACTTGG	
TGTTTCTAGTGTTGATGAATTACGACAAATATTAGGAACAGATATAGATGAAAATCAACG	
TAAAAAAACAAAAAATTTAGAAATTGAAGATGAAAAATTAAAAAATCAAAAAAATGATGT	
TATACCAGCCGATGAAATAGTCTACAAAGATTCATCAACATTTTTAAAGGGTACACAATC	
ATCAAATCCACACAATGATTATTGTCAACATTTTATTGATACCGGTCAAAGACCACAAAA	
TTTTATTCGTGATGTTGGTCTTGCTGATAGATTTGAAGAATATCCAAAATTACGTGAATT	
AATAAAATTAAAAGATGATTTAATTGCTGAAACAGCAACACCACCAATGTATTTAAAAAC	
AAATTTATCAAAATATAATATGAAAGAATTAAATTGTAAATTTGATGTTATATTAATTGA	
ACCACCATTAGAAGAATATCAACGTACATGTGGTGTTACAAATGTTGCATTATGGAATTG	
GGAATCAATAATGGAATTAGATATTGGTGAAATTGCTGGTAATCGTAGTTTTGTATTTTT	
ATGGTGTGGTAGTAGTGATGGATTAGATATGGGACGTTATTGTTTACGTAAATGGGGTTT	
TAGAAGATGTGAAGATATTTGTTGGATACGTACAAATATTAATAATCCAGGACACAGTAA	
AAATTTAGATAGTAAAGCTGTATTACAACGTACTAAAGAACATTGTTTAATGGGTATTAA	
AGGTACTGTTAGACGTTCAACTGATGGTGATTTTATACATGCAAATGTTGATATTGATTT	
AATTATATCTGAAGAACAAGAATATGGATCAATTGATAAACCAGTTGAAATATTTCATAT	
TATTGAACATTTTTGTCTTGGAAGAAGAAGACTACATCTTTTTGGACGTGATAGTACAAT	
AAGACCAGGTTGGTTAACTGTTGGTCCAGAATTAACAAATACTAATTTTAATGCTGATTT	
ATATAGTAGTTATTTTTTAACTGGTCAAATAACAACTGGTTGTACTGAAAGAATTGAAGC	
ACTTAGACCAAAATCACCACCACCAAAAGGTAAAGTACCTGGACGAGGTCGTGGTACTTT	
TAATCGTGGTGGTAGAGGCAGAGGAAGCGGTGCTCGGACATTTTTGAATTACTGTACGAA	
TTGATAAATGAAAAATTTTATTTAACAACTAAACCAGATTTTTTTTTTATACTAGTTTAT	
ATAGTTTTTTATATTTTTTTTTTTTTTGAAAATAATATAAATAAG	
>TR1105|c0_g1_i1	len=1589
TGACGATTTACAAAATGACAAAAAAGAAAATTCATTTTACTAATAAAAAAAAACAAGAAA	
AGAGATTATTTTGTTTAATCAAATTTTGTACTTTTAACACGATTTTTATGAAGTCCATAT	
AACAGCATAAGATGACAAACATGAAGAGCTCCACTGCTCCAAGTTGTGCTTGGATAAACA	
TTCCAGCATAATTCAATAACTCCAAGTATAAATAATCTAGTAACAACTTGATAATGTGTA	
CACCAAGCAATATATGGTAGTGTATGATAATACCACAAATAAAATTGATAATGTAATGAT	
CTACTAAATACAATACCAATAAAATTAGCAGCAAATAATGGAAATATAAATAGCTGGCTA	
ATTGTTGACATATCAATTTGTGTATCTTTATTCATTTTTGGCTTTAGCTCTTTACTAATT	
AATTTTAATTTAGCATAACCACGCATATATGTTATCCAACTTGGTATAAAATATGATATT	
GCAGCTAAATGTAATGCCAATAATGCAATATGAAATTTACCATTTAAAAATATATCCTCT	
GGTATAATTCTCCAATTAACTGTCCATTGATATTCAAATACTCTTCCAAAATTAAATGCA	
CCAGATATATATGCATGTGGATTATTTATTAAAAATGGTAAACCAAGTATAACTTGAATA	
AATCCACAAATTCCAAGATGTAAAGCTGTACGTATCAATCCAAGATTACACAAGTAAGCT	
ATAAATAATGCTGGTGAAAATAATAATATATTCATTTTAACTGATACAGCAAGACTGTAA	
AATATACTTCCATAATACCATTTGTCATCAATAAATGCATTAATACTTGTAAATAATAAT	
ATCATTGCAATTGAATCATTAAATAAACGTAAAACAAATATTGAATGTACTCTGTATGAT	
GTACAAAAAATTAATATCAATACATAAGGTGGTACTTTTTTAGTTCTTGCATAAAGTTTA	
AATACTTGAATCAATAATACCATGTATAATAATGCAAATATATATTGTCCAGCACGTATA	
TTAACACCAGCAGATGTTGCATAATATAACAATGAATAAACATATACAAAACCAGCTGGA	
TATACCAATGGTCCAGTATCACCACGTAGCTTTGAATAATCATATGTACCATTTAAAAAA	
CCTTCGACTTCTTGCATATATGCTTTCCAATCAATTTCCGTATATTTAACATGATGAATA	
ACTAAAATATTTAATATTAATTCAACAATAACAAATACACCAGTTATTAATGCCAGCTTT	
TTTGGATCTGTCAATAATGACATGACAAAATTTATATTTCCATATTTTTTTATTAAATCA	
AAATATGTTTTTTTATGATTTTTCAATGACTTTTCTTTTCTCGATGCCATGACTAGGTTT	
TTATTAATTTTTTTGGAACTTTACCAAGCCCGGGACATTCAACAAAACTTCCACGTTTAT	
TTGAGATACCGGTGATTATTATTTCTATCATCAGCAGAATATTTAAATAATTTATAAAAA	
TTATTAATTAATATATTTTAATAATTATTTACTGTTTATTATTATAAATAAATATTTAAT	
TTAATTTTTTAAGTACTATTTGATAGAAG	
>TR1106|c0_g1_i1	len=1245
GCGCAAACGCAGTCGCATTTTCGACATTTAAAAAATAAAAAAAAAAAAAAAAAAAAAACT	
TGTTATTTCGAAATAATCACAAATATTTCGAGATACATAACGGTTTAAATATATATTTAA	
AGTAAAAAAAAAAAAAAAGAGAAAGATTTAATTTATAATGAAGGCCATGGTAGTGGGTCC	
ATCTGGGGGAAGAACAACCCCCACTCGAGGTGTTATGCACAATAATTTGGCAATAAATGG	
TACAAGACGTGATTTAGAAGCCGAAGAAATAGCAGCATATTTATCAAAATTACGTTCATT	
AGTACCAGATATGCCAAGAAAACGTAAATTATCAAAACTTGAAGTTATACAAAGGGTTAT	
TGAATATATATGTGATTTACAAACAACATTGGAAGAAACAAATAAACATCCAGATAATGC	
AACAACAATAACAACAAATTCAACACCAACAACAATAAAAACAACAAATCGTCAACCACT	
TCAACCACTATTAAATACAGCTACAAGCACGACAATCCCCACTTCTACCACAACGACAAC	
CCTTGCTGAACGGTGACCAGTAAAATACGATCAATGAGTACTTTAAAAATTTTACTAAAA	
GAAAGAGAAAAAATTATTCAATATGAAAAAAAAAAAAAAAAGAGATTACAATTTTGAAAT	
ATAAACATAAAAAAAAAAAAAAAATCAACAAATTACAAAATTAAAATATTAATCAATGAA	
TAAGAAGATATTTTTAATTTTAATAAAAAATAATAAACGCCGTCCAATATCAAAACATCG	
GCAAATGTGTCTTCCCTGCAGTGTCAACAACCAGATTATTAATTGATGATTTGAGAAAAA	
AAAAAAAAAAGATAATTAACAACATCTCGTGAGGAAGGTGAAAAGGACGTGAACAACATG	
AACTTCAAATTTCATATACATTCATCTATAAAAGTACATTGAAAATTTTATTAATATTGT	
TTTTTTATTTTTAAATTGAAGAAGAAGAAGAAGAAGAAGAAGAAAGACATAATGTAAATA	
ATGTATATAGTCAAAAACTTATTGCATTCCTTACACAACCTCGTTGCAATCGATACACTG	
TCACACCCATCGTCCCTCTCCTCTCCTCCCTTATCGCTTACCCAAAATCTCGTAATCCTC	
AATCACCATTTTTATCCCATAACACCTGATGGATAACTATAATATTTTTATTTTTTTTTT	
TTCATTTCATTTCATAAATAAGACCGATTTTACTCCATAAATTTT	
>TR1106|c1_g2_i1	len=728
AAAATACCCAATGACTTTTGAGATACTACTTGACCAGGTTGTTGTTGTTGTTGTTGGGAT	
GATACGGGTTTTGTTGTGGTGATGGGTACACTTGGTGCTGTTACTTGTGTTGCACTCGGT	
AAATCCTTGGGTATTTGTTGTGTTTTTTTAATGCGAACCGTAGCACGATTTTCTCTGGCT	
TGTAATACAAATGGATTTTTGACATCTTTTGGTAATGAGCGCCAACGTTTCATCATTAAT	
TTATGTCTTTCTGACCATGCTGGATATTCAATTTTCCATTCAGGATGATTTAAATTTGAA	
TATAAAACAATTGCCATTGTTGCACCATTACCAAGTAACTCATCAGATTCCATTTTTTGA	
AATTGTTTTTGTGTATTTGTCGAGCTGTTATTACTGATAGAGCCTTCTTCATCAGTATTA	
ACCCACGGACTTGCTGGTTCAGAAAATGCTGGACTAAATTGTGGACTATTACTGTATTCA	
GAATGATATGGTGATGGTGGTGGAAAACTTATTGGTGAATTTAAATTTGATTGTCCAACA	
GATGGTAGTGTACCAGGTGGTATTTGATTTGGTCTACCACCAATAGTCATACCAGTTTGT	
AAATTTGTTGATGGTGATAATAATGGTGTCAAAGTAGTTGGCTGTTGTTGCTGCTGTTGC	
TGTTGTTGTTGATGATGATGTTGTTGTTGTTGTTGTTGTTGTTGTTGTTGTTGTTGTTGT	
TGTTGTTG	
>TR1106|c2_g1_i1	len=324
AGTAATAATAGTAATAATAGTAGTAACAATAATAGTAATAATAATGTTAATCAAAATATA	
ACATCACCATCAACAACAACAACAACATTATTATCAAATAGTAATAGTAATAATGCTTCA	
TCAATATTGGTGGCTGGTACTGTGCGTCAATTGTCCTCAGTAGATCATCAAATTAGAGTA	
TTGACACCCTCGGAAATTATGCGCACCCTTCCTTCCCTCAGCCAGGAGCACTACGATCCG	
TCACCCACTGCAATTATTCACACTGTACCTGTACAGAACCCGGCTATGGTGAGCCACTTA	
TAAAAAAAAAAAAAAAAAAAAAAA	
>TR1107|c0_g3_i1	len=1388
CCCCTGTATCCAGCCAATGAAAAAATTAATTTATAAAAAGGACGCGATGACGCGTGCTCC	
ATGTATTTAAACCAATGAAATCATTCCAGGCCCGTACATACACCAATGTAAATCCCTTGC	
ATTGGTGTATCACCTTGGTTCTACTGGTGTGTAAAAATCATCATCCATTATAAATCTACA	
ATTTTGGTGATGGTGATGAAGTATCACCGGTCAACTTAAATGCTGTTATACTGAAGAGAT	
ATAAATATATCACACAAGAGAGAGAGAGAGAGAGATTAAATACTATACATATAAATATAT	
TTAAAATTAAAAATAATATAAATAAATAATAGCTAAGATTGTTGATAAATCAACAATAAA	
TATTAATTGGTAAGTGAATGAAGAAAGGGAATGGTTTCATTGCCGAGTACTGAAACTGAA	
ACAATGGACCGAATTGAAAGACTATCTGATGATGATGATGACACCCAGACGAGTGGATCA	
GAGGCATATGAAGAGGGTGATCTTCTTGCATCAGCAATGGATGATGACGTGACGGCCCAA	
CTCGCCGCTGCAGGTTGGCAAATCAAATCTGAGGGACCAATTGGTGTTGCTGCAGCTGCT	
GCAATAGTATCAGCTAAAAAAAGAAAAAGACCACACAGTTTTGAAACAAATCCTAGTATC	
AGAAAGAGACAACAAAACAGACTTTTAAGAAAACTCCGGCAAACAATAGATGAATTTGCA	
ACAAGAGTTGGTCAACAAGCAGTAGTATTAGTTGCAACACCTGGTAAACCAAATAGTAGT	
TACAAAGTATTTGGAGCAAAACCACTTGAAGATGTAGTTAAAAATTTAAGAGCAGCAATT	
ATGGAAGAACTTGAAAGTGCATTAGCACAACAAGCACCACCACCAGTACAAGATGATCCA	
TCATTATATGAATTACCACCACTAATTATTGATGGTATACCAACACCAGTTGAAAAAATG	
ACACAAGCACAATTGCGAGCATTTATACCATTGATGTTAAAATATTCAACTGGAAGAGGT	
AAACCAGGATGGGGACGTGAAAGTACAAGACCACCATGGTGGCCAAAAGAATTACCATGG	
GCAAATGTTCGTATGGATGCACGTTCTGAAGATGATAAACAAAAGATTTCATGGACACAT	
GCATTGAGACAAATAGTTATTAATTGTTATAAACATCATGGAAGAGATGATCTGTTGCCA	
GCATTTATTGAAGATGATGATAAAGGAAGCATAACAATCATTCAACAAACACCACATTCA	
TCAAATTCATCACCAAATGATGGACAATGTGGTCAATTACAACAACAACAGCAACAACAA	
CAGCAGCAGCAACAACAACAACAACAACAGCAGCAGCAACAACAACAACAACAACAGCAG	
CAGCAACA	
>TR1107|c0_g3_i2	len=1659
GTCAGAATGATAGTTTTTGTCGTCGGCGCATTTGTTATTGTATTAGTAAATATTGTGTAT	
ATATGTTGATATGATGATGATGATGATGTTGATGATGGAAGTGGTGGTGTTGGTGTTTGT	
ATATAAAAAGTAAATACATAGTGGTATATATGTTAGAGAAGGATGAAGTCTAGGTACCGC	
GTAACCGATCGATACCGCAGCTTGCTTGATTTTGACCCCCCAAGCCAGCCAACCCTCATC	
ACACAATCCCTTGGTAGTAATACACATTTATATACATACTATTCTACTGGGCTGGTGTGG	
TGATATTGCTCTTGTTCTTCTTGATCGTGTCCTCGTCGTCGTGGTCGTCGTGGTGTTGAT	
GGTGTTGTTGGTGGTGTTGGTGGATAGAAGGATAAATTGACATGGTGTTGTCCATGAAAT	
CTGTTGTGCGCGTTTTTGTGGCGGGACGCCAAATATATTGTTGTAAAACATTGACACGGT	
GATGGTGATGAAGTATCACCGGTCAACTTAAATGCTGTTATACTGAAGAGATATAAATAT	
ATCACACAAGAGAGAGAGAGAGAGAGATTAAATACTATACATATAAATATATTTAAAATT	
AAAAATAATATAAATAAATAATAGCTAAGATTGTTGATAAATCAACAATAAATATTAATT	
GGTAAGTGAATGAAGAAAGGGAATGGTTTCATTGCCGAGTACTGAAACTGAAACAATGGA	
CCGAATTGAAAGACTATCTGATGATGATGATGACACCCAGACGAGTGGATCAGAGGCATA	
TGAAGAGGGTGATCTTCTTGCATCAGCAATGGATGATGACGTGACGGCCCAACTCGCCGC	
TGCAGGACCAATTGGTGTTGCTGCAGCTGCTGCAATAGTATCAGCTAAAAAAAGAAAAAG	
ACCACACAGTTTTGAAACAAATCCTAGTATCAGAAAGAGACAACAAAACAGACTTTTAAG	
AAAACTCCGGCAAACAATAGATGAATTTGCAACAAGAGTTGGTCAACAAGCAGTAGTATT	
AGTTGCAACACCTGGTAAACCAAATAGTAGTTACAAAGTATTTGGAGCAAAACCACTTGA	
AGATGTAGTTAAAAATTTAAGAGCAGCAATTATGGAAGAACTTGAAAGTGCATTAGCACA	
ACAAGCACCACCACCAGTACAAGATGATCCATCATTATATGAATTACCACCACTAATTAT	
TGATGGTATACCAACACCAGTTGAAAAAATGACACAAGCACAATTGCGAGCATTTATACC	
ATTGATGTTAAAATATTCAACTGGAAGAGGTAAACCAGGATGGGGACGTGAAAGTACAAG	
ACCACCATGGTGGCCAAAAGAATTACCATGGGCAAATGTTCGTATGGATGCACGTTCTGA	
AGATGATAAACAAAAGATTTCATGGACACATGCATTGAGACAAATAGTTATTAATTGTTA	
TAAACATCATGGAAGAGATGATCTGTTGCCAGCATTTATTGAAGATGATGATAAAGGAAG	
CATAACAATCATTCAACAAACACCACATTCATCAAATTCATCACCAAATGATGGACAATG	
TGGTCAATTACAACAACAACAGCAACAACAACAGCAGCAGCAACAACAACAACAACAACA	
GCAGCAGCAACAACAACAACAACAACAGCAGCAGCAACA	
>TR1111|c0_g1_i1	len=774
GCATCATAATCAATACTCGCACTAATTGCACTGTAATAATTTAAAAATTCTTCCTCAGTT	
ACAATTCCATCTTTTGTATTGCCTTCTTCAAAATTAGCTAGAAATTTTTTTAAAATACTT	
TCTTCATCTTCTTCACCACTAATATAACGTGGATGATATTTGACATTATAAACACCTCGT	
AAATCATCAATAGTTACTTCACCATCACCAGTTTTATCAAGTTTTTGAAAAGCTTGCTCG	
ATGAGTTTTTTTCGATTGTCATTTATCGGTGGACGAATTGCAACAAGAAATTCTTCAAGG	
CTTATTCCACCACTACCATCAGTATCAAGCTTCGTCATCATTTCGTCAACTTCTTCTTCA	
GTAAATTCGAAACCATATGCAGCAAGACCATCAGTGATCTCATCTTTACTCAGCTGTTTA	
TTTCCATCATTATCTAATTGTCTAAATATCCTTGAAAAACCGAGAAATCCAGTAGCACCT	
CTTGTCAAACAAAGCAACTGAAGTTTTTCAATTGAATCTGCTGCATTATGTATTGCTCGT	
TGTGAACGAGTTATCATTTCAGTTTCTTGTCTTTTTGTTGCACTTACTGGTCTATTAAAC	
ATGACGATAAAATTTTATTTTTTATAAATTTATTTCACTCAATAGCTATCTAATCCTTTT	
ATTCTTTTTGTTGATAGATTAATGTCAATTGTTGTGGCTTATAAAAAAATAGTTAAAATG	
TGTTTTTTTAGTTGATTTATAACTAATCTTACTGACTTTCGAGTTTCGCTGTTG	
>TR1114|c0_g1_i1	len=2114
GTGATATATCACACAAATTTTATAAAACAATTTTTTATAATTAAATCTTTATAATAATCG	
TGTATATTTAAAATAATATTTATAAAATGGATGATAAAAGTACAATGTTAGCAGTACTTC	
AAGTACTGAGAAAGCACAATTTAAAGAGTACAGAAGAATTATTTAAAAAAGAAGCAAATT	
TAGTTGATTTACAAAATGATGAAAGTCAACAAAGTGATTCTGAGGTAACTAGTGTTTTAG	
CTGCATACAAAAGTGAGGGTGATCCAGCTCTTTATGAAAAAACTTACAGTGAATTGAAAA	
AATTTGTCGAGGGTACTCTCGATATTTACAAGCATGAATTGGGAACGATATTGTATCCAG	
TATTGGTACACATGTATTTGGAGTTAGTATATAATAATCATTCAAAAGAAGCCCAACAAT	
TTATTAATAAATTTGGTGGTACATTAGATGAATATTATCAAACAAATTTAAAAAGATTAT	
CAACTGTAACAACACGTGAACAAATGGCAGGAAATGAATTAACAGATACCTTTAAATCAA	
ATCAATTTATCATAAGAATATCACGAGATACATTGTCAATATTAAAACGTTATACACATG	
AAAAAAAACACAGTGTTCTATCAAATATAATACAAGAACATTTATATTTTGATATGTATG	
AAGGTGTTGCTAGAAATAAACAACAAATTGATGCAACATCTGGTGCAACTGTTGGTGAAG	
CAACACGTCAAGATAACAAACCAAAAGTATTTTATGGTTTATTAAAAGAACCAGATATAC	
AATGTACACCACCAGCTGAAGAAAAAGAACAAGAAGACGGTGAAAAACAAGAAGATGGTG	
AAAAACCAAAGAAAAAAAAAATTAAAAAAGATACTTTATATTCAAAAAAAACAAAATCTG	
ATCCAAATGCACCACCAATTGGACGTATGCCATTACCAAATTTAAAAGATGCTGATAAAA	
AAGAAAAACAAAAAGCATTTCGTGAACAATTAAAACGTGTATCACTTGGTCCAGATAGTC	
TTCCATCAATATGTTTTTATACATTATTAAATTCAATGCAAACAGTTACAACTGCTGAAA	
TATCTGAAGATTCAAGTTTATTATCAATTGGTTTTAGTGATTCATCAATTAAAGTATGGT	
CATTGGTACCACAAAAACTTAGATCAATGAAAAGTGCTAAAGAGCTAGATGAAACAGTTA	
ATTCTGATGCTGATGATGTATTAGCTAGAATGATGGATGATAAAACAGCTGAAACAGTTA	
GAACATTACATGGACATAGTGGACCAATTTATGGTTTATCATTTAGTCCAGATAAAACAT	
TATTATTATCATGTTCTGAGGATACAACAATAAGACTTTGGTCATTACATACATGGACAT	
GTGTTGTTTGTTACAAGGGTGATTTATATCCAGTATGGTCTGTTAAATTTTCACCACATG	
GTTATTATTTTGCAAGTGGTTCACATGATAAAACAGCAAGATTATGGGCAACTGATACAA	
ATCAACCATTGAGAATATTTGCTGGACATTATTCAGATGTTGATGTTGTACAATTTCATC	
CAAATTCAAATTATATTGTTAGTGGATCAAGTGATATGACTATTAGATTATGGGATTGTG	
TTTCTGGTAATCAAGTTAGACTTATGACTGGACATAAAGCACCAATATATGCACTTTCAT	
TTTCAATTGAAGGAAGATTTTTAGCATCGGCTGGTGCTGATAATAGAGTTTTAATATGGG	
ATTTAGCACATGGACATTTAATTGCTGCATTATTAAGTCATACAAGTACAATACATTCTT	
TAACATTTAGTCGTGATGGTACAATATTAGCATCAGCATCATTAGATTGCACAATTAAGT	
TGTGGGACTTTACAAAATTAGCTGATGAAATGAGTCTTGAAGATGTCAATGTTTCACACA	
ATCCAGATGTTAAACAAACACCAGAGTCTTATTTACTACGTACATTTCCAACTAAAAATT	
CACCACTATTGACATTACATTTTTCAAGAAGAAATTTATTATTTGGTGTTGGAATGTATG	
AATCATCACAGTAATCATTTTAAAAATTAGACTATTTTTTTTTCCTTTTTTTTTTTTTGA	
TTTTTGTAAATAGG	
>TR1115|c0_g2_i1	len=1526
CTTTGGACACTATAACATACAATATTTTATTTTTAATTAACAAAAAAAATTTATTTTTAA	
ATAATTAAAAACAATATAAACATATTATTTATTATTATTGTTAATTTTCTTTAATTTTTT	
ATAATATTTTGTTTAATGAAATATTTATCTAAATGATGACGAGATGGAGGAAATGTGCGT	
CAAAACCGGATCTTTAAGATAATTTGTGTTAATTTAATTTTTATTAGAATATTTATTTAT	
ATATATTTTTTTTTCTTTATTATATATTGCTGAAAGTTCCGTGACATTGATCACGTGGAT	
CTGTGCTATTTGACCTTGCTAAAAAATTGAAATAAATAATAAATATGTGGGGCTGGTTCG	
ATGCATTTAGAGACAATGGGGGTCCAACACTTTACAGTTATAGTAATCGTACACCAGTTA	
CTGGTGATATACATTTAATAACAATATTCATTATATTTTGTACAATATTTGCTGCATTTT	
TAATAATATTTCCTGGTATTAGAAAAGAGAGATTGACAACATTTTTTACCGTCACATTGA	
GTCTTCTTGTTGGTACAAGCATTCAAGTTGCTCAATATGGCTCCACCTGGCATACGACCT	
CGTCCCAAATTGTCAGTAGTTATAGTGTATTTTCAAGGCACAGGACACATGCGGAAATTG	
GTGGATACATTGGTCTTATGCACATAAATATTACCTACAAAGTTATTGGTAATGATCAAA	
ATTTTTTTTCTGATTCAATAAGTGATGTTGAATATAATGAAAGATTTTGGTGGCGTACAC	
CAAATGAAATGAGTATATCTGTTAGAGATGCACTTAAACGTGGTACACCATTTCCAATTA	
TTTCATTAGCTGAATATTTTAGTTTACATCAAGAAGGATTTTCTTGGGGTAATAAATATC	
GTCAAGCTGGTCATTATACATCAAAAACACTTTGGACTTGTTTTGCATTTTGGCTAATGA	
CAAATTTATTATTAATTGTTGTACCAAGATATGGAGCATATAGTATGATATTAACTGGTT	
CATTGATGTTATTATCAACTTTAATATATTGGTCTTTATTACCATGTGAACCACTTGTTG	
CACATGTTGATGGATCAATTCTTATATTTCATTTTGGATGGAATTATTGGCTTGTTATTA	
TTGCTGGTATTGGATGTCTCATTGGTGGATTAATAATAACAATAATTGATCTTATATTTC	
CTCATCAATTTTCAACAATTCTTGAGGTTGATTATGATACTCCATATGACAGACATGTTA	
TTATTGAAAAAAGTTTTGATACAAGAAATATTGGAAAAAATTTATCAAAAATTGTTGATG	
AAGATCTTGATGAACGTATTATTCTTGGAAAATTGTCACCAAATTTGGGTAATGGACATC	
ATAGTACCCAAGGAATTGTCAATCGTGGATATTTACCACATGATCCGAATGATTATCCTC	
GAGGATATCATCATGATTCATCAGCTAAATGGGCATATCCATTTCCCAGTTTGTCTTGAA	
GTATATATCAATAACTGGCAGATCGG	
>TR1116|c0_g1_i2	len=1210
GAGAAAGTGAGAGAGATTATTATTAATACATATATCAACAAGTACAACTATTTATTAAAT	
ATTAACAACAAGCATTCATAACAAATATATTAATAACGTTGCTAAGAAAAAAAAGTATAA	
TTTTTATATTATAATATATACAATGATGAATACTTTAAAGTCAATAATGTATTTGGGTAT	
TCGAGGTTATCGTAATAAACAACATGGTAAATCATATAAAGAAAGTGCAAGTGCATTTAA	
AAATTTAAAAGAAAACGAGTTATATTCACAAAATACAGATCAAGATTCAAATGATTATGA	
TTTTGATAATGATTACGATAAAGATGAAGCTGATTTTACTGGTATTCACAAAAGTCATAA	
ACAACTTGAACGAGAATCAAAATATGAATTGGAAAAATTAAAAATGAAAATGGTTAAATC	
AAAATATTTTGACAAAAAAGAGCCAAGTTTTTTAACTTGGTCAGAAAAAGAACAAATTCG	
ATGTCTTCATGAGCAAGATGAAATTGAATGGTCACCAGATAGATTGGCTGAATGTTTTCC	
TGCATTACCACAAACAATTTTAAAAATATTAAAAACAAAATGGAAACCAAATAACATAAA	
TACAATAAACAAATATGATAAAAGTGTCATTGATAATTGGGAAAAATTTAAAAAAGGAGA	
TCTTGCACTAGATCCAATGTTGTCACAACATTTAAATAAATTTAAAGACAGAAAAATTGA	
TTTTGAAGCTTTACAATCTTTAGCACATAAATTTATTAAAGATAAACCAGTATTTCCTCA	
GCCAAAAAATAAATTATTTATATCACTTTTACAAGATGATGATGATGATGATGCTGTTAA	
ATTAAAAAAAATAAAATCAAATAATGATGATAATTTATTATATAAAATAACTGATGGTAA	
TGCTAATAAAAATAATGAAACCATAACACAACAAAAACAAAATAATACAATTACTAATAA	
TAAAATAAAACAAGACAAACAATATACGACATTTGATGAATTTTTAGAAAATTCAATAGA	
TAAATTATCTAAAACCAATACCAACAACAATGAATTATCATTAGAAAATAAATTATTAAT	
TGAAGAATATAAAAAAAAAATTGATTTAGTTGATTCATCAATAACATCAACAACATCAAC	
AACATCAACAACTACGATAGATGACAATAATGTTGAATTATCATATGAAGATGATGATGA	
TGATGATGAC	
>TR1120|c0_g1_i1	len=424
TTAACTTCATCAAATGAAAATAGAAATTTACTAAATAAAAAATGTAGCTTTACATTTCAT	
CTTGCTCATCGTTTTATTATAACTGTTTTTATAACTATTGGATTTTTCATGATTGTTCCA	
CCGTTTGAAATTATATTTCTTGGATCTGAAGACAGAGTTTTACCATTTCGTGGTTATTAT	
TTTAAAAATCAAACAACACATTATTTATTTCCTTATATTTATGCATTTAATATATTAAGT	
GGTGCATTTTTGGGTGGTTCAGCAATTGCTGCAGCTACTACACTTAATTTAATTCTCGTA	
ATGCATGCTGCTGCAAAATTTACATTAGTACGAAAATGTTTAGAAACATTGGATCAAAAA	
CAAAAAAATTTTCTAGCAATTAGTATTGATTGTATAAAAAAACATCAAGAAGCTATCGAC	
TTTG	
>TR1120|c1_g1_i1	len=528
TGGCTATATTAATTTAATTTACTACAGTAATATAATTATTAAACTAATTATAATTACTTA	
ATACAGTAAAATAACTGAATGATGTACTCAAAAGATTTGAAAAACTTTGAAGTGACATGT	
CATAAAATTTACCAGCAGTTATTTTACAAGGTTTTGTTGATCTAATCATTAAAATTCTAA	
TATTACGTTTGTACTTGTCATTTGCACCAATCCAATCAGAATTAAAACATGAATTTCCAA	
CATCTTCGCTCTAAAATTTAACGAATTAATATTCAGTTAATTAATTTAACAAAGGATATT	
TAAAAAATCATTTTACCTCTGTTATTAATACATCTCCACTATAACTAAATAGAAATAAAC	
CAAATGTTGCTGAAAGTAAAAAACTTATATATTTCATTAATCTTCCTCTATCTTCTTTCA	
TAGCTACTATTTGAAAACCAGCAATACAAACAACACCACTGCTTACTAAAAATTGTCCAA	
ATGCAAGAATATTAATAGTATCTTCAAGACGATCAGCAAAGTCGATAG	
>TR1120|c2_g1_i1	len=275
GGCCACTTGAAAAAAAAACTGGTGATAGACAATCATCTTTTCACTTGGCAAAACTCGTAC	
GAATATTTCACAGAATAATATTGTTCGTTAGTATTACCGTTTGTACAATTGCAGCAGCAG	
TTGATATTTTTAAAAATTTATCTGATATGGCTGAGGCAACTGAGTGTGCTCTTGTTACAT	
CATCATGTTTAATTTGTTATTTACGTCTTGCTGTATTTACAATTAATCAAAAAAATCTTA	
CTATTCTTATTAATATCATGAAAATTGATTGGTTA	
>TR1122|c0_g1_i1	len=1035
GTCGATATATTGCTTATCGTAAAAAATTTTTTCTATAATTTTATTTTAAAAATATATAAA	
TGAAACTCACCAATAAGAACAAATTTTTTTTATTTCTTGTTATCATTGGATTGATAGCAG	
TGACTGTTATTTATTGCTACAGTAAACCATCGGAGCATCAAGAAGATGAAGAATCAGAAA	
AATTATTAATTGATACTGATGGTGGTCCAGATGATGCAGTTGCAATATTACTTGCAATAT	
CATCATTTATTTCAAGCAATAATAATACAAAAAAATTTGATATTGTTGGAATAACATGTA	
CATATGGAAATGCATATTTAAAAGATGTTGAAAAGAATGTACTTAAAACCTTGACAATTG	
CCAACGTAACAAATATACCTGTCTATTCTGGTGCTGAAAAACCTTTGAAGAATAATTTTA	
CTCTTGAAAATTATTTTGGAGAAGATGGATTTGGTGATTTTGTATTTGATAAAAATATAA	
CAATTGATATTGACAGGTCAAAAAATGCAACAACTGCCTTGATTGACTTGGCTAAAATTC	
ATTCAAAAAAATTAACAATATTGGCACTTGGACCATTGACAAACATTGCCCAAGCAATTC	
AATTGGATCCAAATTTTGTTGGCAATGTTAATAAATTTTACATAATGGGTGGAAGTATAT	
CTGGTAAAGGAAATATGGGTCCTAATCTTGAATTTAATTTTATGCTTGATCCTGAAAGTA	
ATAAAATTGTTTTAGATTCATTAAATGGTGAATCAAGCTATTTAATTCCTTGGGAATCAT	
TATCCCAAACAAATATATCAACAGAATGGAAACAAACAGCAATTGATAAAATGAATACAA	
CAACAACTGAATTTTTAAAACTTGCTTTTGGTAAAACTCCAAAAAATCCTTTGTGGATTC	
CAGCTGATGCTTTAGCAGTTGCTGTTATCATGTGGAAAACTGAAAATTTTATTGAAAAAA	
AACAAGCAATTGTTAATTCAATTATTGATAAACCCCACTATGGTGAAATTAGTGTTAATT	
ATACAACAAAAATAG	
>TR1123|c0_g1_i1	len=999
GTGCCACCAATAATGAAATTTTTTTGTTCGTATAAATTTAAATGTGTATCATTTGTTTTT	
ACATTATTTTGACTAATTGATTTTTCTGAATCTTGAGATTCATTTAATTTCGCAGATGAT	
GATTCAATGATATTTTTATTATTTTCTAAAATTTCTTTTAAACTTAAATCTAATGTATCA	
AAATAATTTTTAAATAATTCTTCATTTTTAATTTGTCCATTGGCAATGACATTTCTAACA	
TCAGTTATTCTACGATTATTATAAATCATTGAACCACCCAATGATATTATTGCAATTGCT	
GCTGATGCAAGAATTGATAAATATTTATATTTTTGTGCATTTATTTGTTGGCTATCATGA	
TATTCTTTAATTGCTGTTGCTAATTGTGTAAAATAATCACGTTCTTCATTTTCTAATAAT	
TTTATATTTGTCATTATTTTACCTTGTTCTTGTAATGATTTATTTTCTGTTATTGTTAAT	
TGTACATATTTTGGATCATCTCTTCGAGTTTGTAATAACTCACCATAAATGTCTTTTAGC	
TTTTCAGCAATTTGACTTGATTCATTTGTTAAACTTCTACGTTTATCTTGACATTCAAAT	
AGTTTATCTTGTACATCAATAACTTGACGTTTTGATAATTCAACATCTTCAATACCAGTT	
AAATGTTCATACCATTTAAACAAATCAATCAATTGTTTTGGTACTGGTCGAGATGGTTGT	
AAACGTGCTTCACGAAAATCTTGAATTATTGTTGCTGTTCCTCCATGAACATTCTTTACA	
AGTGTGTTGTATTTTTCTGATGCAACATTTTGAAAACTTTGTGCTTTTTCTGATGCATTT	
TCAATAGCATCAACAATCCTAGATGACTTGTGAATGTTAGCCGTTAATGCTCCAATAATT	
TTTTGTGGTTGTCTTGACATTTTTATCAACTTTGTAATTGTTGTTGACTTGTTGTTATTA	
TTGTTGAATTGTTATTATGGCAGCCATATTGTTGCGACA	
>TR1129|c0_g1_i2	len=712
GTGGTGGTGGTGGTGGTGCAGTTTGCGATGGTGATGGTGACGCGGCTGCTGCTACTGTTG	
TTGTTGTTGTTGGTGGTGGTTGTGGTGGTGGTGTTGTACTTGATAGTGATGCTACTGAAG	
ATGGTGGTGGTGTCAACGTTGGTGGTATATTTTGATGATGATCTTGATAATGATGTTGAT	
GTTGATGCGGATGTTGATGCTGGTGTTGATGTTGATAATCAGTCACAAAATCATTGGTAT	
ATTGTGAATCATTGCATGGATATTGAAGTGCATCAAATCCTTCATCATCCATTTTAATAC	
CCAGACATAGAAGTTCTTGACGAGTGTAGCGTTGACAGGTGTAAGTCTCTTGAAAACTTG	
GTAATGGAGTGGGGCTCAATGAATCAGCTTGAATGTCTGATGGTAAAGGTCGATGTTGAT	
GATGTTGTTGCATTTGATGATGAATTTGAGCTGTTGTGTTTTCATTTGTCACAGTTTGTG	
AATTTCCCAATTGAAGTTCAGGAAATGGATCAAGTTCTTCTGGTAAACTTGCACCATCAG	
TTTGATCATTATATGGTGCACTCAATAAATCAGCAAAACTACTACATCCAAATGGACTCT	
GAGTTTGCAGAAGAAGCATACTTGATGCAACTGTAAAGGCAGTGCCTGTTGTTGTTGACG	
TTGTTGTTGTTGTTGTCAAAGTTGAAGTCGTCGTGTTTGCAGTTATTAAATT	
>TR1131|c0_g1_i1	len=723
GAAAAATAGAGAGACTGCTCTTTTTCTCTCTCTCTCTCATTTTTCTACATGTGTCCGATC	
GTTATTACCAGTTATTACAAAAAAAAATAATAAACACACATGCATACAAAAATAAAACTA	
CTTTAAGAAAAAAGAAATAATTTATCAGGAGTGCTGGATATTGTGATTAATTATTAATTT	
CTTCCAATAATCAAGTAAATAATTAAATGGCAGGTCCTTCAAGTTCACAGACACAAACAG	
AGACTGTTTTGCAAGAAGATGTCGTCGATTCAAATCAGGATGTTCAGACAATTACATTGT	
GTCTAAGAAAACCAAGATCAAGTAAAAAAGTACAGTGGACATCAAGCACAGTTGATAATG	
AAAATATGAATAAAAAAAAATCAAAATGTTGTTGTATTTATGAGAAGCCAAAAGAATTCG	
GTGAGAGTAGTTCTGACGAAAGTGAAGACGAATGTGAACATTGTCATGGTCACAAAGATG	
GTCACAATAAAATAATTCCAGGTCAAACAATAACACCAAGTGACAGTATTACGCCTCGAC	
CTGAACCAATTCCAACGGGATCAACATGAAATTATTGCCAATTTGAAAATTTAATTATTT	
AATTTTTAAAAAATCATTAGCTCAATTCAATTCGTTATTGTATGAAATAAAATAATAATT	
ATTATTCCTATTAAAAAATAGGATAATCGTCGTTAAAAATTAACTGGAAAAAAAAAAAAA	
AAT	
>TR1133|c1_g1_i1	len=612
TTGTTCTCCCAAAAAAATTCGTAAAGATTGCCACGATTGAACTCTTGAAAAAGCCACATA	
TAGTTGTCCATGACTGAACACATCTTTACGAAGGTCTAGTCCAATTTTTCCAAAGGTTTG	
TCCTTGACTTTTATTTATAGTCATTGCAAAAGCTAATTTAACTGGGAACTGTCGTCGTTT	
GAAAGTAAAAGGATAAACGTTTTCACAGTATAACGTAATTCGATGTATGAACACTATGTC	
TCCAGCCTTATCACCTGTTAATATACGGCATTGTAAAAGATTATGTGCTAATTTTAATAC	
TTGCAATCGTGTTCCATTGCATAAACCTTCAGTAATACTTAAATTACGAAGAAGCATAAC	
AACGCAATTATTTCTCAATTTAAGTTCATGGGGTGGAAAATTTGGAGGATTCAAAGAATA	
AAGATATTCTGGTAATATTGCATCAGTTATATCCCCGTTGTCACAGTTTTCTGTACTATC	
CATGCTGGTATAAATTTTTTCGGATTCTTTATCGAGTAATTGTACAACTTCATTATTGAT	
TTCATCGACATCAACATTTCTTGCTGCCAATACGGCTACCTTAGTTAGTTCATCGTATCT	
GCGATTATTGAG	
>TR1133|c1_g2_i1	len=475
GTATCGTCTATCGTGATTATCGTATCGTATCGTATCGTGATTATCGTCTATCGCGGCAAC	
ACTATTCCATAGATAACTGAATTTAATTGACAAATTTACCAACTCGGTCCGAGTAGCATT	
CATTTTGACAGGAAGTAACTGTCTGAAATCACCACCAACTAACATTGCTTTGCCACCGAA	
TGGCAAATCGTTATCCATTAAATATTTAAAAGTTCTATCACCCACTTCCATACAATATCT	
TGATGCCATTGGACCTTCATCCCAAATTATTAAGTCATACTCTTTCATAATCTGTGCGTC	
TTGTGATTGTTTTTTTATGTGAGAAGTTGAGTCTGCAAATAACGGAACTGGTAATCCAAA	
AGCATTGTGGACAGTTTTCCCGTTCGGAAGTAATATTGCGGAAACGCCTGTGAATGACAT	
CGTGCAAATTTTTTTTGGAGGGTAGTTGAAAAAAAAATTCGTCACGAAAATCGGG	
>TR1133|c1_g2_i2	len=1123
CTTACGAAGATCTAAACCTATCTTTTCAAAAGTTTGGCCTTGACTTTTATTAATAGTCAT	
AGCGAAAGCTAACTTGATTGGAAACTGTCATCGCTTAAAAGTAAAAAGATAAATGTTCTC	
GCAATATAAAGTTATACGATGAAGAAAAACTATACCTCCCGCTTTGTCTCCTGTCAAAAT	
TTTACACTGGAGAAGATTGTTTGCTAACTGTAATATTTGCAAGCGCGTTCCATTACACAT	
ACCTTCAGGAATACTTAAATTACGAAGAAGCATCACAACACAGTTAGTTCTTAATTTTAA	
TTCATGAGGTGGAAAATTTGGAGGATTCAGAGATTGTAGATATTCTGGTAGTATAGCATC	
TTCGATATCTCTGTTATCACAATTTTCGGTACTATCTACGCTAGTATAAATTTTTTCAGT	
TCTCTCATCTAGTAATTCTACAACTCGGCTATTTATTTCATCGACATCAACATTTCGGGC	
TGACAATACAGCAACTTTTGTGAGTTCTTTATATCTTCGATTATCAAGTAGCTCTTTAAA	
CATTACTTCTACAATGTCTTCAGTTCTTTCAGCCACACTTTGTTTTGGAGCTAATATATT	
GCTATTATTATCATTCAAAACACCATCTCCAAGATCTAAAAGATATTTCGCAAATTCTGT	
TTCTTCTGGTAAAGTTCTCATATTTTCTGTTAATGAAAGTACAGAAAAATGGTTCCATAG	
ATAACTGAATTTATTTGACAAATTTACCAACTCGGTCCGAGTAGCATTCATTTTGACAGG	
AAGTAACTGTCTGAAATCACCACCAACTAACATTGCTTTGCCACCGAATGGCAAATCGTT	
ATCCATTAAATATTTAAAAGTTCTATCACCCACTTCCATACAATATCTTGATGCCATTGG	
ACCTTCATCCCAAATTATTAAGTCATACTCTTTCATAATCTGTGCGTCTTGTGATTGTTT	
TTTTATGTGAGAAGTTGAGTCTGCAAATAACGGAACTGGTAATCCAAAAGCATTGTGGAC	
AGTTTTCCCGTTCGGAAGTAATATTGCGGAAACGCCTGTGAATGACATCGTGCAAATTTT	
TTTTGGAGGGTAGTTGAAAAAAAAATTCGTCACGAAAATCGGG	
>TR1135|c0_g1_i1	len=1478
GACATTGGTTGTATTAATAATGTACAAATTTCAATGAAAAAAAAAGAAAAAAAAAAAGAT	
TATTAATGTCGACTTTGTTGACGTCCTGATCTAGGAATTCTTTCCCGATTTCTAAAATTA	
TAATAACTATTATTATTTACTCTATCAGAATCATAATTTGAACGTTGATAAGGTAAATCA	
ACTGGTAATTGTACTGGTGGTGCCATTGGTAATGGTACTGGTGGTGCCATTGGTATTGGT	
AATGATGATGCCATTGGTATTGGTGGTGGCATTATTGGCTCAGCATGATAATTATTTCTA	
TATCTAAACTGTTCATCATTATGTCGTAATGAACGATTATAATTTGGTTGATAATCTTTA	
ATCAATAATTCATCATTTGCTTCTCTTAGTCTAGGTGGATAAAAATTTGGTCTTCTTATT	
GATGGGCCATCATTCATTGATGATGGATATGGCATACTACGATGTGAATATTTACGTTCA	
TTAAATATTGGTGGTCCAGCTGGTACATGTGGTCCAATTGGTAAATGTGGTCCAGCTGGT	
AAATGTCCACCATTAACATATGGAATTTCATTAAAATTTGAATTAAAATTTTGTTCTGGC	
ATTCTTCCATATCTTCCATGTAATTGTTGATTATCTTGTGATGAAAAATGTGGCATTGGT	
AGCATTGATGGATGTGGTGCAATTGGATATGGCTCTCTTGGTCTACGTCGATGATCACGA	
TTATTATGATAATTATTATTTCTTGATGATTTTCTTTCATGATCAAATTGTCTTTTATTT	
TTATGCTTATATTTGCCATTTTGTTTTTTATCAACTGGTAATTTTGATCCTAATTTTACA	
TTTGTTGTATCCAATTTTTGATTTTTAGGAACTGATTTTAATGCTTCAATATATTCTTGA	
CGTTCAATTGGATGACCACGAGCCTTGTTAAATTCTTCAATTGCATTATTTAAATTCCAG	
CCTAATTGTTGAACCAAATATCTGCAAACAAGGTAGCCAGTACGATTTAGTCCATGAGTG	
CAATGAACACCAATTAATTCACCATCTTTAGCTGTTGCATAAAAATCATTCATCGTCTTG	
AAAAATTGTTTAACGCAATCCAACTTGGGAACTTTTTTTCCTTCAACAAGAATTTTTTGA	
TATCCAACACCGACATTGGTAAATTCTTCTTTGGAATAGTAGCGACTTGTGTTTGTCAAA	
TCAATGACAAACTTTAATTTTGGAAACGCTTTCATCAATAAGCCTGTCGTAAATTGTTGT	
TCTGGTAAAAGATGCTTCACCATTGCCACTTTCAAAGGCACTTTGAATGCCAATATTTTA	
GTTCCTTCAATTGCAGTGCCATAAGGCTTGTAATTCATCCATCGGTCTGGTAGTGGCATT	
TTAATAATTATACAATTAATTTATACACTTTTTTTTTGTTTATAAACAACGACAGTATAA	
ACACACTACACTACCAAGTAAACCACACAAGTTGGAGA	
>TR1139|c0_g1_i1	len=955
CTAAATTATTATGGCTGGATAAGTTTTGATGTGACAAAGTGTCTTAAAGCTTGGACTGAT	
AATCCAAATGAAAATTATGGATTATATATAAATGTAACTGATAAAAAAAAAAATTACAAG	
GACAGCATGACACCAGAAAAATTTGGTGTCATTGGATTTGATGGTGAATCAGAATATCAG	
CCATTTATAATAAGTTTCTATAAAAAAACAAGTAGCAAAATTAATAAAACAAAAAGTAAT	
GAAATTAAATATGAAGAAGAAGAAGAAGATGAAGATGAAGATGATGAAGAAGAAGAAGAA	
GAAGAAAAAGAATATATAACAGTTGAAAGTTATTTAACTGATTTTTTTAAAAGAATGGGA	
TTTAATCCACCAGCTAATTTAAACACAACATTTGAAAAAGAAATATCAGCATCAAAATTT	
ATGCTAGATATTTATAATAAAAATAAAAATAATATTATTGATGAAGATAACACGTTAACT	
AAAAGTGATACAATAATAGCATTTTCACCACTTGATGATGATGGTAAAAAAGCTAAAAAA	
GTTAAAAGAATGTGGTTTGATGTTGATAATGTAACTGATAAAAATGACATTCTTATTGAA	
GCAACATTAAAATTATATATTGATAATAAAGGTAAAATAAATGATGGTAATAAACATAAT	
TTTAATCTTACAATTTGGCTTAGATTAAAAAGTGAAGACAATGATCAACCTAAACATCAA	
TATATTGATTCAATAGATGTGAAAAAAAATTTTTATGGCTGGATAGATTTTAATGTGACA	
AAGTGTCTTAAAATTTGGACTGATGATCCAAATAAAAATTATGGATTATATATAAATGTA	
ACTGATGAGTATAAAAATTACAATGATAAAATGACACCAGAAAAATTTGGTGTCATTGGA	
TTTGATGGTGACTTGGAATATCAGCCATTTATAATAAGTTTCTATAAAAAAACAA	
>TR1142|c0_g1_i1	len=1140
GTCAGAATAAATGATAAAATTTACTTTCGTATTTATATTATTGTTTAAAATTCTATTACC	
TTTTTTTAATCTAAATTTGATACAAAGAAAAATATTTTTGACATTGTATTTTAACTAGTT	
TATTTAAACTGATTTTAATCATTATTTGGTAGTTCCTCGATTAATGATTTTAGAAAATCT	
GCATTTGATGGAGCATTTGTAAAAAGACTCCCAATAAATTCAGTTTGTTTATTGTCATGA	
GTTATGACTTTACATGTACTTTGATTTGACACTTTGAAGCCTAAGCAACGAAAACGTTCA	
TCGGTTTTGTAAAGTGTTGCATTTTTTTGAGGATTCATGTATGGTAATCCACTAAATGGA	
TTTACAAAATTAGCCCAATATCCAAACATTTTTAATTTCATACAAAGATTGTGAGCAGCT	
ATTACGAAAAATTTTGCCAATTTTTCAGTCTCATTATCACATCCTTGTCTCATTGATCTT	
GGATAAAATTTTTGTGTTATTGTAACAATAGTCAAATGTTGTGATACTACTTCCATATTA	
CCAGGAAACAATTCAATAATACCTTTTCTCAATAATAATGGACATTTTTGTACTTCACAA	
TACAATGCTGGTGTATGTACATTAGTTTTTCGTCTACTTGAATATTTATTGTCATCAATC	
ATATTATTATTTGTTTTAACAATTGTTTGTACGTCATTTGGTACAGCTGTTTTTGATACA	
TCAAGCCAACCAGGACCAATTGTACCAGGTAAATAAAATCTAAAACCATGATTCATGGTT	
GGGAATAATTCCCAATTTGAATTTATTCTTTCAAAATCATTATCACCAGTATCAGTATCA	
ACTCTGTCTGAATTTATTAAAGTATATGAATCACTACTTTTTGCACTTTTTCTTGAATAT	
TTTGCTTTCAATAATAAATTTATTATTGATTTGTTGTAATTGTTTTGTAAAACTTTAACA	
CAATTCATCTCGATTTTTGACTTTGCATGCTTAGATTGACGTATTGATTGTTAAAAAAAT	
ATTGCGTAGAATAATTTTATAATTTACAACAATATATTGCCAATTGGATAAGCTTTTTAT	
TTGTTCTATACAAATTAAATATGTACAAGTTTATTTTTCTTGATTATGTTGCAAAATCAG	
>TR1147|c0_g1_i1	len=1374
TTGCATCACCAAATTTTTTTTGTGCTTCACTATCATTTGATGATGATGTTGATGATGATG	
ATTTAGTTGTTTTACTATCATTTTTATTATCAAACATTGATTTTGTTGATGCTCTTTTTG	
GCATTTCAGGTTCAGAAATAACAACATATTCATCATTAACTGATTTAAAGCTTGTTTTTG	
ATGAAAATGATGTACTTATAGCTGAAAAAAAATCATCCAAATCATTTAATCGTGTTGTAT	
CTGTATCAATTTCAGCATCATCACGTGGATTATATTTTGTTTCTGTTGTATTCATTTTAC	
GACTTGATGATTCTTGAACTATTACTTTCATATCACCAAAAGCTGAATGACTTGCTCCAC	
TTCGTGAATTCATTCCCATACCAAGACGTTCAGCTTGTGATGCTTTTTTAGAATCATAAT	
TTTTAGTTCTTTCATTAATTATTTTAGCTTGTTCTGATAAATTTTTTTCATATTTATATG	
CAAGTCTACTGTCAATATCAGCTTGTTCTTTTTCATCATTACCAAATAAAGTTGTAGAAG	
GTTCACGGACATCTTGAGATTGTGCTTCAGCAACACTTTTTTCAAGTTCATCAAAATTTG	
TTTTTACACGTTGTGCACCAAAACCTCCACTTTTTTTACCAAGACCTGGTTTTTTTTGTT	
GTATTTTTCTACCTCCTATCGTTGATTTTCTTTCATTTTGTAAAGTTGAAACTGAATCTG	
ATAATTTAACTGATGGACCAAATGAATTAGCCAATGTGTCTGGTGTAATTTGTGTTTTTA	
ATTCAGTTTTATTAACACTACGTTCATTGTCAATCACTAGTGATTTTTGTTGGATAACTG	
GAGTTGGTTTAAGCTCATCAAAATTATCATGTTCAGTAAAAAAATCTACCTCAGGTGTTT	
CATCATCTACTACATCAACATGATCATCCAAATGAAGCTTGGTACCATAACGACGCATAG	
CATCATTTGCTGATTGATAAAGTGCATCTTTATATTGTTTAGCTGCACGTGAATTATATT	
TTTGTTGTGCATCAGTTGTTGTACAATTATATCTTGTAAAAAAAGCTCTAGCTTTAGCAT	
TTCCACCAACTTGCATATTTCTAAGTTGTAACCATGTCCAATTTGTGTCTAATTGAGAAG	
ATCTGACAAAGGTCAAATGAACACCAAGACTACGATGAACAGCAGAACAGTCGATACAGA	
GAAAAACACCATAAGTCACACTGCACCAAGCTGGATTTTTTGCATTGCAATCGAAACATG	
TCTTGTTTGATGGTATTGATCTTAATCTTTTAAATACTTCAGCAATGTCAATTTTACTTG	
GTCCTAGATCTGCCATTTTTTTGGCGTGTTGTCAATATGAGCTGTAGTGCATTG	
>TR1149|c2_g1_i1	len=1936
AGCAGACGAGTTCACGAACGTATCGATTTTACGATCCGTGTGTCTAGTCGTCCGCGGTTA	
AGTGTGTTCGTGTTCTTTTAGTTTTTTTAGAGTGACACTGTGTCTTGTTATATTACATGG	
ATAAAATTGTGAATTGGATTACAAATTAGACGATACAAATTGTACGTCCATTGACATCAA	
TAATCGTCATTCATTATGACTAAGGATAGATTAGCAGCCCTTGTTGCTGCACAGTCGGAC	
GACGACGATGTGGCCGACGACGTACAGGTTCCAGTGGGTGGAGAGGGTGATTTCATGACA	
GAATTTTTTGCAGATGTGGAAGAGATTCGTGAAATGATTGACAACATTCAAACGAATGTT	
GAAGAAGTCAAGAAAAAACACAGTGCAATTCTTTCAGCTCCACAAACAGATGAGAAGGTC	
AAAATGGAACTTGAAGATCTCATGGCTGATATTAAAAAAAGTGCTAATAAAGTTAGGGCC	
AAGTTAAAGGTGATAGAGCAAAATATCGAGACAGAAGAGCACACAAATAAATCGTCAGCT	
GATTTGAGGATACGCAAAACTCAACATTCAACATTATCAAGAAAGTTTGTTGAAGTTATG	
ACTGAATATAATCGGACACAAACTGATTACAGGGAAAGATGTAAGGGAAGAATACAACGA	
CAACTAGAAATAACGGGGAAAACTACTACTAATGAAGAGCTTGAAGAAATGCTTGAGCAA	
GGAAATCCCGCGGTATTCACACAAGGAATTATTATGGAAACACAACAAGCCAAGCAAACA	
CTTGCTGATATTGAAGCACGTCATGCTGATATTATTAAATTAGAAACTTCAATCAAAGAA	
CTTCATGACATGTTCATGGACATGGCCATGTTGGTAGAAAGTCAGGGTGAGATGATAGAT	
CGCATTGAATATCACGTGGAGCACGCGGTCGACTATGTGCAGACAGCCACACAGGACACC	
AAAAAAGCACTCAAGTATCAAAGCAAAGCCCGACGGAAGAAGATAATGATCTTGATTTGT	
CTAACGATTTTGGGAATAATCGTGGCAAGCACCTTCGCCAGTTACCTCGGGATTGTTTAA	
GAAGAATGACAACTTTAAATGCAGATTAATTTTATCAAAAAATAAAAATTATATCTCGTT	
AATAAATATGACTAAATGTGCGCATCATACACTTATTGTCTGGCACACTGTTCAACCAGC	
GTGATAATCATCATTCATCTCTAGGATGTTAATAAACCCACCAATTCATTATCATAATAA	
TTTAAAAAAAAAAAACCATAGAAAATTATAATATTTAAATAATAATTCTGCAATTATTCA	
TCATCGTCCTACTCACCAATCAAATAAACAAACCAAAAAAAAAAAACAAACAAACAACAA	
TCTCTTAATCAATATTAAACAAAACAATATAAATTAATTAACAAAAAATACACAATTATA	
ATTTAATTTAAATAAATAATTATTTAAGAGTTTGACGATGATGAACCAGACAAATCACAA	
CACGCCGATTAATAAACATAATTAGCTAATTAATATTCAAAAAAAAAAATAAATATAGAA	
AACAAAATAACAAAAAAAAAAAAATAAAACAAATATTATTATCAGGAAGGCAGATAAAAA	
AAAAAATATAAAATATATATTCTTGCCGAATTCACGTTATCATCCCCGTACATATTATAT	
ATATATACAGTTGAATGGCGAAAAAATAATAATAATAATATGAAGATTAAACAATGAAAA	
TTGTTTATAATGTTTTAATAATAATTTGTTTTACTTGTAAATAATTTACGGACCATCCGA	
TAAAGCCTAGTTGCCAAAGAATTAGGTAATAATGAAATTTTTTTAATAATAAATATCATT	
TTTTAATTAATTTGTTTTTTTGTTTTTTTTTTTTTTCATTTGGTTATTAAAACAAGGCTG	
TAAATAGATATGAGCG	
>TR1149|c2_g1_i3	len=1284
AGCAGACGAGTTCACGAACGTATCGATTTTACGATCCGTGTGTCTAGTCGTCCGCGGTTA	
AGTGTGTTCGTGTTCTTTTAGTTTTTTTAGAGTGACACTGTGTCTTGTTATATTACATGG	
ATAAAATTGTGAATTGGATTACAAATTAGACGATACAAATTGTACGTCCATTGACATCAA	
TAATCGTCATTCATTATGACTAAGGATAGATTAGCAGCCCTTGTTGCTGCACAGTCGGAC	
GACGACGATGTGGCCGACGACGTACAGGTTCCAGTGGGTGGAGAGGGTGATTTCATGACA	
GAATTTTTTGCAGATGTGGAAGAGATTCGTGAAATGATTGACAACATTCAAACGAATGTT	
GAAGAAGTCAAGAAAAAACACAGTGCAATTCTTTCAGCTCCACAAACAGATGAGAAGGTC	
AAAATGGAACTTGAAGATCTCATGGCTGATATTAAAAAAAGTGCTAATAAAGTTAGGGCC	
AAGTTAAAGGTGATAGAGCAAAATATCGAGACAGAAGAGCACACAAATAAATCGTCAGCT	
GATTTGAGGATACGCAAAACTCAACATTCAACATTATCAAGAAAGTTTGTTGAAGTTATG	
ACTGAATATAATCGGACACAAACTGATTACAGGGAAAGATGTAAGGGAAGAATACAACGA	
CAACTAGAAATAACGGGGAAAACTACTACTAATGAAGAGCTTGAAGAAATGCTTGAGCAA	
GGAAATCCCGCGGTATTCACACAAGGAATTATTATGGAAACACAACAAGCCAAGCAAACA	
CTTGCTGATATTGAAGCACGTCATGCTGATATTATTAAATTAGAAACTTCAATCAAAGAA	
CTTCATGACATGTTCATGGACATGGCCATGTTGGTAGAAAGTCAGGGTGAGATGATAGAT	
CGCATTGAATATCACGTGGAGCACGCGGTCGACTATGTGCAGACAGCCACACAGGACACC	
AAAAAAGCACTCAAGTATCAAAGCAAAGCCCGACGGAAAATGATCTTCATCATGATCTGC	
GTTCTAATAACAGTCGTCATACTAATCACCATTTTCGTTGGTTTTATACCGGGATTATAA	
ACTACTAATAAATGATAAACAAAAAAAAATTTTTAATTAAAAATATATTTAAATGAGTGA	
GAGTAAAATTGAGAAAAAAAAAATTACTAATGAATGTGTGTGGATTTTAATCAAGAAATT	
AAAGGCATTATTAAAACAAAAAAAAATATATATTTCAGTGAAGAAAATATATAAAAAATA	
ATTTTAATTTATAAATAATTAAAT	
>TR1152|c0_g1_i1	len=1351
TTTAAATCTTAAATCTTGATCACGTGATGTAAACATGGCTGAACTCTGGTGCTATCAGCT	
GTGTCAAGTGTCTATGTACAATAATAAATACAATAATAAATATAAACAATAAAAAGTGTG	
TTTAAAAAACAAAAAAAATTCAATCATGGTATCACAAACATTATTCAGGGTGATACAAAG	
CTACAGTCAATGTAATTCAAGGCTAAAAAAATTATTATACTATGGCTTGGGTTCATCTGT	
TGTTGGTTTAACCATTTACAAAAGTCATAATCATCAGGCATTTACAGCTAAAACACAATT	
AAACATATCAAATTTTATGGCAGAACCAATAACATCAACAATTGATTTACAAAAAAATGC	
TGGTGATATGAAAACAAAAATGGAATTATTAATAATGAAAATTCAATCAGATTTTTGTCG	
TTCACTTGAATCAATTGAGAAAGATGAAAAATTTAAAGTTGATCGTTGGTTAAGAAATGA	
AGGAGGTGGTGGTATAACATGTGTACTTCAAGATGGTACTGTTTTTGAAAAAGCTGGTGT	
TAATATATCAGTTGTACATGGTTCATTACCACCAGGTGCTGTTCAACAAATGCGTGCACG	
TGGTAAAAAAATTGATAGTGGTACATTGCCATTTTTTGCAACTGGTGTAAGTGCTGTTAT	
ACATCCAAGAAATCCAATGGTACCAACAATACATTTTAATTATCGTTATTTTGAAATATA	
TAATAATGATGGTAGTGTACAATGGTGGTTTGGTGGTGGTACTGATTTAACACCATATTA	
TTTAAATGAAGATGATGCTAAACATTTTCATAAAACATTAAAAGATGCATGTGATCAACA	
TGATCCATCATATTATAAAAAATTTAAAGATTGGTGTGATAAATATTTTTTTATACAACA	
TAGAGAAGAATCAAGAGGTCTTGGTGGTATATTTTTTGATGATTTAGATACACCAAATCA	
AGAAGAAGCATTTAAATTTGTTAAATCATGTGCTGAATCAGTTGTACCATCATATGTTCC	
ACTTGTTGAAAAACATAAAGATGATGGATATGGTTTTGCTGAAAGACAATGGCAGCTATT	
ACGAAGAGGAAGATATGTAGAATTTAATTTAATATATGATAGAGGTACTAAATTTGGATT	
AAATACACCAGGTGCTAGATATGAAAGTATATTGATGTCATTGCCATTAACTGCTCGTTG	
GGAATACATGAATGAACCAGATAAAAATTCAAAAGAAGGACAACTTATTGAAGTGCTGAA	
AAACCCAAAAGACTGGTTAAATATTAACAAGTAAAAATTATTTAAATAATACATTGGAAA	
TGTCGTGATGATGATGGCTTGGTGAAGGGCG	
>TR1158|c2_g1_i1	len=903
AAAAATTAAGAAAAAAAATATATATATTTATGTTGCAAATTATTTATTTAGTATTTAAAA	
AATAAAAAACAAAAAAATTTTAATAAAAAATTTGTGTGAAACTTTGGAGTATTTTCATTA	
GTGAATTTCAAGTTATAGATTTTAAAAATTATTATTATTTTTTTTCTTCTCTTCCATTGA	
CAGTGTATAAATTGTTGAGGAATCTGATAAGTGCTGAAAAACTGCCGCCGGCAAATCTTG	
TGACGTATAGTGATCAAAAGCCTGAAGATTTTACCTTCGCAGCAGTTGGGCGCTGCGGTC	
GCTCCATGGCCGGGCGCCACTGGCCTCCTGTCAGTCGCTGATGATATGGCCCACAAAGGT	
CATAGTGGTGTAAATCAATTAGGTGGTGTTTTTGTCGGTGGTCGACCACTTCCCGACTCG	
ACACGACAAAAAATTGTTGAACTTGCACATTCGGGGGCTAGACCATGTGATATCTCAAGG	
ATACTTCAGGTCAGCAATGGATGCGTCTCGAAGATACTTGGCAGGTATTATGAAACAGGC	
TCAATAAGACCAAGAGCAATTGGTGGTAGTAAACCACGTGTTGCAACAACACCAGTTGTT	
AATAAAATTGCTGATTATAAACGTGAATGTCCATCAATATTTGCATGGGAAATACGAGAC	
AGATTGTTGCAAGAGGGTGTTTGCAATAATGACAATATACCAAGTGTAAGTTTATTTTTT	
TTTACTTAAATTTAAACATCAAAATTATCATTATACTAGTTAAAGTTTAAAAAAAAATTT	
ATTTATTTTAAATGAGCCTTTGAGTAAATAAAAAAATGTTTATTTATTTTTATTTCTTTA	
GAAATATAAATGTAACGACATTTAGATAAATACAATTTTGTAACAAAAAAAAAAAAAGGG	
GGC	
>TR1158|c2_g1_i3	len=1145
TATATTGACATTGTGTCACTTTAATGCTTGGCCAATGTTAATCCAACATTTGTATGCGTA	
TATATATGTGTCAGATTAAATTGTATGAAATTGAAATTTACAGAGGATGATTTGATGCAT	
GGTGGTGGTCCAGGTATGGGTGGTATGGTTGGACAAAATTCAATATTTGGATGTTCAGCT	
GCTGGACACAGTGGTGTTAATCAACTTGGTGGTGTTTATGTTAATGGAAGACCATTGCCT	
GATTCAACAAGACAAAAAATTGTTGAACTTGCACATAGTGGTGCTAGACCATGTGATATA	
TCAAGAATATTACAAGTCAGCAATGGTTGTGTTTCAAAAATACTTGGAAGATATTATGAA	
ACTGGCTCAATAAAACCAAGAGCAATTGGTGGTAGTAAACCACGTGTTGCAACAACACCA	
GTTGTTAATAAAATTGCTGATTATAAACGTGAATGTCCATCAATATTTGCATGGGAAATA	
CGAGACAGATTGTTGCAAGAGGGTGTTTGCAATAATGACAATATACCAAGTGTGTCCTCG	
ATAAACAGGGTACTGAGAAATTTAGCATCACAGAAAGAACAACAAGCAGCAGCAGTACAA	
GCACATCAAGGTGCTGAAAGTGTTTATGATAAATTACGAATGTTTAATGGACAAGCTACT	
GGTTGGCCACCAGCATGGTACTCAGCAACACCATCACATCATCCACTTGCAACTGGTATA	
CCAACAACAACAGCACCAGGATCAGGACAATCATTGATACCAACTGGTCAACTTCATACT	
CGTGATGATTCATTATTAAAACGTTCTGACACTGTATCACTATTGTCACATCAACAAGAA	
ACAACATCAGACGGTAATTCCGAGCACAATTCATCAGGCGATGAAGATTCACAGGTACGC	
TTAAGGCTTAAACGTAAACTTCAACGTAACCGTACATCATTTTCCAATGAACAAATTGAC	
GCATTGGAAAAAGAATTCGAGAGGACTCATTATCCAGATGTATTTGCGCGGGAACGTCTC	
GCCGAGAAGATTGGATTGCCTGAGGCACGTATCCAGGTATGGTTTAGTAATCGTCGTGCA	
AAATGGCGTAGAGAAGAAAAATTACGTAATCAACGACGTGCTGCTGTTGATCAGGTTGTT	
GGCGT	
>TR1158|c2_g1_i4	len=1201
GTGACGGAGTTTCAGATTACCCGCCAAGCGCTGCGGCTGTTAGAAATAGAGAGGCGGCCG	
CGGCGGCGCTGCACGCGGCAAGAACGCTGTTAGGCGCGGGGGTGGCTAACCCTTGCTCAT	
CCACCCCCGAGCCACCTTTTTGGAAAATGCCACACAAAGAGGATGATTTGATGCATGGTG	
GTGGTCCAGGTATGGGTGGTATGGTTGGACAAAATTCAATATTTGGATGTTCAGCTGCTG	
GACACAGTGGTGTTAATCAACTTGGTGGTGTTTATGTTAATGGAAGACCATTGCCTGATT	
CAACAAGACAAAAAATTGTTGAACTTGCACATAGTGGTGCTAGACCATGTGATATATCAA	
GAATATTACAAGTCAGCAATGGTTGTGTTTCAAAAATACTTGGAAGATATTATGAAACTG	
GCTCAATAAAACCAAGAGCAATTGGTGGTAGTAAACCACGTGTTGCAACAACACCAGTTG	
TTAATAAAATTGCTGATTATAAACGTGAATGTCCATCAATATTTGCATGGGAAATACGAG	
ACAGATTGTTGCAAGAGGGTGTTTGCAATAATGACAATATACCAAGTGTGTCCTCGATAA	
ACAGGGTACTGAGAAATTTAGCATCACAGAAAGAACAACAAGCAGCAGCAGTACAAGCAC	
ATCAAGGTGCTGAAAGTGTTTATGATAAATTACGAATGTTTAATGGACAAGCTACTGGTT	
GGCCACCAGCATGGTACTCAGCAACACCATCACATCATCCACTTGCAACTGGTATACCAA	
CAACAACAGCACCAGGATCAGGACAATCATTGATACCAACTGGTCAACTTCATACTCGTG	
ATGATTCATTATTAAAACGTTCTGACACTGTATCACTATTGTCACATCAACAAGAAACAA	
CATCAGACGGTAATTCCGAGCACAATTCATCAGGCGATGAAGATTCACAAGTACGATTGA	
GGCTTAAACGTAAACTTCAACGTAACCGTACATCATTTTCCAATGAACAAATTGACGCAT	
TGGAAAAAGAATTCGAGAGGACTCATTATCCAGATGTATTTGCGCGGGAACGTCTCGCCG	
AGAAGATTGGATTGCCTGAGGCACGTATCCAGGTATGGTTTAGTAATCGTCGTGCAAAAT	
GGCGTAGAGAAGAAAAATTACGTAATCAACGACGTGCTGCTGTTGATCAGGTTGTTGGCG	
T	
>TR1158|c3_g1_i1	len=285
AAGAGCAATTGGTGGTAGTAAACCTCGTGTTGCAACTGCTGAAGTTGTTGGTAAAATATC	
ACTGTACAAGAGTGAATGTCCATCAATATTCGCATGGGAAATACGTGATCGATTGCTTCA	
AGAAGGTGTTTGTACCAACGACAACATTCCAAGTGTGTCATCAATAAACAGGGTACTTAG	
AAATTTAGCTGCACAAAAAGAACAACGTCAACAACATCAACAACAACACCAACAACAACA	
ACAACAGCAGCAACAATCTGTTGGTGTTGGTGCATCTAGTCCAGG	
>TR1159|c1_g1_i2	len=692
CCGGATGATTGTTCCACCGAAGGCAATATTGCTGGTCCATTTTGTCTATCTCCAATCCCG	
ACCCTTTTGCAAACTTTTTGCCATTACAACGCTACCCGACCCTTAATTTACACTGCCATA	
TCAATCGTCCAATGTCTACGGCCTTATTTTTAAAATACAGTATGACCTTCGTGCATCTGC	
CGTAATGGCGGGTGATGACTAGGATAAAGGGGAAATTTTTTTATAACCAATAGTATGAAT	
GACATTTCATTGGCTCGTTTGGATCAATGTTTTTTAGTTGGTATTTTATTTTGGCGGGAT	
TATTTAAAATGTTATTTACACTTTTTTTTATAATATCTAAACAATTATTGATTTATTATT	
TTTTTTTTTTTTTAAGTAATTGTATTGTAGGCAATTTGTGTTTTTTTATTTTTAGATAAT	
ATTATTAAGAGAAATATTTTTTATGTTTTTATTGGAAATGGTTTTGATGGTGTAACACGT	
GGTAGTTGCTTTAAGAAATCAATAATTGTTAACTTGACTAAATATCCTGCTCGTAATGTT	
TTGATTGATACAAAATTTACCGGTTAAAAATAAAGTAATTATGAAATTTAATGAAGGTAT	
ATATTAATTATCTTATTAATGATAAATTTAGAAAATAAATAAACAAATTTAAAGTATTAA	
AAAAATTTTAATTTAAAATAATTGTAACAACA	
>TR1160|c0_g1_i1	len=568
CCTGGACGTTTTCATGCATTACGAACTTACACCGTTTAATTGATTCATCTCAATGCTTGG	
TAAATATGTTGTTTCATCATGACTGTAGCGTGTACGTAATCTTCCAACTGATGCTGTTGA	
TGGTGGACTACATTGTCGACATGTTACCAATGATGATGTGACACAAACATTTTGATTGTT	
ACGATTTTTAATTGCTGGTCGTTGACGTGAACCACAACGTAATGCAAAACGTAATTCTGA	
TGCCATTTCCGCACATAAAGACTTAAGCATCAACACAATCATGCAGCAGATATTTGTATT	
TTGATTTAATTGTTGATAAATCAGTTTTTTTTGTTTGTTTTGCAAATTATAATTAACAAA	
GAAAACATAGATGCACCATATTGAGAAATCATCAGTTTGATGTAACACACGTGGTAATAA	
AAAGTTGGATAAATGTTGTTTGTTGAAGGTAGAATTGTTGTTTTGAAGTTGTGGACGTGC	
ATCAAGTTTCCAAGATGAACGTAGGTTTGTACAACATGACAAATACACCAGACAAACAAT	
TATACAAATAAACATTTATTAAACATGC	
>TR1160|c0_g1_i2	len=1344
GGTCAAAGGGTTGTAGTTCGAGATACTGATGCTGATGATGATGATGGTGGTGGTGGTGGA	
GGTGGAGGAGGTGGTGGTGGTGATATTACATCAGGTTCACCCGCAAGATCGCAATCGAAT	
CTCCATAATATGCTTTCAGGGTGGTCACCTCCTTGAGCTTGACTGATGCCTGGTGCGGTT	
TTTTTTTGTTTCAATGATAGATGTTGATGTTTGTGTAAATGACTGTGATTGTGATTGTGT	
AAGTGGGAGTGACAATGACAATGACGAACGTGTGTTAGACTGGCATGGCATACTGATGGG	
GGTGGGGGTGGGTGTTGTTGTAATTGTTGCTGTTGCTGTTGTTGGTGTTGTTGATGCTGT	
TGTAATTGCTGATGATGCTGGTGTTGATGTAGCCTGTGCTAGGTGTTCCCGCCATGGCAT	
GTCCCCACTTGTTCGAAGTTCAATGATTTCTTCAGTTCCGTCATTGGTAGGACACCAGTT	
TCCTGCGTTTAATTGATTCATCTCAATGCTTGGTAAATATGTTGTTTCATCATGACTGTA	
GCGTGTACGTAATCTTCCAACTGATGCTGTTGATGGTGGACTACATTGTCGACATGTTAC	
CAATGATGATGTGACACAAACATTTTGATTGTTACGATTTTTAATTGCTGGTCGTTGACG	
TGAACCACAACGTAATGCAAAACGTAATTCTGATGCCATTTCCGCACATAAAGACCGATC	
AGATTGTACATTTTTTTTAGAATTCCAGCAAAATTCAAGTATTGCTACGAGAATTGCAAA	
TGCAAGTCCACACAGAAGCACCACGAATACACCACCAATATTTTCAACTCCAAGTGCATT	
TGCTTTGCTCTCTTTACTTTTTTCATCTCTATTACAAACATCCCCAGTATTTTTCCACCA	
TTTATCATAAAGAATTTGTATAACACCCTTCTCTTGAAGTTCAAGAATTGCCAGAGATAT	
TTTATCTCGCCAAGGTGAGCCTTTTGGTGTTGCAATTCCATATCCTTTACTATCAAGTAA	
TCCACCAATTTGCGTTAAATTACAATCTCTTTGTACAGCATAATCAAGCATTGTAGATTC	
CATCAAAAATGCATAATCACCTTCTAGTACTCTTTTAACTCCTTCTTCATATGTTGATAC	
AAATACTGATGATCTTTTTGCATCCATAAAACGCCACATTTTTTGATAAATACCAATTTT	
TGAATCCCTAAAAAATGTCATTGTACTTCCACCTTCAAGTGTACCATATGATATTTCAGT	
TTGTTCAGCTAAATCAGCAGCATTTTCAATTGGTGTTATCATTCTTTCAACAGTTAAAAA	
TGCAGCAAGATTTGCAGTATATGA	
>TR1160|c0_g1_i3	len=1115
GGTCAAAGGGTTGTAGTTCGAGATACTGATGCTGATGATGATGATGGTGGTGGTGGTGGA	
GGTGGAGGAGGTGGTGGTGGTGATATTACATCAGGTTCACCCGCAAGATCGCAATCGAAT	
CTCCATAATATGCTTTCAGGGTGGTCACCTCCTTGAGCTTGACTGATGCCTGGTGCGGTT	
TTTTTTTGTTTCAATGATAGATGTTGATGTTTGTGTAAATGACTGTGATTGTGATTGTGT	
AAGTGGGAGTGACAATGACAATGACGAACGTGTGTTAGACTGGCATGGCATACTGATGGG	
GGTGGGGGTGGGTGTTGTTGTAATTGTTGCTGTTGCTGTTGTTGGTGTTGTTGATGCTGT	
TGTAATTGCTGATGATGCTGGTGTTGATGTAGCCTGTGCTAGGTGTTCCCGCCATGGCAT	
GTCCCCACTTGTTCGAAGTTCAATGATTTCTTCAGTTCCGTCATTGGTAGGACACCAGTT	
TCCTGCCGATCAGATTGTACATTTTTTTTAGAATTCCAGCAAAATTCAAGTATTGCTACG	
AGAATTGCAAATGCAAGTCCACACAGAAGCACCACGAATACACCACCAATATTTTCAACT	
CCAAGTGCATTTGCTTTGCTCTCTTTACTTTTTTCATCTCTATTACAAACATCCCCAGTA	
TTTTTCCACCATTTATCATAAAGAATTTGTATAACACCCTTCTCTTGAAGTTCAAGAATT	
GCCAGAGATATTTTATCTCGCCAAGGTGAGCCTTTTGGTGTTGCAATTCCATATCCTTTA	
CTATCAAGTAATCCACCAATTTGCGTTAAATTACAATCTCTTTGTACAGCATAATCAAGC	
ATTGTAGATTCCATCAAAAATGCATAATCACCTTCTAGTACTCTTTTAACTCCTTCTTCA	
TATGTTGATACAAATACTGATGATCTTTTTGCATCCATAAAACGCCACATTTTTTGATAA	
ATACCAATTTTTGAATCCCTAAAAAATGTCATTGTACTTCCACCTTCAAGTGTACCATAT	
GATATTTCAGTTTGTTCAGCTAAATCAGCAGCATTTTCAATTGGTGTTATCATTCTTTCA	
ACAGTTAAAAATGCAGCAAGATTTGCAGTATATGA	
>TR1160|c0_g1_i4	len=662
GGTCAAAGGGTTGTAGTTCGAGATACTGATGCTGATGATGATGATGGTGGTGGTGGTGGA	
GGTGGAGGAGGTGGTGGTGGTGATATTACATCAGGTTCACCCGCAAGATCGCAATCGAAT	
CTCCATAATATGCTTTCAGGGTGGTCACCTCCTTGAGCTTGACTGATGCCTGGTGCGGTT	
TTTTTTTGTTTCAATGATAGATGTTGATGTTTGTGTAAATGACTGTGATTGTGATTGTGT	
AAGTGGGAGTGACAATGACAATGACGAACGTGTGTTAGACTGGCATGGCATACTGATGGG	
GGTGGGGGTGGGTGTTGTTGTAATTGTTGCTGTTGCTGTTGTTGGTGTTGTTGATGCTGT	
TGTAATTGCTGATGATGCTGGTGTTGATGTAGCCTGTGCTAGGTGTTCCCGCCATGGCAT	
GTCCCCACTTGTTCGAAGTTCAATGATTTCTTCAGTTCCGTCATTGGTAGGACACCAGTT	
TCCTGCTGTTTAATTTAATTTAAAATTATTATTACATGATTTTTTTTAGAATATGTATTT	
ATTAATTTGATCAATACTATTTTTCTGTTTATTTTAAAATCAAATTTAATAGTTGAATAG	
ATGAATTTTTCGTGTATATGTATTGATAATTGAATTTTTATTAAAATAACAAAAGAACAA	
AG	
>TR1161|c0_g1_i1	len=397
AGTTAATAATTATTTTACAAGTACACAACAATGTTGATTTTCTGCACAGTCAATTGCGTT	
TTCACGAATAAGTGTCTTAGCACAACTATCCATACATTCACCACCGTGATGACGGCAATA	
TGTTCTAAATTCAGATTTAACAACTGAACAGCATGATTCACCTTGTGTGGGACAAGTTGT	
ATCACCTTTTATTAATTCTTCACATTTATCAGGTGGTAGACAATTTTCTGCTGGACAAAT	
TTCACCACAAACATTGATAATTAAATATGAACACAAAATCAGTGCAATTAAATTAAACAA	
TTGATTCATATTCTTTGATTATTTTTATTAAATTAATTTAATAATTTTATTGACTGTATA	
ATTTATAATTTTTTCCTGCTGTAACTCTGTGTGGCAG	
>TR1161|c0_g2_i1	len=484
CTGACAAGTACAAAAAAATAATTAATATTGAAATTTTAAAAATAAAAATAATGTTCATTT	
TATTTTTTTTTATAATTATTAAATTAATAATTAAATTACGAGTACACAACAATTCTCATC	
TGCTGCACAGTCAAGTGATTTTTCACGGGCAATTCGAATTGACGCTGGACAATTTGATGT	
TGTACAAGCACCCTGTGATTGATCGCACTTTGTCCTGTATTCATTTTTAACTAATTGACA	
ACATGAATCGCCTCTTCTTGGACAAGTATTATCTCTCACAAAACCATCACATTTATAAGC	
TCTTTGACAATTATTTACTGAACAAGTATCACCAGCAACATTGATGATTAAAAATGAACA	
CAAAATCAGTGCAATTAAATTAAACAATTGATTCATATTTTTTGATTATTTTTATCAAAT	
TAATTTAATAATTTTATTGACTGTATAATTTATAATTTTTTCCTGCTGTAACTCTGTGTG	
GCAG	
>TR1178|c0_g1_i1	len=602
GTTTAGATCAAGTCTCTTTTGTCATGGAATGATTTTAAATTTCTCCAAGAAATTTGTTGA	
CTTATTAATCATTATAAATAATTAAAAATTATTTCTTTTTAGTCTTTGTACATTTGTGAT	
AAACTACATCTTCTTTTTCAGTTTTAACACCAGCTTCATCAATTTGATACTGTTTATATG	
TAAATACTTTTGAACGACAATAAACACATTTTTTATGGGCAATATGTTTATCATCAAAAT	
GTTTTCCAATAGCATGTGAATCAGCAGGAATTTGATATTTACAATCATCACAATAAACAT	
AAGTTATTTTTATTCTTTCATGTACTGAATCAGCACAACATCTTCCACCATCATTGTCCA	
TATTTTCAGACTCTAGTTGGTCAATTTGTTCAGCATCATCAGCCTGAGATATTCCCTCCA	
TGACGATCTGTCACTCTCCAAAAGCTACACGATTCTAACCTCAAAAAAAAATCAAACGAC	
ACAAAAAAAAAAAAAATGAGACTTTTTTTAACAACAATAAAATATACAACAACAACAATG	
TAAGTTTAATTAATTTTTTATTTATTATTATTATCAAAATGTATTAATAAATGAGTACAA	
AT	
>TR1210|c0_g1_i1	len=560
GTGTGTGTTAATAAATTATATAAATTATATAAAATGCAAATATTATTATTGAAATTGAGT	
CGAAAATTTTTTTATCATCGTAATTATTCAATGCATACATCAATACCTATTAAAACAAAT	
ATCAGTTTAAAAGGTAAAACAATAGCAATAAGACGAGAGGATCAATCAGTATGGGAAAGA	
AGAGCTCCATTAGCACCTTCAAATGTTCGTCGATTAATTCGTGCTGGTGCAAAAGTAATT	
GTTCAACCAAGTAATAGACGTGCATATCCAGCTCAAGCATATTTAAATGCTGGTGCTCAA	
CTACAAGAAGACATCAGTGAGGCATCAGTTATATTTGGTGTTAAACAAGTGCCTGTTGAT	
CAGCTTATATCAAATAAAACATATTGTTTTTTTTCACATACAATTAAAGCACAAGAAGCA	
AATATGCCAATGCTTGATGCTATTTTAGAAAAAAATATTCGTTTATTAGATTATGAAAAA	
TTAACAGATAATAATGGCCAAAGAGTTGTGGCATTTGGTAAATATGCTGGAGTTGCTGGA	
ATGGTTAATATACTTCATGG	
>TR1220|c0_g1_i1	len=327
GCCGAAATTGAAAGAACACATATTGCTGGATTAATAGAACTACAAGTACTTGATTTAAGT	
AGAAATAATATTGGAAGACTTGGTATAAATGCATTTGCAAATTTATCATCATTAACACGT	
CTTGATTTAAGTTTAAATTATTTACGAACAATTGAAGAATCATCATTTGAAGGTTTAACA	
AATTTAAAATGGTTATCACTTCAAGATAATAATATATTATTAATACCAGCATCAGCAGTT	
AATAAATTACCATCATTAACACATTTACATGTTGAATTTAATAGAATTGCTGCATTATCA	
AATGATTTATTACGTTCAACATCACCA	
>TR1252|c0_g1_i1	len=405
TATAAAAATAAAATTATAATTCTGTATGTTGCGATGGAAATTTTTTTAAAACAGCATGAT	
AAAGATTGTAAAATGCCCAAGCACTTGCACTTATAACAACCACAAATACTCCACCAAAAA	
TAAGAGACAAAAAATTTCCATCAATAACATCAGTTCTTATTTTTTCTTTTTTAGCTGAAA	
TATCTCCAAGTGTATATCCACTTTGTTCTTTCATCATTCTTTTAACATTTGCTAGACGCT	
CTCTAAGATCATCCACAGACTCCGATATATCCTCAATTGTTTCTTCAGAATCCAAGTCTT	
CATTGAGAATTTTATGTTTTCTATAACAAACATGATCTGGTGACACCATTCTGTATATCA	
ATGTTTCTCAAATTAAACTGGACCAAATAACACAATGAATTGCAG	
>TR1264|c0_g1_i1	len=2150
TGCTTCTGGTAAAACAGGGCCACATCATATTATTATTATTATTATTATTATTTTTTTTTT	
ATTTTGTTACACAGAAACTACATTATACAAATAATATAGTACAAAGAAATATGGATGTCA	
TTCGATATGAAAGTGTTATCGTGCAACACTTTTCTAAAAACTCGCTTTCTATGGCAACAT	
ATTGGAAGTCTTCTCATAGGTGACTTGGAATTGACATGCCTCAAATACATCTTTCGAATT	
GGATTAATGACGAATCATGTGAATATATATGTCGGAGAGATTTCGTTCTGCTCCATAAGC	
ATAGAACTGAACGAACAATACCATTTTTACCAACGTATCGAAAAAAAACAGCGTATTGCT	
GTAGTCTTCATATACTGTTTGTTGTAATATTTACGTGGCTTATTGTCTTACCGAATGATG	
CTATAGGTCGGCAAACTTCTGGTGAACATCATCATCGCTTATGTTCTGGTTGTCCCCATC	
AACATATACTAACTATTCAGCGAAAAGAATCACGATCAAGTAACGACGATTTAAGATTAG	
AAGCTATAAGACATCAAATACTAACAAAACTTGGTTTACGGAACCGACCAGATATCAATC	
GAACTCTCACGCAAATTCCACGATATCTCGCCCTCGAGACATTATATCGAGCCGAAACAC	
CATCAACGATACGTAACATCAATCAAAATCATCATGAGTCTGGTTATAGTGATTACTACT	
TTTCATATCCATATCGACAAGTTGATGATATTCCAAACGTTACTTTCGATAATATACAAT	
CTACTAACAGTCACAACTCTAAAACAAATCAAGACATAGAAATTGATGATTTTTATGCCA	
GAACATCAGAAATCATATCTTTTGCAGAAGCAGGGAAAACTCTGAATGGGCAACCATTAT	
TAGAATTTCCGATTTCGAATAATGGGGCGATACTTCAACCTATCAAAGTCAAGAAAGCAG	
TACTTTGGGGAAAAGTCGAGCGTAAATATTCATATCATTATCAACGTCATCCCCGACAAC	
GGATACAAAAAAATATTACTTTGTGGGTGTTCAGAGTTAGATGTGAAAATGTAACACATT	
TAAGAGGCAAAGAACTTGACAAACACTTGGAGATGATTACATCACTATCTGTTAACGGAA	
ATCGACTTGGCTGGCAACGATTCGATGTCACTACATTCGTTAACAGTTGGTACATGTTAC	
AAGAAGAATCACGTAACCGACTAACATTATTAATCGATTGTACAGGTTGTGCGTCAAATA	
TTTATGTTTATACGTTCGGTAAGAAGTCTCACATCAAGAAATCGTCTGTAAATATAAAAA	
GTGTCATTCAAGATCAAAACAGACCATTCCTTGTTGTACGCTTGGATTCAAGTGGCATCA	
AACGAGTAAAAAGAACAGCAATAGATTGTAATGCTGCTGATAAAGGCCTTTGCTGTAAAG	
AAAAATTCTATGTCAGTTTTGCGAAATTAGGATGGGACGATTGGATAATTGCACCTCAAG	
GGGAAAACTCTGAATGGGCAACCATTATTAGAATTTCCGATTTCGAATAATGGGGCGATA	
CTTCAACCTATCAAAGTCAAGAAAGCAGTACTTTGGGGAAAAGTCGAGCGTAAATATTCA	
TATCATTATCAACGTCATCCCCGACAACGGATACAAAAAAATATTACTTTAATACCAACT	
TAATAACTATAATATTATACCATCATGCGTTCCAAAAGGAACTTGACAAACACTTGGAGA	
TGATTACATCACTATCTGTTAACGGAAATCGACTTGGCTGGCAACGATTCGATGTCACTA	
CATTCGTTAACAGTTGGTACATGTTACAAGAAGAATCACGTAACCGACTAACATTATTAA	
TCGATTGTACAGGTTGTGCGTCAAATATTTATGTTTATACGTTCGGTAAGAAGTCTCACA	
TCAAGAAATCGTCTGTAAATATAAAAAGTGTCATTCAAGATCAAAACAGACCATTCCTTG	
TTGTACGCTTGGATTCAAGTGGCATCAAACGAGTAAAAAGAACAGCAATAGATTGTAATG	
CTGCTGATAAAGGCCTTTGCTGTAAAGAAAAATTCTATGTCAGTTTTGCGAAATTAGGAT	
GGGACGATTGGATAATTGCACCTCAAGGGGAAAACTCTGAATGGGCAACC	
>TR1267|c0_g2_i1	len=645
GTACGGTGGTACAATTTTAAATTTTTCGCTTAAGAGTTGAAGTCTCTTTTTGTATATTGT	
TAATATTGGTCCTCTCTTCATAAATTCTAGAATAAATTTGATCAATCCATTTCCTGATGA	
TGAAAGAAATAAATAATAATTTCTATCATTAAGTGCAGATAGCTGTATCAAATGAACAAT	
AGCATCAAATCCACATGAGTTTTGTACTTTGATAATACGTGTCTTCCACTTTATAGATTC	
TCGATTGTTGCCATTTTTAAGTAAATTAGCAACTTTAAATTTACCATTACCAATAATTTT	
TGCTGTATTTTTAATCGCAATATTTTTAAAATAATGTCCTTTACTTTGAGGAAGCTTTTT	
ATTATCCAGTTCTGATTGTATTTTACTATATGAATGGTCATGATTAAGAAGTTTGTCGTT	
CTTTGGTTCTGGTATTATTTTTTTAGATGAATAATCAAGGATGGGAGTACTTGTAGATGG	
AAACTTCACATCCTTATTATGCAGTGTCAAATTACAATCAACTGAATTATTTTGACTGAT	
GATTCTTCCATTAAGAAATTCTTCATCATAAACAACCCTGGTGGAAATAATTCTCCGGAA	
TTGCTCCGGATTGCTCCGGAATATCTCCGGATTATTTCGAATTGC	
>TR1269|c6_g1_i2	len=1290
ATTATTACTATTATTTATTATATTTATACTATTATTATTATTATTACTATTATTATTATT	
ATTATTATTGTGGTTGTTATTAATATTATTAGCCAAATTAAGACCCTGGGTTTGACAAAC	
AACAGCTGCTGTTGAAACTTGATTATGCATTGATGATGTTGTACTTGTTTGATGATTTTG	
TGGTGAACTTGCTGTAATACTACTTGAACTGAGACTACTTGTACTACTATATATTGTTCC	
ATCACGTGCTAAAGTCGTTACATCAACATCCATATTTTCTGTAACATTTTTATTAACTAT	
TGAATCAACAGTAGAAATTTGTTCTGGTAATAGTTCATTAAAATCAATGTGTTCCCATTT	
TGATGATAATTCTTTTTTCAATTGAGTTAACCTTTGTTGTGATGATATTCTTTCACGTGC	
TAATCTTTCCATTTCATGCTCATATTCACGTTCTTTTTTTTTTAACATCTTTATATGGGT	
TATTGCAGCATGAAGTATAGACAGGTTCGATGACTTTTTTTCGTCTTGTGCTGGTAATTG	
TTTTTTCAATATTTCAAAACATTCTTTTAAATGTGCTCGACGATTTTTTTCTAATTTATT	
ATGAACTTCTCGTGTACCAGATCTAATTACACATGGTCCATTTTTATTTTTTTTATTGTC	
TTGAGTTTGATCAACGTCAATAATTAGTGATCCAGTACTTCCACCTCCTGCTTGTGCGTG	
ATTTACATTGTTATTATCAATATATGTCTGGTGCGTTGTATTATTATGATTATTTTGATG	
AACAATTTGATGATGATGTTGAGTTTCAGTATGATGAATTATTGATGGTGCTCTTGATAT	
AACTGGACTCTCTCGAAATATTGAATTGCCATTTCTTTTGTTTATTTCATGTGGATATTC	
TTCTGTAAAAAAATTTTTCAAATTCAATTATATCAAGAGAACAAGACAGCCTCCGTAAAA	
AAACATTTAGTGTAAAAAAACTTGGGAAATTTTAAATAAAATACATATATTATTTGGTTA	
ATTTTTTTTTTTTCTTCTGAGAAAAAAAAAACGAAATGAAATTAAAGAAGGTGGATTCTT	
TGTCAACGGGACACATTCCAAGACTTTTCAATGGACATTGAATAGCCTAAACTTATTGTC	
ATGCCTAATTTTCAACCTAACTTTATTCAACAGCTGAAACATATCGTTCATGCTTTCAAG	
CAAACTACACTTGTAGTTTTCTATAAATTACAAAGCTCATTCATACTAAAGTTGGTTTTC	
TTTTTTTTATACTCTAAAACATTTTTCTGC	
>TR1269|c6_g1_i3	len=1818
ATTATTACTATTATTTATTATATTTATACTATTATTATTATTATTACTATTATTATTATT	
ATTATTATTGTGGTTGTTATTAATATTATTAGCCAAATTAAGACCCTGGGTTTGACAAAC	
AACAGCTGCTGTTGAAACTTGATTATGCATTGATGATGTTGTACTTGTTTGATGATTTTG	
TGGTGAACTTGCTGTAATACTACTTGAACTGAGACTACTTGTACTACTATATATTGTTCC	
ATCACGTGCTAAAGTCGTTACATCAACATCCATATTTTCTGTAACATTTTTATTAACTAT	
TGAATCAACAGTAGAAATTTGTTCTGGTAATAGTTCATTAAAATCAATGTGTTCCCATTT	
TGATGATAATTCTTTTTTCAATTGAGTTAACCTTTGTTGTGATGATATTCTTTCACGTGC	
TAATCTTTCCATTTCATGCTCATATTCACGTTCTTTTTTTTTTAACATCTTTATATGGGT	
TATTGCAGCATGAAGTATAGACAGGTTCGATGACTTTTTTTCGTCTTGTGCTGGTAATTG	
TTTTTTCAATATTTCAAAACATTCTTTTAAATGTGCTCGACGATTTTTTTCTAATTTATT	
ATGAACTTCTCGTGTACCAGATCTAATTACACATGGTCCATTTTTATTTTTTTTATTGTC	
TTGAGTTTGATCAACGTCAATAATTAGTGATCCAGTACTTCCACCTCCTGCTTGTGCGTG	
ATTTACATTGTTATTATCAATATATGTCTGGTGCGTTGTATTATTATGATTATTTTGATG	
AACAATTTGATGATGATGTTGAGTTTCAGTATGATGAATTATTGATGGTGCTCTTGATAT	
AACTGGACTCTCTCGAAATATTGAATTGCCATTTCTTTTGTTTATTTCATGTGGATATTC	
TTCATCAATTATGAGCATTTTTTCTTCACACAATAAATCATCAGGTTCCATACGTTCTCT	
TTTTATTTTTACACCACGTGGCTCGTTTGAGTTGTGATGATTTGAGTGCGGCGCAACAGC	
AAACGAATGATCAGATGACGAGGATGTACTTGCATCTCTGCTATTTAATGCTTGCTGCTC	
GACATACCGAGCTGCTTCTAGTAATGTTTCAAGACTCATTTTGCTTTTTTTTTTTTTCTT	
TTTTTATCTTTTTTCATTTCAGTATTTGTATCAATCATTAAATCACGATAATTACCACTA	
ATACGTGATGCAATTTCTGATGGTCGACGTTTTTTTATTTCTTTATTATTTATATTATTA	
CAACATATTGATGATTCAGTACTTTTTCTTCTTGTTTTATCTTTACTATTTAAATGACAA	
TTATTATTGTTTATTGTAGTATTTTTAGTTGTTGTTTTTGTTTTAATATCATCCAAATTA	
TTATTTGTTTTACGACAATATGTTATTATTAATATAAGTATTATTATTTCAATAAATATA	
AATACAATATGTTGTCCAAATGTTGATAATTTATTACCCCAACTATTATGTTCATTAATA	
ATTAATTCAATTGTATCACTTAATAATGATAATTGTTTTTTTAATATAATTATTTCATCA	
ATTTTTTTATTATCTCTTTCTTCATTTTTTTTAAATTCATCATTCATTGTTATTGTTGTT	
CTTTCAAATGTTTTTTGCATTTCTTCAACTTGTTTTTTATAACGTTTACTTAATTCTTCT	
AAATATTGTCCACTTAATGACATATTTCTTTCAAGTGCTTTTATTCTATTTGATAATCTT	
AAAAAAACTGATTCTTTTTGTTGTGGTGTTGTACTTGCTGTTGGTTGTTGTTGTTGTTGT	
TGTTGTTGTTGTTGTTGT	
>TR1272|c0_g1_i1	len=1582
ATCAGGCATGCTGACCTGGTTAGGTTCCGAACCCTAAAAAAGAGCGTTACATTCTGATCC	
ATTCCTTATCAAGCTTCCTTAACACATCCTTAAGCAGGGCGATATGTTTTGATCCTGAAC	
AAATTGATAGTGTTTTTTTGGTGCTTACCGATACACGAGGTCATCGACAACAAGGATTCA
[truncated: 26,374,766 more chars]
